# Supplementary material for: Loss of the RNA polymerase III repressor MAF1 confers obesity resistance
Source: Genes Dev. 2015 May 1;29(9):934–47. doi: 10.1101/gad.258350.115 (PMC4421982; doi:10.1101/gad.258350.115)
Supplement: Supplemental Material [file supp_29.9.934_TableS1.xlsx]

## Sheet: Biocrates p180 Metabolites 
Sample	Metabolite	Compound class	WT Conc1	SEM	Maf1 KO Conc1	SEM	Fold Change KO/WT	t-Test2
plasma	lysoPC a C20:4	glycerophospholipid	30.8014	1.27188	20.5537	1.38049	0.667298	0.000601991
plasma	lysoPC a C20:3	glycerophospholipid	4.10154	0.353276	2.10752	0.135823	0.513838	0.000756767
plasma	PC ae C38:3	glycerophospholipid	3.40285	0.126372	2.40043	0.162794	0.705419	0.00124938
plasma	PC aa C38:3	glycerophospholipid	23.2722	1.0251	16.7987	0.939599	0.721838	0.00163349
plasma	lysoPC a C16:1	glycerophospholipid	6.39577	0.451887	4.03421	0.29898	0.630763	0.00241784
plasma	PC aa C36:3	glycerophospholipid	101.594	3.99994	77.8412	4.08242	0.7662	0.00318302
plasma	PC aa C32:1	glycerophospholipid	9.90728	0.882316	5.90539	0.414563	0.596066	0.00341363
plasma	PC aa C36:6	glycerophospholipid	0.769531	0.0600627	0.513211	0.0202872	0.666914	0.00371955
plasma	PC aa C38:5	glycerophospholipid	45.7095	1.70831	35.2599	2.15924	0.771391	0.00527181
plasma	PC aa C32:0	glycerophospholipid	14.5351	0.626771	11.4344	0.569176	0.786674	0.00637931
plasma	SM (OH) C22:2	sphingolipid	5.76691	0.329429	4.20398	0.301623	0.728983	0.00808862
plasma	C6 (C4:1-DC)	acylcarnitines	0.274057	0.0321574	0.146063	0.0175785	0.532964	0.00816835
plasma	Dopamine	biogenic amine	0.54	0.0244949	0.66	0.0244949	1.22222	0.00851626
plasma	PC ae C40:4	glycerophospholipid	3.24778	0.168725	2.43239	0.184472	0.74894	0.0114997
plasma	PC ae C38:2	glycerophospholipid	6.833	0.184307	5.40132	0.403653	0.790476	0.0121226
plasma	PC aa C40:4	glycerophospholipid	2.53324	0.121629	2.06031	0.0900313	0.813312	0.0141166
plasma	lysoPC a C18:1	glycerophospholipid	41.2898	2.26672	32.9604	1.65215	0.79827	0.0178833
plasma	PC aa C36:4	glycerophospholipid	288.296	19.2697	227.765	6.95924	0.790039	0.0183002
plasma	PC aa C34:4	glycerophospholipid	1.23311	0.111145	0.868929	0.0615852	0.704663	0.0209548
plasma	C4	acylcarnitine	0.325183	0.0326315	0.221163	0.016074	0.680118	0.0211643
plasma	PC aa C28:1	glycerophospholipid	0.174391	0.00994721	0.131802	0.0113931	0.755784	0.0226365
plasma	SM C16:1	sphingolipid	4.32629	0.353474	3.22354	0.177894	0.745103	0.0236768
plasma	lysoPC a C18:2	glycerophospholipid	108.328	7.26576	86.1857	4.37264	0.795596	0.0310741
plasma	PC aa C30:0	glycerophospholipid	0.951331	0.0338453	0.806776	0.044925	0.84805	0.0331282
plasma	PC ae C38:0	glycerophospholipid	5.3748	0.476456	4.03381	0.214365	0.750506	0.0332992
plasma	PC ae C32:1	glycerophospholipid	1.02214	0.0732211	0.820494	0.0343667	0.802724	0.0373501
plasma	Cit	amino acid	34.02	4.08074	52.14	6.01711	1.53263	0.0373871
plasma	Lys	amino acid	195.42	16.4628	246.08	12.1774	1.25924	0.0384708
plasma	SM C16:0	sphingolipid	22.0554	0.772709	19.3452	0.781488	0.877116	0.0389457
plasma	PC aa C42:4	glycerophospholipid	0.266053	0.0189758	0.210187	0.0131537	0.79002	0.0418767
plasma	PC ae C32:2	glycerophospholipid	0.358343	0.0179343	0.297583	0.0176451	0.830441	0.0421764
skeletal muscle	Ala	amino acid	1091.62	60.58	1480.04	47.31	1.36	0.001
skeletal muscle	Arg	amino acid	35.88	3.2	78.18	8.49	2.18	0.0016
skeletal muscle	Asn	amino acid	35.93	6.48	82.09	8.3	2.28	0.0023
skeletal muscle	His	amino acid	79.56	3.81	108.01	5.11	1.36	0.0021
skeletal muscle	Ile	amino acid	55.9	6.42	98.23	15.19	1.76	0.0333
skeletal muscle	Lys	amino acid	96.6	6.43	200.89	22	2.08	0.0019
skeletal muscle	Met	amino acid	55.31	2.05	86.09	5.46	1.56	0.0007
skeletal muscle	Phe	amino acid	60.13	3.02	84.95	3.27	1.41	0.0005
skeletal muscle	Pro	amino acid	173.7	25.78	289.49	12.01	1.67	0.0036
skeletal muscle	Thr	amino acid	179.46	6.52	265.78	19.71	1.48	0.0032
skeletal muscle	Trp	amino acid	26.01	1.11	31.15	1.54	1.2	0.0269
skeletal muscle	Val	amino acid	133.39	8.43	205.84	19.11	1.54	0.0085
skeletal muscle	Putrescine	polyamine	1.08	0.18	2.89	0.2	2.68	0.0001
skeletal muscle	Spermidine	polyamine	2.64	0.53	6.96	0.57	2.63	0.0006
skeletal muscle	C5 acylcarnitine	acylcarnitine	0.33	0.08	0.56	0.05	1.72	0.045
skeletal muscle	PC aa C36:2	glycerophospholipid	183.39	9.59	217.93	10.3	1.19	0.0396
skeletal muscle	PC aa C36:3	glycerophospholipid	159.56	13.1	215.03	12.94	1.35	0.0167
skeletal muscle	PC aa C38:3	glycerophospholipid	22.44	1.27	27.04	1.37	1.21	0.0391
skeletal muscle	PC ae C38:4	glycerophospholipid	14.94	1.75	19.79	0.84	1.32	0.0372
skeletal muscle	PC aa C30:0	glycerophospholipid	70.79	4.58	46.18	1.16	0.65	0.0008
skeletal muscle	PC aa C32:0	glycerophospholipid	220.64	8.65	167.28	2.28	0.76	0.0003
skeletal muscle	PC aa C32:1	glycerophospholipid	258.16	12.96	186.29	3.56	0.72	0.0007
skeletal muscle	PC aa C32:3	glycerophospholipid	3.93	0.18	3.31	0.14	0.84	0.0266
skeletal muscle	PC aa C36:6	glycerophospholipid	38.91	2.84	27.52	1.13	0.71	0.0058
skeletal muscle	PC aa C40:1	glycerophospholipid	2.34	0.05	2.04	0.09	0.87	0.0261
skeletal muscle	PC aa C42:1	glycerophospholipid	2.06	0.04	1.5	0.18	0.73	0.0152
skeletal muscle	PC ae C38:0	glycerophospholipid	129.22	8.83	92.87	0.48	0.72	0.0034
skeletal muscle	PC ae C42:3	glycerophospholipid	11.24	0.51	9.17	0.19	0.82	0.0049
liver	Asn	amino acid	54.16	4.85	100.32	14.94	1.85	0.0187
liver	Ile	amino acid	119.45	6.54	203.43	37.59	1.7	0.0589
liver	Lys	amino acid	163.04	12.22	263.79	17.96	1.62	0.0017
liver	Pro	amino acid	130.67	13.29	209.98	23.87	1.61	0.0198
liver	Ser	amino acid	203.2	12.07	254.2	13.66	1.25	0.0233
liver	Thr	amino acid	166	9.17	256.56	10.01	1.55	0.0002
liver	Val	amino acid	211.36	9.65	339.36	51.83	1.61	0.0413
liver	Ornithine	amino acid	42.45	7.44	90.35	15.01	2.13	0.0212
liver	Spermidine	polyamine	4.5	0.47	6.9	0.4	1.53	0.0047
liver	total DMA	dimethylarginine	0.95	0.19	1.83	0.27	1.93	0.0279
liver	C0	carnitine	140.86	9.65	217.77	30.09	1.55	0.041
liver	C3	acylcarnitine	4.33	0.27	7.92	0.78	1.83	0.0024
liver	C5-OH (C3-DC-M)	acylcarnitine	0.43	0.07	0.78	0.11	1.83	0.0266
liver	C7-DC	acylcarnitine	0.21	0.06	0.46	0.05	2.19	0.0123
liver	lysoPC a C17:0	glycerophospholipid	1.7	0.26	2.41	0.16	1.41	0.0489
liver	lysoPC a C26:1	glycerophospholipid	0.67	0.11	0.27	0.08	0.41	0.0196
liver	PC aa C32:1	glycerophospholipid	105.07	7.03	69.51	4.04	0.66	0.0023
liver	PC aa C36:4	glycerophospholipid	2203.01	175	1647.42	162.03	0.75	0.0482
liver	PC aa C36:6	glycerophospholipid	11.58	0.43	9.64	0.64	0.83	0.0356
liver	PC ae C38:0	glycerophospholipid	72.42	4.44	57.47	4.79	0.79	0.0514
liver	PC ae C42:5	glycerophospholipid	5.33	0.23	5.97	0.12	1.12	0.042
liver	SM (OH) C16:1	sphingolipid	3.1	0.12	4.21	0.32	1.36	0.0115
1 Plasma concentrations are micromolar except for dopamine (nM). Skeletal muscle and liver concentrations are normalized per mg of tissue
2 n = 5 per group
