# Supplementary material for: Loss of the RNA polymerase III repressor MAF1 confers obesity resistance
Source: Genes Dev. 2015 May 1;29(9):934–47. doi: 10.1101/gad.258350.115 (PMC4421982; doi:10.1101/gad.258350.115)
Supplement: Supplemental Material [file supp_29.9.934_TableS2.xlsx]

## Sheet: Legend
Table S2. RNA-seq analysis of wild-type and Maf1 KO eWAT. This table contains raw and normalized RNA-seq read count data and EdgeR analysis of differential gene expression for reads that were uniquely mapped using HTseq-count. Data are represented graphically in Figure S3.

## Sheet: WT & MAF1 KO eWAT RNA-seq
	Raw Htseq-count reads								Normalized read counts							EdgeR output
Identifier	KO_1	KO_2	KO_3	WT_1	WT_2	WT_3			KO_1	KO_2	KO_3	WT_1	WT_2	WT_3		logFC	logCPM	PValue	FDR	Gene Name	Description
ENSMUSG00000000001	886	663	1331	870	1591	1285			723.862	919.581	1016.88	724.71	995.966	1019		-0.0417746	6.48513	0.946613	1	Gnai3	guanine nucleotide binding protein (G protein), alpha inhibiting 3 [Source:MGI Symbol;Acc:MGI:95773]
ENSMUSG00000000028	70	38	36	33	123	70			57.19	52.706	27.504	27.489	76.998	55.51		-0.312319	2.30776	0.794046	1	Cdc45	cell division cycle 45 homolog (S. cerevisiae) [Source:MGI Symbol;Acc:MGI:1338073]
ENSMUSG00000000031	30	10	4	12	10	15			24.51	13.87	3.056	9.996	6.26	11.895		0.583865	0.230363	0.428386	1	H19	H19 fetal liver mRNA [Source:MGI Symbol;Acc:MGI:95891]
ENSMUSG00000000037	14	7	18	6	26	8			11.438	9.709	13.752	4.998	16.276	6.344		0.299095	0.063762	0.640168	1	Scml2	sex comb on midleg-like 2 (Drosophila) [Source:MGI Symbol;Acc:MGI:1340042]
ENSMUSG00000000049	30	3	4	8	21	1			24.51	4.161	3.056	6.664	13.146	0.793		0.635294	-0.139025	0.371359	1	Apoh	apolipoprotein H [Source:MGI Symbol;Acc:MGI:88058]
ENSMUSG00000000056	292	224	458	286	666	392			238.564	310.688	349.912	238.238	416.916	310.856		-0.127008	4.94861	0.880418	1	Narf	nuclear prelamin A recognition factor [Source:MGI Symbol;Acc:MGI:1914858]
ENSMUSG00000000058	2784	1297	1839	2360	3814	4060			2274.53	1798.94	1405	1965.88	2387.56	3219.58		-0.452182	7.77113	0.508148	1	Cav2	caveolin 2 [Source:MGI Symbol;Acc:MGI:107571]
ENSMUSG00000000078	1486	1169	2016	2329	2322	2076			1214.06	1621.4	1540.22	1940.06	1453.57	1646.27		-0.188719	7.29339	0.743943	1	Klf6	Kruppel-like factor 6 [Source:MGI Symbol;Acc:MGI:1346318]
ENSMUSG00000000085	274	191	402	313	517	353			223.858	264.917	307.128	260.729	323.642	279.929		-0.110815	4.78598	0.859234	1	Scmh1	sex comb on midleg homolog 1 [Source:MGI Symbol;Acc:MGI:1352762]
ENSMUSG00000000088	884	593	551	506	808	609			722.228	822.491	420.964	421.498	505.808	482.937		0.414151	5.81478	0.472904	1	Cox5a	cytochrome c oxidase, subunit Va [Source:MGI Symbol;Acc:MGI:88474]
ENSMUSG00000000093	176	216	296	97	501	193			143.792	299.592	226.144	80.801	313.626	153.049		0.136189	4.31664	0.672987	1	Tbx2	T-box 2 [Source:MGI Symbol;Acc:MGI:98494]
ENSMUSG00000000094	15	4	20	0	17	6			12.255	5.548	15.28	0	10.642	4.758		1.09009	-0.287175	0.16567	1	Tbx4	T-box 4 [Source:MGI Symbol;Acc:MGI:102556]
ENSMUSG00000000103	0	0	0	0	8	0			0	0	0	0	5.008	0		-4.89057	-3.31717	0.0580059	1	Zfy2	zinc finger protein 2, Y linked [Source:MGI Symbol;Acc:MGI:99213]
ENSMUSG00000000120	14	25	7	3	13	21			11.438	34.675	5.348	2.499	8.138	16.653		0.647682	0.323583	0.270212	1	Ngfr	nerve growth factor receptor (TNFR superfamily, member 16) [Source:MGI Symbol;Acc:MGI:97323]
ENSMUSG00000000125	0	1	15	1	41	3			0	1.387	11.46	0.833	25.666	2.379		-1.14349	-0.486772	0.169054	1	Wnt3	wingless-related MMTV integration site 3 [Source:MGI Symbol;Acc:MGI:98955]
ENSMUSG00000000126	95	39	97	58	123	81			77.615	54.093	74.108	48.314	76.998	64.233		0.155673	2.72615	0.843953	1	Wnt9a	wingless-type MMTV integration site 9A [Source:MGI Symbol;Acc:MGI:2446084]
ENSMUSG00000000127	469	327	526	419	705	515			383.173	453.549	401.864	349.027	441.33	408.395		0.027406	5.34076	0.944727	1	Fer	fer (fms/fps related) protein kinase [Source:MGI Symbol;Acc:MGI:105917]
ENSMUSG00000000131	912	446	1076	1031	1390	878			745.104	618.602	822.064	858.823	870.14	696.254		-0.101186	6.26861	0.832997	1	Xpo6	exportin 6 [Source:MGI Symbol;Acc:MGI:2429950]
ENSMUSG00000000134	451	179	493	632	701	560			368.467	248.273	376.652	526.456	438.826	444.08		-0.415741	5.33346	0.466456	1	Tfe3	transcription factor E3 [Source:MGI Symbol;Acc:MGI:98511]
ENSMUSG00000000142	224	178	588	448	599	554			183.008	246.886	449.232	373.184	374.974	439.322		-0.355898	5.10059	0.507318	1	Axin2	axin2 [Source:MGI Symbol;Acc:MGI:1270862]
ENSMUSG00000000148	322	148	453	332	482	418			263.074	205.276	346.092	276.556	301.732	331.474		-0.079077	4.84835	0.82472	1	Baat1	BRCA1-associated ATM activator 1 [Source:MGI Symbol;Acc:MGI:1891679]
ENSMUSG00000000149	899	347	981	1116	1330	1159			734.483	481.289	749.484	929.628	832.58	919.087		-0.357362	6.28424	0.519978	1	Gna12	guanine nucleotide binding protein, alpha 12 [Source:MGI Symbol;Acc:MGI:95767]
ENSMUSG00000000154	66	17	44	71	61	76			53.922	23.579	33.616	59.143	38.186	60.268		-0.373678	2.1865	0.50851	1	Slc22a18	solute carrier family 22 (organic cation transporter), member 18 [Source:MGI Symbol;Acc:MGI:1336884]
ENSMUSG00000000157	0	4	1	0	0	0			0	5.548	0.764	0	0	0		4.56289	-3.76565	0.0580059	1	Itgb2l	integrin beta 2-like [Source:MGI Symbol;Acc:MGI:1277979]
ENSMUSG00000000159	36	118	169	3	196	68			29.412	163.666	129.116	2.499	122.696	53.924		0.611678	3.01251	0.230436	1	Igsf5	immunoglobulin superfamily, member 5 [Source:MGI Symbol;Acc:MGI:1919308]
ENSMUSG00000000167	21	17	19	13	62	23			17.157	23.579	14.516	10.829	38.812	18.239		-0.442839	1.02597	0.695906	1	Pih1d2	PIH1 domain containing 2 [Source:MGI Symbol;Acc:MGI:1919864]
ENSMUSG00000000168	1641	427	739	905	1095	880			1340.7	592.249	564.596	753.865	685.47	697.84		0.300438	6.29773	0.691241	1	Dlat	dihydrolipoamide S-acetyltransferase (E2 component of pyruvate dehydrogenase complex) [Source:MGI Symbol;Acc:MGI:2385311]
ENSMUSG00000000171	1141	548	898	805	1307	1018			932.197	760.076	686.072	670.565	818.182	807.274		0.0626162	6.28981	0.919237	1	Sdhd	succinate dehydrogenase complex, subunit D, integral membrane protein [Source:MGI Symbol;Acc:MGI:1914175]
ENSMUSG00000000184	2972	872	2136	1625	2394	3065			2428.12	1209.46	1631.9	1353.62	1498.64	2430.55		0.093082	7.47447	0.96332	1	Ccnd2	cyclin D2 [Source:MGI Symbol;Acc:MGI:88314]
ENSMUSG00000000194	781	484	993	821	1071	826			638.077	671.308	758.652	683.893	670.446	655.018		0.0699973	6.08713	0.9535	1	Gpr107	G protein-coupled receptor 107 [Source:MGI Symbol;Acc:MGI:2139054]
ENSMUSG00000000197	93	71	93	60	105	95			75.981	98.477	71.052	49.98	65.73	75.335		0.320453	2.85655	0.605161	1	Nalcn	sodium leak channel, non-selective [Source:MGI Symbol;Acc:MGI:2444306]
ENSMUSG00000000202	2	1	10	4	11	15			1.634	1.387	7.64	3.332	6.886	11.895		-0.857999	-0.838811	0.270289	1	Btbd17	BTB (POZ) domain containing 17 [Source:MGI Symbol;Acc:MGI:1919264]
ENSMUSG00000000204	17	10	17	24	31	23			13.889	13.87	12.988	19.992	19.406	18.239		-0.486395	0.720377	0.518493	1	Slfn4	schlafen 4 [Source:MGI Symbol;Acc:MGI:1329010]
ENSMUSG00000000214	0	3	15	0	8	5			0	4.161	11.46	0	5.008	3.965		0.793939	-1.29514	0.402705	1	Th	tyrosine hydroxylase [Source:MGI Symbol;Acc:MGI:98735]
ENSMUSG00000000215	0	0	1	0	0	0			0	0	0.764	0	0	0		2.46653	-6.19456	1	1	Ins2	insulin II [Source:MGI Symbol;Acc:MGI:96573]
ENSMUSG00000000216	0	2	2	0	4	4			0	2.774	1.528	0	2.504	3.172		-0.634424	-2.62585	0.824387	1	Scnn1g	sodium channel, nonvoltage-gated 1 gamma [Source:MGI Symbol;Acc:MGI:104695]
ENSMUSG00000000223	41	7	26	22	24	33			33.497	9.709	19.864	18.326	15.024	26.169		0.242389	1.063	0.870531	1	Drp2	dystrophin related protein 2 [Source:MGI Symbol;Acc:MGI:107432]
ENSMUSG00000000244	80	22	67	52	47	63			65.36	30.514	51.188	43.316	29.422	49.959		0.397935	2.19033	0.680262	1	Tspan32	tetraspanin 32 [Source:MGI Symbol;Acc:MGI:1350360]
ENSMUSG00000000247	0	4	2	0	2	2			0	5.548	1.528	0	1.252	1.586		0.877315	-2.8152	0.446963	1	Lhx2	LIM homeobox protein 2 [Source:MGI Symbol;Acc:MGI:96785]
ENSMUSG00000000248	6	3	9	12	9	12			4.902	4.161	6.876	9.996	5.634	9.516		-0.531519	-0.527642	0.453268	1	Clec2g	C-type lectin domain family 2, member g [Source:MGI Symbol;Acc:MGI:1918059]
ENSMUSG00000000253	80	118	46	29	94	109			65.36	163.666	35.144	24.157	58.844	86.437		0.409831	2.82268	0.374514	1	Gmpr	guanosine monophosphate reductase [Source:MGI Symbol;Acc:MGI:1913605]
ENSMUSG00000000263	0	2	0	0	0	0			0	2.774	0	0	0	0		3.32974	-5.13181	0.287599	1	Glra1	glycine receptor, alpha 1 subunit [Source:MGI Symbol;Acc:MGI:95747]
ENSMUSG00000000266	673	235	458	668	666	527			549.841	325.945	349.912	556.444	416.916	417.911		-0.108599	5.46423	0.812029	1	Mid2	midline 2 [Source:MGI Symbol;Acc:MGI:1344333]
ENSMUSG00000000275	485	294	703	740	563	694			396.245	407.778	537.092	616.42	352.438	550.342		-0.0927712	5.58061	0.776524	1	Trim25	tripartite motif-containing 25 [Source:MGI Symbol;Acc:MGI:102749]
ENSMUSG00000000276	387	176	396	416	533	466			316.179	244.112	302.544	346.528	333.658	369.538		-0.223647	5.00145	0.689248	1	Dgke	diacylglycerol kinase, epsilon [Source:MGI Symbol;Acc:MGI:1889276]
ENSMUSG00000000278	651	678	842	945	945	953			531.867	940.386	643.288	787.185	591.57	755.729		-0.0515449	6.13992	0.954961	1	Scpep1	serine carboxypeptidase 1 [Source:MGI Symbol;Acc:MGI:1921867]
ENSMUSG00000000282	138	111	372	238	354	267			112.746	153.957	284.208	198.254	221.604	211.731		-0.130516	4.29352	0.757233	1	Mnt	max binding protein [Source:MGI Symbol;Acc:MGI:109150]
ENSMUSG00000000290	440	260	645	704	788	827			359.48	360.62	492.78	586.432	493.288	655.811		-0.448329	5.6212	0.441	1	Itgb2	integrin beta 2 [Source:MGI Symbol;Acc:MGI:96611]
ENSMUSG00000000295	117	147	225	63	281	166			95.589	203.889	171.9	52.479	175.906	131.638		0.276704	3.76801	0.575885	1	Hddc2	HD domain containing 2 [Source:MGI Symbol;Acc:MGI:1916942]
ENSMUSG00000000296	28	190	132	4	136	68			22.876	263.53	100.848	3.332	85.136	53.924		1.08725	3.07326	0.0449589	0.925261	Tpd52l1	tumor protein D52-like 1 [Source:MGI Symbol;Acc:MGI:1298386]
ENSMUSG00000000301	98	49	184	60	313	67			80.066	67.963	140.576	49.98	195.938	53.131		-0.0731204	3.28115	0.980427	1	Pemt	phosphatidylethanolamine N-methyltransferase [Source:MGI Symbol;Acc:MGI:104535]
ENSMUSG00000000303	308	702	1219	3	1019	953			251.636	973.674	931.316	2.499	637.894	755.729		0.511987	5.8497	0.366535	1	Cdh1	cadherin 1 [Source:MGI Symbol;Acc:MGI:88354]
ENSMUSG00000000305	36	10	20	10	14	15			29.412	13.87	15.28	8.33	8.764	11.895		1.09103	0.566702	0.164032	1	Cdh4	cadherin 4 [Source:MGI Symbol;Acc:MGI:99218]
ENSMUSG00000000308	7	13	32	0	32	90			5.719	18.031	24.448	0	20.032	71.37		-0.889975	1.20278	0.202321	1	Ckmt1	creatine kinase, mitochondrial 1, ubiquitous [Source:MGI Symbol;Acc:MGI:99441]
ENSMUSG00000000317	215	69	152	344	233	236			175.655	95.703	116.128	286.552	145.858	187.148		-0.561187	4.09057	0.33301	1	Bcl6b	B cell CLL/lymphoma 6, member B [Source:MGI Symbol;Acc:MGI:1278332]
ENSMUSG00000000318	646	548	812	755	775	705			527.782	760.076	620.368	628.915	485.15	559.065		0.18153	5.89611	0.799031	1	Clec10a	C-type lectin domain family 10, member A [Source:MGI Symbol;Acc:MGI:96975]
ENSMUSG00000000320	42	19	43	21	73	38			34.314	26.353	32.852	17.493	45.698	30.134		-0.00643647	1.64109	0.985181	1	Alox12	arachidonate 12-lipoxygenase [Source:MGI Symbol;Acc:MGI:87998]
ENSMUSG00000000325	189	211	798	190	949	602			154.413	292.657	609.672	158.27	594.074	477.386		-0.201749	5.22934	0.741332	1	Arvcf	armadillo repeat gene deleted in velo-cardio-facial syndrome [Source:MGI Symbol;Acc:MGI:109620]
ENSMUSG00000000326	1633	3224	3902	1726	3974	4074			1334.16	4471.69	2981.13	1437.76	2487.72	3230.68		0.179317	8.0267	0.696325	1	Comt	catechol-O-methyltransferase [Source:MGI Symbol;Acc:MGI:88470]
ENSMUSG00000000339	175	123	210	165	237	166			142.975	170.601	160.44	137.445	148.362	131.638		0.17636	3.89053	0.793069	1	Rtcd1	RNA terminal phosphate cyclase domain 1 [Source:MGI Symbol;Acc:MGI:1913618]
ENSMUSG00000000340	1055	416	810	994	1032	811			861.935	576.992	618.84	828.002	646.032	643.123		0.0228024	6.13499	0.971161	1	Dbt	dihydrolipoamide branched chain transacylase E2 [Source:MGI Symbol;Acc:MGI:105386]
ENSMUSG00000000346	1372	1095	1689	1577	1974	1589			1120.92	1518.77	1290.4	1313.64	1235.72	1260.08		0.0309299	7.00769	0.960313	1	Dazap2	DAZ associated protein 2 [Source:MGI Symbol;Acc:MGI:1344344]
ENSMUSG00000000355	259	287	354	369	419	340			211.603	398.069	270.456	307.377	262.294	269.62		0.0117312	4.83141	0.951772	1	Mcts1	malignant T cell amplified sequence 1 [Source:MGI Symbol;Acc:MGI:1916245]
ENSMUSG00000000359	111	104	155	146	191	192			90.687	144.248	118.42	121.618	119.566	152.256		-0.178138	3.6306	0.805701	1	Rem1	rad and gem related GTP binding protein 1 [Source:MGI Symbol;Acc:MGI:1097696]
ENSMUSG00000000365	6	14	34	10	125	40			4.902	19.418	25.976	8.33	78.25	31.72		-1.35523	1.46918	0.0853292	1	Rnf17	ring finger protein 17 [Source:MGI Symbol;Acc:MGI:1353419]
ENSMUSG00000000374	1001	445	1328	870	1658	1254			817.817	617.215	1014.59	724.71	1037.91	994.422		-0.109669	6.44065	0.818355	1	Trappc10	trafficking protein particle complex 10 [Source:MGI Symbol;Acc:MGI:1336209]
ENSMUSG00000000378	493	297	533	546	705	513			402.781	411.939	407.212	454.818	441.33	406.809		-0.0775206	5.39731	0.892876	1	Ccm2	cerebral cavernous malformation 2 homolog (human) [Source:MGI Symbol;Acc:MGI:2384924]
ENSMUSG00000000381	0	6	0	0	2	2			0	8.322	0	0	1.252	1.586		0.877315	-2.76248	0.338575	1	Wap	whey acidic protein [Source:MGI Symbol;Acc:MGI:98943]
ENSMUSG00000000384	227	110	231	296	292	212			185.459	152.57	176.484	246.568	182.792	168.116		-0.156547	4.22154	0.755059	1	Tbrg4	transforming growth factor beta regulated gene 4 [Source:MGI Symbol;Acc:MGI:1100868]
ENSMUSG00000000385	124	166	129	1	164	100			101.308	230.242	98.556	0.833	102.664	79.3		0.997704	3.3187	0.0751719	1	Tmprss2	transmembrane protease, serine 2 [Source:MGI Symbol;Acc:MGI:1354381]
ENSMUSG00000000386	21	27	36	34	40	38			17.157	37.449	27.504	28.322	25.04	30.134		-0.0773352	1.44945	0.949442	1	Mx1	myxovirus (influenza virus) resistance 1 [Source:MGI Symbol;Acc:MGI:97243]
ENSMUSG00000000392	172	97	172	161	177	169			140.524	134.539	131.408	134.113	110.802	134.017		0.136226	3.71545	0.884239	1	Fap	fibroblast activation protein [Source:MGI Symbol;Acc:MGI:109608]
ENSMUSG00000000394	0	2	0	0	1	0			0	2.774	0	0	0.626	0		1.1335	-4.56987	0.660029	1	Gcg	glucagon [Source:MGI Symbol;Acc:MGI:95674]
ENSMUSG00000000399	893	711	749	603	1113	783			729.581	986.157	572.236	502.299	696.738	620.919		0.250629	6.09126	0.625453	1	Ndufa9	NADH dehydrogenase (ubiquinone) 1 alpha subcomplex, 9 [Source:MGI Symbol;Acc:MGI:1913358]
ENSMUSG00000000402	28	21	49	3	96	27			22.876	29.127	37.436	2.499	60.096	21.411		-0.0250099	1.51451	0.871339	1	Egfl6	EGF-like-domain, multiple 6 [Source:MGI Symbol;Acc:MGI:1858599]
ENSMUSG00000000409	6	34	38	21	40	19			4.902	47.158	29.032	17.493	25.04	15.067		0.300034	1.1588	0.572572	1	Lck	lymphocyte protein tyrosine kinase [Source:MGI Symbol;Acc:MGI:96756]
ENSMUSG00000000411	0	14	19	0	156	4			0	19.418	14.516	0	97.656	3.172		-1.93292	1.13363	0.0297306	0.740167	Tssk3	testis-specific serine kinase 3 [Source:MGI Symbol;Acc:MGI:1929914]
ENSMUSG00000000416	69	54	30	38	35	29			56.373	74.898	22.92	31.654	21.91	22.997		0.920606	1.93492	0.159565	1	Cttnbp2	cortactin binding protein 2 [Source:MGI Symbol;Acc:MGI:1353467]
ENSMUSG00000000420	1042	820	1474	1048	1786	1518			851.314	1137.34	1126.14	872.984	1118.04	1203.77		-0.046052	6.70976	0.95041	1	Galnt1	UDP-N-acetyl-alpha-D-galactosamine:polypeptide N-acetylgalactosaminyltransferase 1 [Source:MGI Symbol;Acc:MGI:894693]
ENSMUSG00000000439	531	244	525	527	716	480			433.827	338.428	401.1	438.991	448.216	380.64		-0.0688954	5.35339	0.884206	1	Mkrn2	makorin, ring finger protein, 2 [Source:MGI Symbol;Acc:MGI:1914277]
ENSMUSG00000000440	3401	697	1604	3567	2971	1582			2778.62	966.739	1225.46	2971.31	1859.85	1254.53		-0.172501	7.55669	0.708288	1	Pparg	peroxisome proliferator activated receptor gamma [Source:MGI Symbol;Acc:MGI:97747]
ENSMUSG00000000441	1291	830	1679	1223	1995	1428			1054.75	1151.21	1282.76	1018.76	1248.87	1132.4		0.0475117	6.84072	0.954805	1	Raf1	v-raf-leukemia viral oncogene 1 [Source:MGI Symbol;Acc:MGI:97847]
ENSMUSG00000000486	34	19	40	47	88	46			27.778	26.353	30.56	39.151	55.088	36.478		-0.621983	1.84674	0.38596	1	41153	septin 1 [Source:MGI Symbol;Acc:MGI:1858916]
ENSMUSG00000000489	402	180	570	1119	594	597			328.434	249.66	435.48	932.127	371.844	473.421		-0.666146	5.55582	0.225858	1	Pdgfb	platelet derived growth factor, B polypeptide [Source:MGI Symbol;Acc:MGI:97528]
ENSMUSG00000000530	550	392	723	986	933	853			449.35	543.704	552.372	821.338	584.058	676.429		-0.397855	5.9201	0.511862	1	Acvrl1	activin A receptor, type II-like 1 [Source:MGI Symbol;Acc:MGI:1338946]
ENSMUSG00000000531	110	125	125	133	126	140			89.87	173.375	95.5	110.789	78.876	111.02		0.188989	3.44749	0.742735	1	Grasp	GRP1 (general receptor for phosphoinositides 1)-associated scaffold protein [Source:MGI Symbol;Acc:MGI:1860303]
ENSMUSG00000000532	322	226	896	647	1024	704			263.074	313.462	684.544	538.951	641.024	558.272		-0.380301	5.63717	0.484284	1	Acvr1b	activin A receptor, type 1B [Source:MGI Symbol;Acc:MGI:1338944]
ENSMUSG00000000538	1007	445	1210	1285	1487	1187			822.719	617.215	924.44	1070.4	930.862	941.291		-0.235103	6.47411	0.647649	1	Tom1l2	target of myb1-like 2 (chicken) [Source:MGI Symbol;Acc:MGI:2443306]
ENSMUSG00000000544	1	0	0	0	0	2			0.817	0	0	0	0	1.586		-0.563033	-4.59662	1	1	Gpa33	glycoprotein A33 (transmembrane) [Source:MGI Symbol;Acc:MGI:1891703]
ENSMUSG00000000552	168	38	117	134	190	169			137.256	52.706	89.388	111.622	118.94	134.017		-0.272379	3.4433	0.620936	1	Zfp385a	zinc finger protein 385A [Source:MGI Symbol;Acc:MGI:1352495]
ENSMUSG00000000555	286	84	232	221	287	260			233.662	116.508	177.248	184.093	179.662	206.18		-0.0138335	4.20907	0.907167	1	Itga5	integrin alpha 5 (fibronectin receptor alpha) [Source:MGI Symbol;Acc:MGI:96604]
ENSMUSG00000000560	0	0	0	0	1	0			0	0	0	0	0.626	0		-2.19624	-6.21333	1	1	Gabra2	gamma-aminobutyric acid (GABA) A receptor, subunit alpha 2 [Source:MGI Symbol;Acc:MGI:95614]
ENSMUSG00000000561	424	236	532	646	615	446			346.408	327.332	406.448	538.118	384.99	353.678		-0.180543	5.30219	0.716279	1	Wdr77	WD repeat domain 77 [Source:MGI Symbol;Acc:MGI:1917715]
ENSMUSG00000000562	10	7	14	13	22	11			8.17	9.709	10.696	10.829	13.772	8.723		-0.230345	0.0473897	0.795512	1	Adora3	adenosine A3 receptor [Source:MGI Symbol;Acc:MGI:104847]
ENSMUSG00000000563	1901	1500	1602	1112	2227	1687			1553.12	2080.5	1223.93	926.296	1394.1	1337.79		0.330871	7.14265	0.542679	1	Atp5f1	ATP synthase, H+ transporting, mitochondrial F0 complex, subunit B1 [Source:MGI Symbol;Acc:MGI:1100495]
ENSMUSG00000000567	78	46	54	21	65	57			63.726	63.802	41.256	17.493	40.69	45.201		0.652342	2.17847	0.306489	1	Sox9	SRY-box containing gene 9 [Source:MGI Symbol;Acc:MGI:98371]
ENSMUSG00000000568	223	257	429	317	468	343			182.191	356.459	327.756	264.061	292.968	271.999		0.026083	4.80751	0.954039	1	Hnrnpd	heterogeneous nuclear ribonucleoprotein D [Source:MGI Symbol;Acc:MGI:101947]
ENSMUSG00000000581	248	263	425	196	462	401			202.616	364.781	324.7	163.268	289.212	317.993		0.159342	4.7765	0.769175	1	C1d	C1D nuclear receptor co-repressor [Source:MGI Symbol;Acc:MGI:1927354]
ENSMUSG00000000594	2918	1161	2395	2820	3114	2578			2384.01	1610.31	1829.78	2349.06	1949.36	2044.35		-0.0573346	7.67643	0.873827	1	Gm2a	GM2 ganglioside activator protein [Source:MGI Symbol;Acc:MGI:95762]
ENSMUSG00000000600	449	271	486	516	679	502			366.833	375.877	371.304	429.828	425.054	398.086		-0.155225	5.30391	0.80404	1	Krit1	KRIT1, ankyrin repeat containing [Source:MGI Symbol;Acc:MGI:1930618]
ENSMUSG00000000605	782	574	1022	935	1364	1055			638.894	796.138	780.808	778.855	853.864	836.615		-0.158616	6.28354	0.810625	1	Clcn4-2	chloride channel 4-2 [Source:MGI Symbol;Acc:MGI:104571]
ENSMUSG00000000606	0	1	0	0	1	0			0	1.387	0	0	0.626	0		0.270297	-5.18324	1	1	Vmn2r88	vomeronasal 2, receptor 88 [Source:MGI Symbol;Acc:MGI:1316662]
ENSMUSG00000000617	0	0	0	1	2	0			0	0	0	0.833	1.252	0		-3.5544	-4.6397	0.287599	1	Grm6	glutamate receptor, metabotropic 6 [Source:MGI Symbol;Acc:MGI:1351343]
ENSMUSG00000000627	1	7	6	4	6	3			0.817	9.709	4.584	3.332	3.756	2.379		0.436358	-1.38469	0.552073	1	Sema4f	sema domain, immunoglobulin domain (Ig), TM domain, and short cytoplasmic domain [Source:MGI Symbol;Acc:MGI:1340055]
ENSMUSG00000000628	1608	854	1767	764	2699	1591			1313.74	1184.5	1349.99	636.412	1689.57	1261.66		0.0803909	6.94879	0.853023	1	Hk2	hexokinase 2 [Source:MGI Symbol;Acc:MGI:1315197]
ENSMUSG00000000631	632	317	718	616	878	735			516.344	439.679	548.552	513.128	549.628	582.855		-0.0816277	5.71815	0.858938	1	Myo18a	myosin XVIIIA [Source:MGI Symbol;Acc:MGI:2667185]
ENSMUSG00000000632	20	12	14	10	28	11			16.34	16.644	10.696	8.33	17.528	8.723		0.245073	0.378481	0.673045	1	Sez6	seizure related gene 6 [Source:MGI Symbol;Acc:MGI:104745]
ENSMUSG00000000673	17	7	8	12	20	29			13.889	9.709	6.112	9.996	12.52	22.997		-0.589895	0.339554	0.457494	1	Haao	3-hydroxyanthranilate 3,4-dioxygenase [Source:MGI Symbol;Acc:MGI:1349444]
ENSMUSG00000000682	1744	19971	14575	214	8538	11433			1424.85	27699.8	11135.3	178.262	5344.79	9066.37		1.18378	9.77382	0.0394825	0.86353	Cd52	CD52 antigen [Source:MGI Symbol;Acc:MGI:1346088]
ENSMUSG00000000686	773	156	490	437	790	558			631.541	216.372	374.36	364.021	494.54	442.494		0.0064538	5.41481	0.956128	1	Abhd15	abhydrolase domain containing 15 [Source:MGI Symbol;Acc:MGI:1914727]
ENSMUSG00000000690	158	181	460	103	413	231			129.086	251.047	351.44	85.799	258.538	183.183		0.434451	4.36876	0.494402	1	Hoxb6	homeobox B6 [Source:MGI Symbol;Acc:MGI:96187]
ENSMUSG00000000693	220	100	202	197	230	224			179.74	138.7	154.328	164.101	143.98	177.632		0.0188885	4.00682	0.970316	1	Loxl3	lysyl oxidase-like 3 [Source:MGI Symbol;Acc:MGI:1337004]
ENSMUSG00000000706	0	2	1	0	0	4			0	2.774	0.764	0	0	3.172		-0.072347	-3.33799	1	1	Btn1a1	butyrophilin, subfamily 1, member A1 [Source:MGI Symbol;Acc:MGI:103118]
ENSMUSG00000000708	1993	694	1394	1664	1787	1266			1628.28	962.578	1065.02	1386.11	1118.66	1003.94		0.12855	6.91716	0.903692	1	Kat2b	K(lysine) acetyltransferase 2B [Source:MGI Symbol;Acc:MGI:1343094]
ENSMUSG00000000711	1224	486	983	1309	1389	1117			1000.01	674.082	751.012	1090.4	869.514	885.781		-0.164952	6.47002	0.749853	1	Rab5b	RAB5B, member RAS oncogene family [Source:MGI Symbol;Acc:MGI:105938]
ENSMUSG00000000724	0	0	0	0	1	0			0	0	0	0	0.626	0		-2.19624	-6.21333	1	1	Cryba1	crystallin, beta A1 [Source:MGI Symbol;Acc:MGI:88518]
ENSMUSG00000000730	0	1	3	5	11	5			0	1.387	2.292	4.165	6.886	3.965		-1.99631	-1.63124	0.0487533	0.975347	Dnmt3l	DNA (cytosine-5-)-methyltransferase 3-like [Source:MGI Symbol;Acc:MGI:1859287]
ENSMUSG00000000731	0	4	4	3	7	10			0	5.548	3.056	2.499	4.382	7.93		-0.965124	-1.39182	0.402705	1	Aire	autoimmune regulator (autoimmune polyendocrinopathy candidiasis ectodermal dystrophy) [Source:MGI Symbol;Acc:MGI:1338803]
ENSMUSG00000000732	160	133	215	197	288	229			130.72	184.471	164.26	164.101	180.288	181.597		-0.153528	4.06098	0.835209	1	Icosl	icos ligand [Source:MGI Symbol;Acc:MGI:1354701]
ENSMUSG00000000738	629	591	975	509	1264	1074			513.893	819.717	744.9	423.997	791.264	851.682		-0.0377135	6.09711	0.998425	1	Spg7	spastic paraplegia 7 homolog (human) [Source:MGI Symbol;Acc:MGI:2385906]
ENSMUSG00000000739	110	150	133	149	188	178			89.87	208.05	101.612	124.117	117.688	141.154		-0.0525098	3.68945	0.970472	1	Sult5a1	sulfotransferase family 5A, member 1 [Source:MGI Symbol;Acc:MGI:1931463]
ENSMUSG00000000740	151	2531	489	232	642	449			123.367	3510.5	373.596	193.256	401.892	356.057		1.59843	6.29069	0.00426581	0.204366	Rpl13	ribosomal protein L13 [Source:MGI Symbol;Acc:MGI:105922]
ENSMUSG00000000743	741	338	854	783	1143	832			605.397	468.806	652.456	652.239	715.518	659.776		-0.175258	5.97219	0.744894	1	Chmp1a	charged multivesicular body protein 1A [Source:MGI Symbol;Acc:MGI:1920159]
ENSMUSG00000000751	491	283	617	407	921	598			401.147	392.521	471.388	339.031	576.546	474.214		-0.131961	5.46391	0.855183	1	Rpa1	replication protein A1 [Source:MGI Symbol;Acc:MGI:1915525]
ENSMUSG00000000753	1475	833	1064	1672	1656	2216			1205.07	1155.37	812.896	1392.78	1036.66	1757.29		-0.379797	6.94596	0.556979	1	Serpinf1	serine (or cysteine) peptidase inhibitor, clade F, member 1 [Source:MGI Symbol;Acc:MGI:108080]
ENSMUSG00000000759	597	466	832	506	890	706			487.749	646.342	635.648	421.498	557.14	559.858		0.187916	5.77792	0.770306	1	Tubgcp3	tubulin, gamma complex associated protein 3 [Source:MGI Symbol;Acc:MGI:2183752]
ENSMUSG00000000766	0	2	1	1	1	0			0	2.774	0.764	0.833	0.626	0		0.836493	-3.83254	0.728521	1	Oprm1	opioid receptor, mu 1 [Source:MGI Symbol;Acc:MGI:97441]
ENSMUSG00000000776	112	150	280	154	253	222			91.504	208.05	213.92	128.282	158.378	176.046		0.122685	4.00683	0.858178	1	Polr3d	polymerase (RNA) III (DNA directed) polypeptide D [Source:MGI Symbol;Acc:MGI:1914315]
ENSMUSG00000000782	19	28	307	0	387	33			15.523	38.836	234.548	0	242.262	26.169		0.0908058	3.17964	0.859046	1	Tcf7	transcription factor 7, T cell specific [Source:MGI Symbol;Acc:MGI:98507]
ENSMUSG00000000787	2958	2293	4342	3229	4698	3989			2416.69	3180.39	3317.29	2689.76	2940.95	3163.28		0.0246576	8.20012	0.98692	1	Ddx3x	DEAD/H (Asp-Glu-Ala-Asp/His) box polypeptide 3, X-linked [Source:MGI Symbol;Acc:MGI:103064]
ENSMUSG00000000791	3	3	11	9	14	15			2.451	4.161	8.404	7.497	8.764	11.895		-0.814893	-0.46096	0.307156	1	Il12rb1	interleukin 12 receptor, beta 1 [Source:MGI Symbol;Acc:MGI:104579]
ENSMUSG00000000792	6	0	8	0	4	3			4.902	0	6.112	0	2.504	2.379		1.30368	-1.837	0.273478	1	Slc5a5	solute carrier family 5 (sodium iodide symporter), member 5 [Source:MGI Symbol;Acc:MGI:2149330]
ENSMUSG00000000794	39	1	5	5	13	13			31.863	1.387	3.82	4.165	8.138	10.309		0.869294	0.0666594	0.299	1	Kcnn3	potassium intermediate/small conductance calcium-activated channel, subfamily N, member 3 [Source:MGI Symbol;Acc:MGI:2153183]
ENSMUSG00000000804	705	299	552	527	925	680			575.985	414.713	421.728	438.991	579.05	539.24		-0.116845	5.63632	0.863406	1	Usp32	ubiquitin specific peptidase 32 [Source:MGI Symbol;Acc:MGI:2144475]
ENSMUSG00000000805	275	741	1415	562	1111	1342			224.675	1027.77	1081.06	468.146	695.486	1064.21		0.0268937	6.22129	0.97037	1	Car4	carbonic anhydrase 4 [Source:MGI Symbol;Acc:MGI:1096574]
ENSMUSG00000000811	235	153	196	219	543	183			191.995	212.211	149.744	182.427	339.918	145.119		-0.356722	4.342	0.70887	1	Txnrd3	thioredoxin reductase 3 [Source:MGI Symbol;Acc:MGI:2386711]
ENSMUSG00000000817	7	5	5	9	0	4			5.719	6.935	3.82	7.497	0	3.172		0.712506	-1.18184	0.593658	1	Fasl	Fas ligand (TNF superfamily, member 6) [Source:MGI Symbol;Acc:MGI:99255]
ENSMUSG00000000823	462	303	734	439	814	726			377.454	420.261	560.776	365.687	509.564	575.718		-0.0632578	5.54431	0.889838	1	Znf512b	zinc finger protein 512B [Source:MGI Symbol;Acc:MGI:2685478]
ENSMUSG00000000826	1938	1501	5981	2101	6691	4930			1583.35	2081.89	4569.48	1750.13	4188.57	3909.49		-0.205183	8.22032	0.699493	1	Dnajc5	DnaJ (Hsp40) homolog, subfamily C, member 5 [Source:MGI Symbol;Acc:MGI:892995]
ENSMUSG00000000827	590	572	945	693	1150	892			482.03	793.364	721.98	577.269	719.9	707.356		-0.0388422	6.04906	0.977751	1	Tpd52l2	tumor protein D52-like 2 [Source:MGI Symbol;Acc:MGI:1913564]
ENSMUSG00000000838	2450	556	1132	1290	2910	2477			2001.65	771.172	864.848	1074.57	1821.66	1964.26		-0.352745	7.16288	0.593937	1	Fmr1	fragile X mental retardation syndrome 1 homolog [Source:MGI Symbol;Acc:MGI:95564]
ENSMUSG00000000861	22	21	32	33	43	36			17.974	29.127	24.448	27.489	26.918	28.548		-0.24038	1.35737	0.75409	1	Bcl11a	B cell CLL/lymphoma 11A (zinc finger protein) [Source:MGI Symbol;Acc:MGI:106190]
ENSMUSG00000000869	0	1	1	2	3	2			0	1.387	0.764	1.666	1.878	1.586		-1.37512	-3.03834	0.376893	1	Il4	interleukin 4 [Source:MGI Symbol;Acc:MGI:96556]
ENSMUSG00000000876	1570	510	763	1350	1047	957			1282.69	707.37	582.932	1124.55	655.422	758.901		0.0990277	6.43741	0.948733	1	Pxmp4	peroxisomal membrane protein 4 [Source:MGI Symbol;Acc:MGI:1891701]
ENSMUSG00000000881	178	291	274	145	306	277			145.426	403.617	209.336	120.785	191.556	219.661		0.366804	4.40095	0.478771	1	Dlg3	discs, large homolog 3 (Drosophila) [Source:MGI Symbol;Acc:MGI:1888986]
ENSMUSG00000000884	46	37	39	17	45	30			37.582	51.319	29.796	14.161	28.17	23.79		0.742919	1.60789	0.24011	1	Gnb1l	guanine nucleotide binding protein (G protein), beta polypeptide 1-like [Source:MGI Symbol;Acc:MGI:1338057]
ENSMUSG00000000889	2	0	5	0	10	0			1.634	0	3.82	0	6.26	0		-0.171962	-2.22414	1	1	Dbh	dopamine beta hydroxylase [Source:MGI Symbol;Acc:MGI:94864]
ENSMUSG00000000901	319	260	515	632	395	292			260.623	360.62	393.46	526.456	247.27	231.556		0.0676585	5.07636	0.98202	1	Mmp11	matrix metallopeptidase 11 [Source:MGI Symbol;Acc:MGI:97008]
ENSMUSG00000000902	444	433	814	786	789	641			362.748	600.571	621.896	654.738	493.914	508.313		-0.0525702	5.7504	0.895293	1	Smarcb1	SWI/SNF related, matrix associated, actin dependent regulator of chromatin, subfamily b, member 1 [Source:MGI Symbol;Acc:MGI:1328366]
ENSMUSG00000000903	0	1	0	7	1	0			0	1.387	0	5.831	0.626	0		-2.42404	-2.98022	0.195429	1	Vpreb3	pre-B lymphocyte gene 3 [Source:MGI Symbol;Acc:MGI:98938]
ENSMUSG00000000915	317	402	812	355	866	577			258.989	557.574	620.368	295.715	542.116	457.561		0.10557	5.48926	0.845527	1	Hip1r	huntingtin interacting protein 1 related [Source:MGI Symbol;Acc:MGI:1352504]
ENSMUSG00000000916	130	96	182	148	160	142			106.21	133.152	139.048	123.284	100.16	112.606		0.196035	3.57208	0.817388	1	Nsun5	NOL1/NOP2/Sun domain family, member 5 [Source:MGI Symbol;Acc:MGI:2140844]
ENSMUSG00000000934	67	77	164	42	212	147			54.739	106.799	125.296	34.986	132.712	116.571		-0.0431371	3.22908	0.99494	1	Top1mt	DNA topoisomerase 1, mitochondrial [Source:MGI Symbol;Acc:MGI:1920210]
ENSMUSG00000000938	50	98	12	8	32	17			40.85	135.926	9.168	6.664	20.032	13.481		1.82149	1.8478	0.00337209	0.168787	Hoxa10	homeobox A10 [Source:MGI Symbol;Acc:MGI:96171]
ENSMUSG00000000942	34	10	35	13	37	34			27.778	13.87	26.74	10.829	23.162	26.962		0.24821	1.12236	0.793438	1	Hoxa4	homeobox A4 [Source:MGI Symbol;Acc:MGI:96176]
ENSMUSG00000000948	100	42	90	96	165	132			81.7	58.254	68.76	79.968	103.29	104.676		-0.422552	3.05596	0.522646	1	Snrpn	small nuclear ribonucleoprotein N [Source:MGI Symbol;Acc:MGI:98347]
ENSMUSG00000000957	669	393	850	866	1042	783			546.573	545.091	649.4	721.378	652.292	620.919		-0.155539	5.96277	0.769757	1	Mmp14	matrix metallopeptidase 14 (membrane-inserted) [Source:MGI Symbol;Acc:MGI:101900]
ENSMUSG00000000958	77	34	57	64	109	74			62.909	47.158	43.548	53.312	68.234	58.682		-0.218279	2.48404	0.775613	1	Slc7a7	solute carrier family 7 (cationic amino acid transporter, y+ system), member 7 [Source:MGI Symbol;Acc:MGI:1337120]
ENSMUSG00000000959	724	258	463	622	532	441			591.508	357.846	353.732	518.126	333.032	349.713		0.194985	5.40324	0.840633	1	Oxa1l	oxidase assembly 1-like [Source:MGI Symbol;Acc:MGI:1916339]
ENSMUSG00000000976	470	278	476	604	580	469			383.99	385.586	363.664	503.132	363.08	371.917		-0.0959621	5.3107	0.846402	1	Heatr6	HEAT repeat containing 6 [Source:MGI Symbol;Acc:MGI:1919790]
ENSMUSG00000000982	0	7	2	2	2	2			0	9.709	1.528	1.666	1.252	1.586		0.89185	-2.169	0.358738	1	Ccl3	chemokine (C-C motif) ligand 3 [Source:MGI Symbol;Acc:MGI:98260]
ENSMUSG00000000983	1	7	0	0	0	2			0.817	9.709	0	0	0	1.586		2.18833	-2.70241	0.103469	1	Expi	extracellular proteinase inhibitor [Source:MGI Symbol;Acc:MGI:107506]
ENSMUSG00000001014	0	3	2	0	4	2			0	4.161	1.528	0	2.504	1.586		0.07124	-2.7298	1	1	Icam4	intercellular adhesion molecule 4, Landsteiner-Wiener blood group [Source:MGI Symbol;Acc:MGI:1925619]
ENSMUSG00000001016	468	560	906	591	974	745			382.356	776.72	692.184	492.303	609.724	590.785		0.0811897	5.86932	0.87484	1	Ilf2	interleukin enhancer binding factor 2 [Source:MGI Symbol;Acc:MGI:1915031]
ENSMUSG00000001017	656	520	874	827	1021	784			535.952	721.24	667.736	688.891	639.146	621.712		-0.0230288	6.00965	0.964714	1	2500003M10Rik	RIKEN cDNA 2500003M10 gene [Source:MGI Symbol;Acc:MGI:1913761]
ENSMUSG00000001018	616	393	555	537	848	620			503.272	545.091	424.02	447.321	530.848	491.66		-0.0208545	5.61572	0.992326	1	Snapin	SNAP-associated protein [Source:MGI Symbol;Acc:MGI:1333745]
ENSMUSG00000001020	157	403	265	144	323	387			128.269	558.961	202.46	119.952	202.198	306.891		0.287577	4.62646	0.503077	1	S100a4	S100 calcium binding protein A4 [Source:MGI Symbol;Acc:MGI:1330282]
ENSMUSG00000001021	0	0	3	0	0	3			0	0	2.292	0	0	2.379		0.311659	-3.61649	1	1	S100a3	S100 calcium binding protein A3 [Source:MGI Symbol;Acc:MGI:1338849]
ENSMUSG00000001023	0	0	0	0	1	2			0	0	0	0	0.626	1.586		-3.5544	-4.62547	0.287599	1	S100a5	S100 calcium binding protein A5 [Source:MGI Symbol;Acc:MGI:1338915]
ENSMUSG00000001025	1021	3195	1491	1300	1987	2219			834.157	4431.47	1139.12	1082.9	1243.86	1759.67		0.389215	7.41277	0.381641	1	S100a6	S100 calcium binding protein A6 (calcyclin) [Source:MGI Symbol;Acc:MGI:1339467]
ENSMUSG00000001027	0	6	3	5	2	3			0	8.322	2.292	4.165	1.252	2.379		0.180767	-1.85054	0.877934	1	Scn4a	sodium channel, voltage-gated, type IV, alpha [Source:MGI Symbol;Acc:MGI:98250]
ENSMUSG00000001029	191	183	185	292	277	254			156.047	253.821	141.34	243.236	173.402	201.422		-0.220459	4.28121	0.783577	1	Icam2	intercellular adhesion molecule 2 [Source:MGI Symbol;Acc:MGI:96394]
ENSMUSG00000001034	119	106	205	173	235	209			97.223	147.022	156.62	144.109	147.11	165.737		-0.183341	3.83102	0.768407	1	Mapk7	mitogen-activated protein kinase 7 [Source:MGI Symbol;Acc:MGI:1346347]
ENSMUSG00000001036	634	467	831	662	1092	957			517.978	647.729	634.884	551.446	683.592	758.901		-0.151209	5.97802	0.823991	1	Epn2	epsin 2 [Source:MGI Symbol;Acc:MGI:1333766]
ENSMUSG00000001039	32	58	60	24	93	63			26.144	80.446	45.84	19.992	58.218	49.959		0.0743575	2.193	0.748434	1	B9d1	B9 protein domain 1 [Source:MGI Symbol;Acc:MGI:1351471]
ENSMUSG00000001052	1395	428	973	1504	1316	768			1139.71	593.636	743.372	1252.83	823.816	609.024		-0.0223095	6.44851	0.887671	1	Sec24b	Sec24 related gene family, member B (S. cerevisiae) [Source:MGI Symbol;Acc:MGI:2139764]
ENSMUSG00000001053	174	184	417	243	474	331			142.158	255.208	318.588	202.419	296.724	262.483		-0.0978393	4.60821	0.87875	1	N4bp3	NEDD4 binding protein 3 [Source:MGI Symbol;Acc:MGI:2442218]
ENSMUSG00000001054	207	180	391	199	424	393			169.119	249.66	298.724	165.767	265.424	311.649		-0.0475408	4.59416	0.934665	1	Rmnd5b	required for meiotic nuclear division 5 homolog B (S. cerevisiae) [Source:MGI Symbol;Acc:MGI:1913339]
ENSMUSG00000001056	162	239	374	179	371	278			132.354	331.493	285.736	149.107	232.246	220.454		0.241995	4.47147	0.668383	1	Nhp2	NHP2 ribonucleoprotein homolog (yeast) [Source:MGI Symbol;Acc:MGI:1098547]
ENSMUSG00000001062	289	101	238	218	306	226			236.113	140.087	181.832	181.594	191.556	179.218		0.0813488	4.22309	0.953928	1	1300018I17Rik	RIKEN cDNA 1300018I17 gene [Source:MGI Symbol;Acc:MGI:1914143]
ENSMUSG00000001065	232	124	381	318	501	336			189.544	171.988	291.084	264.894	313.626	266.448		-0.310568	4.64123	0.586761	1	Zfp276	zinc finger protein (C2H2 type) 276 [Source:MGI Symbol;Acc:MGI:1888495]
ENSMUSG00000001076	0	2	0	0	0	0			0	2.774	0	0	0	0		3.32974	-5.13181	0.287599	1	C1ql4	complement component 1, q subcomponent-like 4 [Source:MGI Symbol;Acc:MGI:3579909]
ENSMUSG00000001082	289	132	337	483	381	348			236.113	183.084	257.468	402.339	238.506	275.964		-0.339527	4.74284	0.517412	1	Mfsd10	major facilitator superfamily domain containing 10 [Source:MGI Symbol;Acc:MGI:1915544]
ENSMUSG00000001089	1172	600	1401	1752	1743	1307			957.524	832.2	1070.36	1459.42	1091.12	1036.45		-0.260267	6.75478	0.627222	1	Luzp1	leucine zipper protein 1 [Source:MGI Symbol;Acc:MGI:107629]
ENSMUSG00000001095	14	11	7	5	8	10			11.438	15.257	5.348	4.165	5.008	7.93		0.806465	-0.322995	0.288837	1	Slc13a2	solute carrier family 13 (sodium-dependent dicarboxylate transporter), member 2 [Source:MGI Symbol;Acc:MGI:1276558]
ENSMUSG00000001098	951	619	1292	1213	1448	1416			776.967	858.553	987.088	1010.43	906.448	1122.89		-0.172967	6.56064	0.745948	1	Kctd10	potassium channel tetramerisation domain containing 10 [Source:MGI Symbol;Acc:MGI:2141207]
ENSMUSG00000001100	1273	593	1145	896	1506	1128			1040.04	822.491	874.78	746.368	942.756	894.504		0.108071	6.47611	0.880955	1	Poldip2	polymerase (DNA-directed), delta interacting protein 2 [Source:MGI Symbol;Acc:MGI:1915061]
ENSMUSG00000001105	183	526	428	268	557	356			149.511	729.562	326.992	223.244	348.682	282.308		0.282667	5.06585	0.506342	1	Ift20	intraflagellar transport 20 homolog (Chlamydomonas) [Source:MGI Symbol;Acc:MGI:1915585]
ENSMUSG00000001119	4623	2408	4221	4240	7016	7592			3776.99	3339.9	3224.84	3531.92	4392.02	6020.46		-0.406719	8.6633	0.534688	1	Col6a1	collagen, type VI, alpha 1 [Source:MGI Symbol;Acc:MGI:88459]
ENSMUSG00000001120	239	144	257	215	412	220			195.263	199.728	196.348	179.095	257.912	174.46		-0.0667633	4.32355	0.957008	1	Pcbp3	poly(rC) binding protein 3 [Source:MGI Symbol;Acc:MGI:1890470]
ENSMUSG00000001123	345	150	296	482	317	330			281.865	208.05	226.144	401.506	198.442	261.69		-0.175745	4.73299	0.697137	1	Lgals9	lectin, galactose binding, soluble 9 [Source:MGI Symbol;Acc:MGI:109496]
ENSMUSG00000001127	947	552	1318	1190	1669	1116			773.699	765.624	1006.95	991.27	1044.79	884.988		-0.159279	6.51013	0.769622	1	Araf	v-raf murine sarcoma 3611 viral oncogene homolog [Source:MGI Symbol;Acc:MGI:88065]
ENSMUSG00000001128	629	694	986	1026	880	922			513.893	962.578	753.304	854.658	550.88	731.146		0.044986	6.17867	0.965283	1	Cfp	complement factor properdin [Source:MGI Symbol;Acc:MGI:97545]
ENSMUSG00000001131	21	62	36	15	48	54			17.157	85.994	27.504	12.495	30.048	42.822		0.361195	1.79748	0.428714	1	Timp1	tissue inhibitor of metalloproteinase 1 [Source:MGI Symbol;Acc:MGI:98752]
ENSMUSG00000001134	53	27	39	47	68	39			43.301	37.449	29.796	39.151	42.568	30.927		-0.0344014	1.90179	0.987551	1	Uxt	ubiquitously expressed transcript [Source:MGI Symbol;Acc:MGI:1277988]
ENSMUSG00000001138	404	197	534	808	557	711			330.068	273.239	407.976	673.064	348.682	563.823		-0.533523	5.44661	0.333851	1	Cnnm3	cyclin M3 [Source:MGI Symbol;Acc:MGI:2151055]
ENSMUSG00000001143	276	130	162	293	209	181			225.492	180.31	123.768	244.069	130.834	143.533		0.0714811	4.14302	0.959451	1	Lman2l	lectin, mannose-binding 2-like [Source:MGI Symbol;Acc:MGI:2443010]
ENSMUSG00000001150	395	216	600	411	752	522			322.715	299.592	458.4	342.363	470.752	413.946		-0.139021	5.26351	0.79493	1	Mcm3ap	minichromosome maintenance deficient 3 (S. cerevisiae) associated protein [Source:MGI Symbol;Acc:MGI:1930089]
ENSMUSG00000001151	667	419	972	665	1208	864			544.939	581.153	742.608	553.945	756.208	685.152		-0.0738404	6.00529	0.892457	1	Pcnt	pericentrin (kendrin) [Source:MGI Symbol;Acc:MGI:102722]
ENSMUSG00000001155	2	47	104	0	88	43			1.634	65.189	79.456	0	55.088	34.099		0.56048	1.91928	0.332422	1	Ftcd	formiminotransferase cyclodeaminase [Source:MGI Symbol;Acc:MGI:1339962]
ENSMUSG00000001156	176	75	123	80	251	138			143.792	104.025	93.972	66.64	157.126	109.434		0.0109481	3.49566	0.915764	1	Mxd1	MAX dimerization protein 1 [Source:MGI Symbol;Acc:MGI:96908]
ENSMUSG00000001157	197	189	332	135	483	231			160.949	262.143	253.648	112.455	302.358	183.183		0.0956931	4.3914	0.794665	1	Gmcl1	germ cell-less homolog 1 (Drosophila) [Source:MGI Symbol;Acc:MGI:1345156]
ENSMUSG00000001158	309	376	283	380	412	253			252.453	521.512	216.212	316.54	257.912	200.629		0.227024	4.86677	0.634831	1	Snrnp27	small nuclear ribonucleoprotein 27 (U4/U6.U5) [Source:MGI Symbol;Acc:MGI:1913868]
ENSMUSG00000001166	16	35	29	24	51	44			13.072	48.545	22.156	19.992	31.926	34.892		-0.234787	1.47547	0.901485	1	Oas1c	2'-5' oligoadenylate synthetase 1C [Source:MGI Symbol;Acc:MGI:2149633]
ENSMUSG00000001173	453	629	1711	441	1382	1232			370.101	872.423	1307.2	367.353	865.132	976.976		0.20813	6.28685	0.779514	1	Ocrl	oculocerebrorenal syndrome of Lowe [Source:MGI Symbol;Acc:MGI:109589]
ENSMUSG00000001175	4370	5450	4412	3893	6321	6048			3570.29	7559.15	3370.77	3242.87	3956.95	4796.06		0.145136	8.77114	0.709283	1	Calm1	calmodulin 1 [Source:MGI Symbol;Acc:MGI:88251]
ENSMUSG00000001211	2130	1252	2906	1816	3669	2457			1740.21	1736.52	2220.18	1512.73	2296.79	1948.4		0.000603124	7.57343	0.991363	1	Agpat3	1-acylglycerol-3-phosphate O-acyltransferase 3 [Source:MGI Symbol;Acc:MGI:1336186]
ENSMUSG00000001225	35	46	141	0	159	150			28.595	63.802	107.724	0	99.534	118.95		-0.139411	2.7768	0.856011	1	Slc26a3	solute carrier family 26, member 3 [Source:MGI Symbol;Acc:MGI:107181]
ENSMUSG00000001227	184	99	197	240	240	207			150.328	137.313	150.508	199.92	150.24	164.151		-0.179694	3.99567	0.738158	1	Sema6b	sema domain, transmembrane domain (TM), and cytoplasmic domain, (semaphorin) 6B [Source:MGI Symbol;Acc:MGI:1202889]
ENSMUSG00000001228	14	15	44	5	102	42			11.438	20.805	33.616	4.165	63.852	33.306		-0.690181	1.46059	0.395583	1	Uhrf1	ubiquitin-like, containing PHD and RING finger domains, 1 [Source:MGI Symbol;Acc:MGI:1338889]
ENSMUSG00000001229	249	144	368	252	400	298			203.433	199.728	281.152	209.916	250.4	236.314		0.0174681	4.52365	0.975022	1	Dpp9	dipeptidylpeptidase 9 [Source:MGI Symbol;Acc:MGI:2443967]
ENSMUSG00000001240	614	342	405	953	529	464			501.638	474.354	309.42	793.849	331.154	367.952		-0.178313	5.54893	0.739575	1	Ramp2	receptor (calcitonin) activity modifying protein 2 [Source:MGI Symbol;Acc:MGI:1859650]
ENSMUSG00000001247	184	239	348	201	456	299			150.328	331.493	265.872	167.433	285.456	237.107		0.0272167	4.56321	0.889009	1	Lsr	lipolysis stimulated lipoprotein receptor [Source:MGI Symbol;Acc:MGI:1927471]
ENSMUSG00000001248	619	210	590	543	781	663			505.723	291.27	450.76	452.319	488.906	525.759		-0.148191	5.51042	0.757188	1	Gramd1a	GRAM domain containing 1A [Source:MGI Symbol;Acc:MGI:105490]
ENSMUSG00000001249	28	46	99	18	69	59			22.876	63.802	75.636	14.994	43.194	46.787		0.581393	2.12656	0.385907	1	Hpn	hepsin [Source:MGI Symbol;Acc:MGI:1196620]
ENSMUSG00000001260	4	2	1	0	0	0			3.268	2.774	0.764	0	0	0		5.03078	-3.30893	0.0228421	0.614586	Gabrg1	gamma-aminobutyric acid (GABA) A receptor, subunit gamma 1 [Source:MGI Symbol;Acc:MGI:103156]
ENSMUSG00000001270	897	1006	591	321	761	786			732.849	1395.32	451.524	267.393	476.386	623.298		0.754384	6.02255	0.182788	1	Ckb	creatine kinase, brain [Source:MGI Symbol;Acc:MGI:88407]
ENSMUSG00000001280	2014	1169	2110	2615	2295	1782			1645.44	1621.4	1612.04	2178.3	1436.67	1413.13		-0.000847467	7.37463	0.941701	1	Sp1	trans-acting transcription factor 1 [Source:MGI Symbol;Acc:MGI:98372]
ENSMUSG00000001281	69	91	144	50	152	178			56.373	126.217	110.016	41.65	95.152	141.154		0.0155648	3.22846	0.939246	1	Itgb7	integrin beta 7 [Source:MGI Symbol;Acc:MGI:96616]
ENSMUSG00000001285	153	173	201	146	207	172			125.001	239.951	153.564	121.618	129.582	136.396		0.342828	3.90245	0.560649	1	Myg1	melanocyte proliferating gene 1 [Source:MGI Symbol;Acc:MGI:1929864]
ENSMUSG00000001288	712	214	537	909	753	623			581.704	296.818	410.268	757.197	471.378	494.039		-0.305719	5.66956	0.556013	1	Rarg	retinoic acid receptor, gamma [Source:MGI Symbol;Acc:MGI:97858]
ENSMUSG00000001289	818	1835	1371	764	1843	1089			668.306	2545.14	1047.44	636.412	1153.72	863.577		0.46014	6.81476	0.339004	1	Pfdn5	prefoldin 5 [Source:MGI Symbol;Acc:MGI:1928753]
ENSMUSG00000001300	335	238	327	247	413	323			273.695	330.106	249.828	205.751	258.538	256.139		0.210182	4.71005	0.718368	1	Efnb2	ephrin B2 [Source:MGI Symbol;Acc:MGI:105097]
ENSMUSG00000001305	75	148	214	156	211	163			61.275	205.276	163.496	129.948	132.086	129.259		0.0591147	3.75285	0.894324	1	Rrp15	ribosomal RNA processing 15 homolog (S. cerevisiae) [Source:MGI Symbol;Acc:MGI:1914473]
ENSMUSG00000001313	33	40	56	54	75	52			26.961	55.48	42.784	44.982	46.95	41.236		-0.150869	2.09319	0.880089	1	Rnd2	Rho family GTPase 2 [Source:MGI Symbol;Acc:MGI:1338755]
ENSMUSG00000001323	499	314	682	405	801	590			407.683	435.518	521.048	337.365	501.426	467.87		0.0728514	5.47219	0.921368	1	Srr	serine racemase [Source:MGI Symbol;Acc:MGI:1351636]
ENSMUSG00000001333	51	22	64	41	42	46			41.667	30.514	48.896	34.153	26.292	36.478		0.423515	1.87073	0.642692	1	Sync	syncoilin [Source:MGI Symbol;Acc:MGI:1916078]
ENSMUSG00000001334	68	16	23	27	32	15			55.556	22.192	17.572	22.491	20.032	11.895		0.867062	1.35264	0.24324	1	Fndc5	fibronectin type III domain containing 5 [Source:MGI Symbol;Acc:MGI:1917614]
ENSMUSG00000001348	2498	791	1401	2934	2650	2313			2040.87	1097.12	1070.36	2444.02	1658.9	1834.21		-0.414196	7.4218	0.485384	1	Acp5	acid phosphatase 5, tartrate resistant [Source:MGI Symbol;Acc:MGI:87883]
ENSMUSG00000001349	2089	3738	174	217	237	186			1706.71	5184.61	132.936	180.761	148.362	147.498		3.56599	6.92577	3.56555e-07	0.000342569	Cnn1	calponin 1 [Source:MGI Symbol;Acc:MGI:104979]
ENSMUSG00000001366	523	390	540	463	852	583			427.291	540.93	412.56	385.679	533.352	462.319		-0.0479338	5.5194	1	1	Fbxo9	f-box protein 9 [Source:MGI Symbol;Acc:MGI:1918788]
ENSMUSG00000001376	313	217	485	290	632	465			255.721	300.979	370.54	241.57	395.632	368.745		-0.11296	5.00279	0.866019	1	Ccdc132	coiled-coil domain containing 132 [Source:MGI Symbol;Acc:MGI:1920538]
ENSMUSG00000001379	150	87	277	198	285	209			122.55	120.669	211.628	164.934	178.41	165.737		-0.0914613	4.00501	0.811297	1	Apbb3	amyloid beta (A4) precursor protein-binding, family B, member 3 [Source:MGI Symbol;Acc:MGI:108404]
ENSMUSG00000001380	357	350	551	361	600	500			291.669	485.45	420.964	300.713	375.6	396.5		0.121658	5.23099	0.831116	1	Hars	histidyl-tRNA synthetase [Source:MGI Symbol;Acc:MGI:108087]
ENSMUSG00000001383	496	599	643	493	805	656			405.232	830.813	491.252	410.669	503.93	520.208		0.168479	5.70446	0.716351	1	Zmat2	zinc finger, matrin type 2 [Source:MGI Symbol;Acc:MGI:1913742]
ENSMUSG00000001403	47	14	14	32	64	18			38.399	19.418	10.696	26.656	40.064	14.274		-0.265852	1.33808	0.802657	1	Ube2c	ubiquitin-conjugating enzyme E2C [Source:MGI Symbol;Acc:MGI:1915862]
ENSMUSG00000001415	617	324	691	613	1000	637			504.089	449.388	527.924	510.629	626	505.141		-0.125763	5.7037	0.838333	1	Smg5	Smg-5 homolog, nonsense mediated mRNA decay factor (C. elegans) [Source:MGI Symbol;Acc:MGI:2447364]
ENSMUSG00000001416	784	812	1208	1033	1424	1028			640.528	1126.24	922.912	860.489	891.424	815.204		0.0238301	6.44311	0.944727	1	Cct3	chaperonin containing Tcp1, subunit 3 (gamma) [Source:MGI Symbol;Acc:MGI:104708]
ENSMUSG00000001417	24	38	92	9	153	24			19.608	52.706	70.288	7.497	95.778	19.032		0.0650366	2.10925	0.753711	1	Rhbg	Rhesus blood group-associated B glycoprotein [Source:MGI Symbol;Acc:MGI:1927379]
ENSMUSG00000001418	788	374	631	724	723	652			643.796	518.738	482.084	603.092	452.598	517.036		0.110164	5.75578	0.914711	1	0610031J06Rik	RIKEN cDNA 0610031J06 gene [Source:MGI Symbol;Acc:MGI:1913318]
ENSMUSG00000001419	684	318	789	1008	826	768			558.828	441.066	602.796	839.664	517.076	609.024		-0.201328	5.90506	0.662182	1	Mef2d	myocyte enhancer factor 2D [Source:MGI Symbol;Acc:MGI:99533]
ENSMUSG00000001420	73	34	53	11	66	27			59.641	47.158	40.492	9.163	41.316	21.411		0.957116	1.87016	0.131661	1	Tmem79	transmembrane protein 79 [Source:MGI Symbol;Acc:MGI:1919163]
ENSMUSG00000001424	1190	1081	2477	1340	2391	1926			972.23	1499.35	1892.43	1116.22	1496.77	1527.32		0.084783	7.13602	0.924954	1	Snd1	staphylococcal nuclease and tudor domain containing 1 [Source:MGI Symbol;Acc:MGI:1929266]
ENSMUSG00000001435	2022	1298	3021	2245	3305	3611			1651.97	1800.33	2308.04	1870.08	2068.93	2863.52		-0.193284	7.7078	0.719227	1	Col18a1	collagen, type XVIII, alpha 1 [Source:MGI Symbol;Acc:MGI:88451]
ENSMUSG00000001436	318	119	220	231	354	197			259.806	165.053	168.08	192.423	221.604	156.221		0.0861992	4.28965	0.902464	1	Slc19a1	solute carrier family 19 (folate transporter), member 1 [Source:MGI Symbol;Acc:MGI:103182]
ENSMUSG00000001440	1878	1217	2345	2126	2864	2443			1534.33	1687.98	1791.58	1770.96	1792.86	1937.3		-0.112829	7.45286	0.83989	1	Kpnb1	karyopherin (importin) beta 1 [Source:MGI Symbol;Acc:MGI:107532]
ENSMUSG00000001441	477	382	590	545	755	631			389.709	529.834	450.76	453.985	472.63	500.383		-0.0767749	5.53849	0.920987	1	Npepps	aminopeptidase puromycin sensitive [Source:MGI Symbol;Acc:MGI:1101358]
ENSMUSG00000001444	5	1	3	0	7	7			4.085	1.387	2.292	0	4.382	5.551		-0.293424	-1.71092	0.886399	1	Tbx21	T-box 21 [Source:MGI Symbol;Acc:MGI:1888984]
ENSMUSG00000001445	673	226	426	492	558	464			549.841	313.462	325.464	409.836	349.308	367.952		0.145106	5.28869	0.878575	1	Mrpl10	mitochondrial ribosomal protein L10 [Source:MGI Symbol;Acc:MGI:1333801]
ENSMUSG00000001467	691	456	627	266	774	660			564.547	632.472	479.028	221.578	484.524	523.38		0.398918	5.59278	0.495931	1	Cyp51	cytochrome P450, family 51 [Source:MGI Symbol;Acc:MGI:106040]
ENSMUSG00000001472	3283	2486	3955	3267	4446	3503			2682.21	3448.08	3021.62	2721.41	2783.2	2777.88		0.131565	8.17942	0.839076	1	Tcf25	transcription factor 25 (basic helix-loop-helix) [Source:MGI Symbol;Acc:MGI:1914105]
ENSMUSG00000001473	288	235	272	282	383	312			235.296	325.945	207.808	234.906	239.758	247.416		0.0400893	4.63109	0.903634	1	Tubb6	tubulin, beta 6 class V [Source:MGI Symbol;Acc:MGI:1915201]
ENSMUSG00000001482	249	158	289	178	399	320			203.433	219.146	220.796	148.274	249.774	253.76		-0.0285074	4.42781	0.991111	1	Def8	differentially expressed in FDCP 8 [Source:MGI Symbol;Acc:MGI:1346331]
ENSMUSG00000001493	55	57	90	195	89	107			44.935	79.059	68.76	162.435	55.714	84.851		-0.614762	3.05221	0.316886	1	Meox1	mesenchyme homeobox 1 [Source:MGI Symbol;Acc:MGI:103220]
ENSMUSG00000001494	95	189	0	0	9	2			77.615	262.143	0	0	5.634	1.586		4.99279	2.46025	4.91418e-10	1.86694e-06	Sost	sclerostin [Source:MGI Symbol;Acc:MGI:1921749]
ENSMUSG00000001496	0	1	0	0	0	0			0	1.387	0	0	0	0		2.46653	-6.16036	1	1	Nkx2-1	NK2 homeobox 1 [Source:MGI Symbol;Acc:MGI:108067]
ENSMUSG00000001497	0	2	0	6	2	0			0	2.774	0	4.998	1.252	0		-1.56083	-2.8265	0.338575	1	Pax9	paired box gene 9 [Source:MGI Symbol;Acc:MGI:97493]
ENSMUSG00000001504	0	0	5	0	0	0			0	0	3.82	0	0	0		4.56289	-3.88677	0.0959735	1	Irx2	Iroquois related homeobox 2 (Drosophila) [Source:MGI Symbol;Acc:MGI:1197526]
ENSMUSG00000001506	2688	935	2689	2562	2239	3513			2196.1	1296.85	2054.4	2134.15	1401.61	2785.81		-0.0599392	7.64212	0.795812	1	Col1a1	collagen, type I, alpha 1 [Source:MGI Symbol;Acc:MGI:88467]
ENSMUSG00000001507	344	337	643	463	560	439			281.048	467.419	491.252	385.679	350.56	348.127		0.194429	5.26686	0.800568	1	Itga3	integrin alpha 3 [Source:MGI Symbol;Acc:MGI:96602]
ENSMUSG00000001508	21	53	1	9	6	0			17.157	73.511	0.764	7.497	3.756	0		2.63708	0.658166	0.000314529	0.0354578	Sgca	sarcoglycan, alpha (dystrophin-associated glycoprotein) [Source:MGI Symbol;Acc:MGI:894698]
ENSMUSG00000001510	1	5	4	4	3	2			0.817	6.935	3.056	3.332	1.878	1.586		0.476967	-1.8805	0.643982	1	Dlx3	distal-less homeobox 3 [Source:MGI Symbol;Acc:MGI:94903]
ENSMUSG00000001517	45	11	17	39	118	34			36.765	15.257	12.988	32.487	73.868	26.962		-1.04785	1.73975	0.174121	1	Foxm1	forkhead box M1 [Source:MGI Symbol;Acc:MGI:1347487]
ENSMUSG00000001518	98	114	148	121	161	131			80.066	158.118	113.072	100.793	100.786	103.883		0.13927	3.4388	0.800437	1	Itfg2	integrin alpha FG-GAP repeat containing 2 [Source:MGI Symbol;Acc:MGI:1915450]
ENSMUSG00000001520	34	6	22	26	46	34			27.778	8.322	16.808	21.658	28.796	26.962		-0.434883	1.14584	0.498929	1	Nrip2	nuclear receptor interacting protein 2 [Source:MGI Symbol;Acc:MGI:1891884]
ENSMUSG00000001521	139	63	123	70	121	115			113.563	87.381	93.972	58.31	75.746	91.195		0.424077	3.12271	0.550723	1	Tulp3	tubby-like protein 3 [Source:MGI Symbol;Acc:MGI:1329045]
ENSMUSG00000001524	109	164	137	149	195	145			89.053	227.468	104.668	124.117	122.07	114.985		0.0832476	3.68573	0.787767	1	Gtf2h4	general transcription factor II H, polypeptide 4 [Source:MGI Symbol;Acc:MGI:1338799]
ENSMUSG00000001525	3262	1785	2693	3451	2653	2443			2665.05	2475.8	2057.45	2874.68	1660.78	1937.3		0.194414	7.84276	0.823581	1	Tubb5	tubulin, beta 5 class I [Source:MGI Symbol;Acc:MGI:107812]
ENSMUSG00000001542	800	363	655	1167	946	802			653.6	503.481	500.42	972.111	592.196	635.986		-0.343602	6.02047	0.549833	1	Ell2	elongation factor RNA polymerase II 2 [Source:MGI Symbol;Acc:MGI:2183438]
ENSMUSG00000001552	2333	1088	2954	4203	3693	3332			1906.06	1509.06	2256.86	3501.1	2311.82	2642.28		-0.479085	7.88864	0.392428	1	Jup	junction plakoglobin [Source:MGI Symbol;Acc:MGI:96650]
ENSMUSG00000001555	360	174	324	324	358	323			294.12	241.338	247.536	269.892	224.108	256.139		0.109329	4.68418	0.918188	1	Fkbp10	FK506 binding protein 10 [Source:MGI Symbol;Acc:MGI:104769]
ENSMUSG00000001558	4	29	76	13	344	72			3.268	40.223	58.064	10.829	215.344	57.096		-1.63716	2.64433	0.0337442	0.79725	Klhl10	kelch-like 10 (Drosophila) [Source:MGI Symbol;Acc:MGI:2181067]
ENSMUSG00000001566	0	8	0	0	0	1			0	11.096	0	0	0	0.793		3.02166	-2.83087	0.0418333	0.879031	Mnx1	motor neuron and pancreas homeobox 1 [Source:MGI Symbol;Acc:MGI:109160]
ENSMUSG00000001569	280	216	400	271	484	410			228.76	299.592	305.6	225.743	302.984	325.13		-0.041245	4.80731	0.956659	1	Nom1	nucleolar protein with MIF4G domain 1 [Source:MGI Symbol;Acc:MGI:1861749]
ENSMUSG00000001576	1625	984	1220	1271	1712	1237			1327.62	1364.81	932.08	1058.74	1071.71	980.941		0.197217	6.81447	0.737774	1	Ergic1	endoplasmic reticulum-golgi intermediate compartment (ERGIC) 1 [Source:MGI Symbol;Acc:MGI:1914708]
ENSMUSG00000001583	116	183	337	38	330	220			94.772	253.821	257.468	31.654	206.58	174.46		0.450531	4.05455	0.424017	1	Tnk1	tyrosine kinase, non-receptor, 1 [Source:MGI Symbol;Acc:MGI:1930958]
ENSMUSG00000001588	65	94	175	40	217	187			53.105	130.378	133.7	33.32	135.842	148.291		-0.0731601	3.37766	0.98628	1	Acap1	ArfGAP with coiled-coil, ankyrin repeat and PH domains 1 [Source:MGI Symbol;Acc:MGI:2388270]
ENSMUSG00000001604	37	63	39	49	45	39			30.229	87.381	29.796	40.817	28.17	30.927		0.400429	2.01456	0.468361	1	Tcea3	transcription elongation factor A (SII), 3 [Source:MGI Symbol;Acc:MGI:1196908]
ENSMUSG00000001622	0	0	1	0	1	0			0	0	0.764	0	0.626	0		0.270297	-5.21585	1	1	Csn3	casein kappa [Source:MGI Symbol;Acc:MGI:107461]
ENSMUSG00000001627	2899	864	2512	3160	2465	1603			2368.48	1198.37	1919.17	2632.28	1543.09	1271.18		0.133518	7.53089	0.969616	1	Ifrd1	interferon-related developmental regulator 1 [Source:MGI Symbol;Acc:MGI:1316717]
ENSMUSG00000001630	150	144	150	154	201	173			122.55	199.728	114.6	128.282	125.826	137.189		0.0874812	3.7786	0.837891	1	Stk38l	serine/threonine kinase 38 like [Source:MGI Symbol;Acc:MGI:1922250]
ENSMUSG00000001632	701	360	844	727	1015	706			572.717	499.32	644.816	605.591	635.39	559.858		-0.0243055	5.87693	0.927049	1	Brpf1	bromodomain and PHD finger containing, 1 [Source:MGI Symbol;Acc:MGI:1926033]
ENSMUSG00000001642	286	113	213	209	303	253			233.662	156.731	162.732	174.097	189.678	200.629		0.0155705	4.23039	0.997452	1	Akr1b3	aldo-keto reductase family 1, member B3 (aldose reductase) [Source:MGI Symbol;Acc:MGI:1353494]
ENSMUSG00000001655	0	0	0	0	1	0			0	0	0	0	0.626	0		-2.19624	-6.21333	1	1	Hoxc13	homeobox C13 [Source:MGI Symbol;Acc:MGI:99560]
ENSMUSG00000001656	2	4	0	0	1	0			1.634	5.548	0	0	0.626	0		2.61949	-3.28633	0.127931	1	Hoxc11	homeobox C11 [Source:MGI Symbol;Acc:MGI:96193]
ENSMUSG00000001657	730	594	580	905	787	606			596.41	823.878	443.12	753.865	492.662	480.558		0.0661511	5.9044	0.891665	1	Hoxc8	homeobox C8 [Source:MGI Symbol;Acc:MGI:96198]
ENSMUSG00000001661	318	165	207	402	243	194			259.806	228.855	158.148	334.866	152.118	153.842		0.0554118	4.43958	0.99118	1	Hoxc6	homeobox C6 [Source:MGI Symbol;Acc:MGI:96197]
ENSMUSG00000001663	775	687	841	1040	1180	845			633.175	952.869	642.524	866.32	738.68	670.085		-0.0748614	6.22626	0.945446	1	Gstt1	glutathione S-transferase, theta 1 [Source:MGI Symbol;Acc:MGI:107379]
ENSMUSG00000001665	176	302	327	195	340	180			143.792	418.874	249.828	162.435	212.84	142.74		0.508383	4.44479	0.36594	1	Gstt3	glutathione S-transferase, theta 3 [Source:MGI Symbol;Acc:MGI:2143526]
ENSMUSG00000001666	218	298	233	183	245	178			178.106	413.326	178.012	152.439	153.37	141.154		0.642913	4.3214	0.270427	1	Ddt	D-dopachrome tautomerase [Source:MGI Symbol;Acc:MGI:1298381]
ENSMUSG00000001670	52	5	18	2	12	6			42.484	6.935	13.752	1.666	7.512	4.758		2.22864	0.419204	0.00435252	0.206696	Tat	tyrosine aminotransferase [Source:MGI Symbol;Acc:MGI:98487]
ENSMUSG00000001672	23	62	188	10	143	114			18.791	85.994	143.632	8.33	89.518	90.402		0.369225	2.82879	0.579928	1	Marveld3	MARVEL (membrane-associating) domain containing 3 [Source:MGI Symbol;Acc:MGI:1920858]
ENSMUSG00000001674	104	90	114	127	162	120			84.968	124.83	87.096	105.791	101.412	95.16		-0.0716161	3.31492	0.961845	1	Ddx18	DEAD (Asp-Glu-Ala-Asp) box polypeptide 18 [Source:MGI Symbol;Acc:MGI:1914192]
ENSMUSG00000001687	1196	976	1453	1224	1999	1434			977.132	1353.71	1110.09	1019.59	1251.37	1137.16		-0.0239142	6.82837	0.991809	1	Ubl3	ubiquitin-like 3 [Source:MGI Symbol;Acc:MGI:1344373]
ENSMUSG00000001700	187	156	239	120	257	195			152.779	216.372	182.596	99.96	160.882	154.635		0.362352	4.00064	0.550424	1	Gramd3	GRAM domain containing 3 [Source:MGI Symbol;Acc:MGI:1914815]
ENSMUSG00000001707	136	66	158	172	172	125			111.112	91.542	120.712	143.276	107.672	99.125		-0.0440601	3.49714	0.869906	1	Eef1e1	eukaryotic translation elongation factor 1 epsilon 1 [Source:MGI Symbol;Acc:MGI:1913393]
ENSMUSG00000001729	878	640	1371	963	1651	1292			717.326	887.68	1047.44	802.179	1033.53	1024.56		-0.0976102	6.51584	0.86761	1	Akt1	thymoma viral proto-oncogene 1 [Source:MGI Symbol;Acc:MGI:87986]
ENSMUSG00000001739	614	313	668	882	723	694			501.638	434.131	510.352	734.706	452.598	550.342		-0.189921	5.73942	0.69237	1	Cldn15	claudin 15 [Source:MGI Symbol;Acc:MGI:1913103]
ENSMUSG00000001741	455	230	442	532	581	603			371.735	319.01	337.688	443.156	363.706	478.179		-0.26901	5.27612	0.641182	1	Il16	interleukin 16 [Source:MGI Symbol;Acc:MGI:1270855]
ENSMUSG00000001750	493	210	533	640	728	685			402.781	291.27	407.212	533.12	455.728	543.205		-0.394489	5.46428	0.491159	1	Tcirg1	T cell, immune regulator 1, ATPase, H+ transporting, lysosomal V0 protein A3 [Source:MGI Symbol;Acc:MGI:1350931]
ENSMUSG00000001751	215	219	462	337	652	474			175.655	303.753	352.968	280.721	408.152	375.882		-0.369774	4.97038	0.58572	1	Naglu	alpha-N-acetylglucosaminidase (Sanfilippo disease IIIB) [Source:MGI Symbol;Acc:MGI:1351641]
ENSMUSG00000001755	612	223	400	339	602	426			500.004	309.301	305.6	282.387	376.852	337.818		0.190966	5.15009	0.775059	1	Coasy	Coenzyme A synthase [Source:MGI Symbol;Acc:MGI:1918993]
ENSMUSG00000001761	917	412	760	736	963	912			749.189	571.444	580.64	613.088	602.838	723.216		0.0157127	6.00899	0.985518	1	Smo	smoothened homolog (Drosophila) [Source:MGI Symbol;Acc:MGI:108075]
ENSMUSG00000001763	26	20	26	11	97	52			21.242	27.74	19.864	9.163	60.722	41.236		-0.812594	1.5727	0.343344	1	Tspan33	tetraspanin 33 [Source:MGI Symbol;Acc:MGI:1919012]
ENSMUSG00000001767	295	241	355	299	423	381			241.015	334.267	271.22	249.067	264.798	302.133		0.0295614	4.78698	0.950154	1	Crnkl1	Crn, crooked neck-like 1 (Drosophila) [Source:MGI Symbol;Acc:MGI:1914127]
ENSMUSG00000001768	1421	713	1449	1475	1764	1333			1160.96	988.931	1107.04	1228.67	1104.26	1057.07		-0.0141522	6.7981	0.939558	1	Rin2	Ras and Rab interactor 2 [Source:MGI Symbol;Acc:MGI:1921280]
ENSMUSG00000001773	187	196	617	164	585	488			152.779	271.852	471.388	136.612	366.21	386.984		0.0306519	4.87651	0.999331	1	Folh1	folate hydrolase 1 [Source:MGI Symbol;Acc:MGI:1858193]
ENSMUSG00000001774	417	302	399	423	557	341			340.689	418.874	304.836	352.359	348.682	270.413		0.0967742	5.08339	0.852031	1	Chordc1	cysteine and histidine-rich domain (CHORD)-containing, zinc-binding protein 1 [Source:MGI Symbol;Acc:MGI:1914167]
ENSMUSG00000001783	785	1186	2179	879	2232	1673			641.345	1644.98	1664.76	732.207	1397.23	1326.69		0.132391	6.92489	0.800097	1	D10Wsu52e	DNA segment, Chr 10, Wayne State University 52, expressed [Source:MGI Symbol;Acc:MGI:106379]
ENSMUSG00000001785	302	305	552	269	587	467			246.734	423.035	421.728	224.077	367.462	370.331		0.146542	5.08246	0.801255	1	Pwp1	PWP1 homolog (S. cerevisiae) [Source:MGI Symbol;Acc:MGI:1914735]
ENSMUSG00000001786	201	138	302	296	432	260			164.217	191.406	230.728	246.568	270.432	206.18		-0.286593	4.44553	0.650732	1	Fbxo7	F-box protein 7 [Source:MGI Symbol;Acc:MGI:1917004]
ENSMUSG00000001794	2894	2006	2663	3078	3255	2977			2364.4	2782.32	2034.53	2563.97	2037.63	2360.76		0.0376806	7.88312	0.955132	1	Capns1	calpain, small subunit 1 [Source:MGI Symbol;Acc:MGI:88266]
ENSMUSG00000001802	246	80	146	136	127	108			200.982	110.96	111.544	113.288	79.502	85.644		0.684462	3.57127	0.357865	1	Lrp3	low density lipoprotein receptor-related protein 3 [Source:MGI Symbol;Acc:MGI:3584516]
ENSMUSG00000001804	0	0	1	0	0	0			0	0	0.764	0	0	0		2.46653	-6.19456	1	1	Dsg4	desmoglein 4 [Source:MGI Symbol;Acc:MGI:2661061]
ENSMUSG00000001815	0	4	1	0	0	0			0	5.548	0.764	0	0	0		4.56289	-3.76565	0.0580059	1	Evx2	even skipped homeotic gene 2 homolog [Source:MGI Symbol;Acc:MGI:95462]
ENSMUSG00000001819	13	21	0	0	0	1			10.621	29.127	0	0	0	0.793		5.07917	-0.752788	1.54968e-05	0.00530397	Hoxd13	homeobox D13 [Source:MGI Symbol;Acc:MGI:96205]
ENSMUSG00000001823	0	2	0	0	0	0			0	2.774	0	0	0	0		3.32974	-5.13181	0.287599	1	Hoxd12	homeobox D12 [Source:MGI Symbol;Acc:MGI:96204]
ENSMUSG00000001827	35	63	119	14	143	37			28.595	87.381	90.916	11.662	89.518	29.341		0.498536	2.45462	0.343491	1	Folr1	folate receptor 1 (adult) [Source:MGI Symbol;Acc:MGI:95568]
ENSMUSG00000001829	819	537	1026	905	1960	948			669.123	744.819	783.864	753.865	1226.96	751.764		-0.341221	6.35474	0.648928	1	Clpb	ClpB caseinolytic peptidase B homolog (E. coli) [Source:MGI Symbol;Acc:MGI:1100517]
ENSMUSG00000001833	1831	1423	1792	1917	2283	2099			1495.93	1973.7	1369.09	1596.86	1429.16	1664.51		0.0175209	7.30958	0.958038	1	41159	septin 7 [Source:MGI Symbol;Acc:MGI:1335094]
ENSMUSG00000001844	473	335	529	470	638	523			386.441	464.645	404.156	391.51	399.388	414.739		0.0507384	5.35637	0.937362	1	Zdhhc4	zinc finger, DHHC domain containing 4 [Source:MGI Symbol;Acc:MGI:1920131]
ENSMUSG00000001847	1984	947	1434	2290	1889	1640			1620.93	1313.49	1095.58	1907.57	1182.51	1300.52		-0.0772815	7.14643	0.86037	1	Rac1	RAS-related C3 botulinum substrate 1 [Source:MGI Symbol;Acc:MGI:97845]
ENSMUSG00000001855	633	274	760	830	904	588			517.161	380.038	580.64	691.39	565.904	466.284		-0.140592	5.7464	0.749814	1	Nup214	nucleoporin 214 [Source:MGI Symbol;Acc:MGI:1095411]
ENSMUSG00000001864	73	44	101	114	120	91			59.641	61.028	77.164	94.962	75.12	72.163		-0.238385	2.87887	0.668712	1	Aif1l	allograft inflammatory factor 1-like [Source:MGI Symbol;Acc:MGI:1919598]
ENSMUSG00000001865	173	135	72	160	106	94			141.341	187.245	55.008	133.28	66.356	74.542		0.415227	3.45749	0.498776	1	Cpa3	carboxypeptidase A3, mast cell [Source:MGI Symbol;Acc:MGI:88479]
ENSMUSG00000001870	1200	741	1538	1346	1576	1562			980.4	1027.77	1175.03	1121.22	986.576	1238.67		-0.0286075	6.76744	0.910918	1	Ltbp1	latent transforming growth factor beta binding protein 1 [Source:MGI Symbol;Acc:MGI:109151]
ENSMUSG00000001891	1258	978	982	1155	1125	1067			1027.79	1356.49	750.248	962.115	704.25	846.131		0.280779	6.55685	0.648583	1	Ugp2	UDP-glucose pyrophosphorylase 2 [Source:MGI Symbol;Acc:MGI:2183447]
ENSMUSG00000001901	3	3	0	0	1	1			2.451	4.161	0	0	0.626	0.793		1.78615	-3.11461	0.270889	1	Kcnh6	potassium voltage-gated channel, subfamily H (eag-related), member 6 [Source:MGI Symbol;Acc:MGI:2684139]
ENSMUSG00000001909	458	405	726	562	764	527			374.186	561.735	554.664	468.146	478.264	417.911		0.115744	5.56512	0.868263	1	Trmt1	TRM1 tRNA methyltransferase 1 homolog (S. cerevisiae) [Source:MGI Symbol;Acc:MGI:1289155]
ENSMUSG00000001910	787	334	806	648	1004	826			642.979	463.258	615.784	539.784	628.504	655.018		-0.0253125	5.89128	0.923862	1	Nacc1	nucleus accumbens associated 1, BEN and BTB (POZ) domain containing [Source:MGI Symbol;Acc:MGI:1914080]
ENSMUSG00000001911	1545	729	1302	1922	1612	1421			1262.26	1011.12	994.728	1601.03	1009.11	1126.85		-0.133026	6.87987	0.77853	1	Nfix	nuclear factor I/X [Source:MGI Symbol;Acc:MGI:97311]
ENSMUSG00000001918	17403	3816	8655	14469	16044	12898			14218.3	5292.79	6612.42	12052.7	10043.5	10228.1		-0.201665	9.95307	0.696266	1	Slc1a5	solute carrier family 1 (neutral amino acid transporter), member 5 [Source:MGI Symbol;Acc:MGI:105305]
ENSMUSG00000001924	3141	2116	4292	3248	4893	4381			2566.2	2934.89	3279.09	2705.58	3063.02	3474.13		-0.0535379	8.22794	0.909651	1	Uba1	ubiquitin-like modifier activating enzyme 1 [Source:MGI Symbol;Acc:MGI:98890]
ENSMUSG00000001930	1446	557	1153	1618	1812	1729			1181.38	772.559	880.892	1347.79	1134.31	1371.1		-0.371467	6.81261	0.529115	1	Vwf	Von Willebrand factor homolog [Source:MGI Symbol;Acc:MGI:98941]
ENSMUSG00000001942	241	200	518	282	615	494			196.897	277.4	395.752	234.906	384.99	391.742		-0.198973	4.96008	0.741848	1	Siae	sialic acid acetylesterase [Source:MGI Symbol;Acc:MGI:104803]
ENSMUSG00000001943	118	43	134	180	195	121			96.406	59.641	102.376	149.94	122.07	95.953		-0.411853	3.39642	0.469351	1	Vsig2	V-set and immunoglobulin domain containing 2 [Source:MGI Symbol;Acc:MGI:1928009]
ENSMUSG00000001946	856	482	813	1480	1035	857			699.352	668.534	621.132	1232.84	647.91	679.601		-0.311064	6.25599	0.580607	1	Esam	endothelial cell-specific adhesion molecule [Source:MGI Symbol;Acc:MGI:1916774]
ENSMUSG00000001948	31	81	92	35	471	90			25.327	112.347	70.288	29.155	294.846	71.37		-1.20835	3.29022	0.172809	1	Spa17	sperm autoantigenic protein 17 [Source:MGI Symbol;Acc:MGI:1333778]
ENSMUSG00000001962	274	358	442	326	547	431			223.858	496.546	337.688	271.558	342.422	341.783		0.0575423	5.05197	0.858114	1	Fam50a	family with sequence similarity 50, member A [Source:MGI Symbol;Acc:MGI:1351626]
ENSMUSG00000001964	302	269	397	535	347	305			246.734	373.103	303.308	445.655	217.222	241.865		0.0432533	4.93021	1	1	Emd	emerin [Source:MGI Symbol;Acc:MGI:108117]
ENSMUSG00000001983	77	52	94	57	163	97			62.909	72.124	71.816	47.481	102.038	76.921		-0.169776	2.8451	0.868816	1	Taco1	translational activator of mitochondrially encoded cytochrome c oxidase I [Source:MGI Symbol;Acc:MGI:1917457]
ENSMUSG00000001985	6	3	0	0	1	3			4.902	4.161	0	0	0.626	2.379		1.4451	-2.40931	0.148479	1	Grik3	glutamate receptor, ionotropic, kainate 3 [Source:MGI Symbol;Acc:MGI:95816]
ENSMUSG00000001986	152	83	162	161	196	173			124.184	115.121	123.768	134.113	122.696	137.189		-0.0793061	3.66202	0.872499	1	Gria3	glutamate receptor, ionotropic, AMPA3 (alpha 3) [Source:MGI Symbol;Acc:MGI:95810]
ENSMUSG00000001988	0	2	0	0	3	0			0	2.774	0	0	1.878	0		-0.224662	-3.87174	1	1	Npas1	neuronal PAS domain protein 1 [Source:MGI Symbol;Acc:MGI:109205]
ENSMUSG00000001995	423	199	540	529	637	511			345.591	276.013	412.56	440.657	398.762	405.223		-0.191734	5.25296	0.699277	1	Sipa1l2	signal-induced proliferation-associated 1 like 2 [Source:MGI Symbol;Acc:MGI:2676970]
ENSMUSG00000001998	427	211	491	555	638	475			348.859	292.657	375.124	462.315	399.388	376.675		-0.225529	5.23843	0.679147	1	Ap4e1	adaptor-related protein complex AP-4, epsilon 1 [Source:MGI Symbol;Acc:MGI:1336993]
ENSMUSG00000001999	381	195	284	295	378	421			311.277	270.465	216.976	245.735	236.628	333.853		-0.0096974	4.75743	0.979051	1	Blvra	biliverdin reductase A [Source:MGI Symbol;Acc:MGI:88170]
ENSMUSG00000002006	46	23	43	68	52	55			37.582	31.901	32.852	56.644	32.552	43.615		-0.305809	1.98262	0.604463	1	Pdzd4	PDZ domain containing 4 [Source:MGI Symbol;Acc:MGI:2443483]
ENSMUSG00000002007	14	6	8	12	15	8			11.438	8.322	6.112	9.996	9.39	6.344		0.0154536	-0.205687	1	1	Srpk3	serine/arginine-rich protein specific kinase 3 [Source:MGI Symbol;Acc:MGI:1891338]
ENSMUSG00000002010	2770	1192	1469	2393	2270	1548			2263.09	1653.3	1122.32	1993.37	1421.02	1227.56		0.14389	7.35092	0.842515	1	Idh3g	isocitrate dehydrogenase 3 (NAD+), gamma [Source:MGI Symbol;Acc:MGI:1099463]
ENSMUSG00000002012	20	83	34	19	37	28			16.34	115.121	25.976	15.827	23.162	22.204		1.04076	1.79545	0.07074	1	Pnck	pregnancy upregulated non-ubiquitously expressed CaM kinase [Source:MGI Symbol;Acc:MGI:1347357]
ENSMUSG00000002014	825	2498	1604	789	1663	1189			674.025	3464.73	1225.46	657.237	1041.04	942.877		0.773833	7.01874	0.151818	1	Ssr4	signal sequence receptor, delta [Source:MGI Symbol;Acc:MGI:1099464]
ENSMUSG00000002015	3664	1784	2047	3079	3462	3034			2993.49	2474.41	1563.91	2564.81	2167.21	2405.96		-0.0158393	7.89505	0.991392	1	Bcap31	B cell receptor associated protein 31 [Source:MGI Symbol;Acc:MGI:1350933]
ENSMUSG00000002017	261	170	298	313	444	309			213.237	235.79	227.672	260.729	277.944	245.037		-0.210653	4.60495	0.755762	1	Fam98a	family with sequence similarity 98, member A [Source:MGI Symbol;Acc:MGI:1919972]
ENSMUSG00000002020	287	140	415	189	502	553			234.479	194.18	317.06	157.437	314.252	438.529		-0.225535	4.78389	0.689429	1	Ltbp2	latent transforming growth factor beta binding protein 2 [Source:MGI Symbol;Acc:MGI:99502]
ENSMUSG00000002028	1250	582	1521	1676	1654	1260			1021.25	807.234	1162.04	1396.11	1035.4	999.18		-0.11553	6.7503	0.771058	1	Mll1	myeloid/lymphoid or mixed-lineage leukemia 1 [Source:MGI Symbol;Acc:MGI:96995]
ENSMUSG00000002031	525	352	559	538	765	561			428.925	488.224	427.076	448.154	478.89	444.873		-0.0388359	5.4997	0.965208	1	Ift46	intraflagellar transport 46 homolog (Chlamydomonas) [Source:MGI Symbol;Acc:MGI:1923818]
ENSMUSG00000002032	34	1	10	7	22	18			27.778	1.387	7.64	5.831	13.772	14.274		0.273291	0.295589	0.788175	1	Tmem25	transmembrane protein 25 [Source:MGI Symbol;Acc:MGI:1918937]
ENSMUSG00000002033	9	38	39	10	23	17			7.353	52.706	29.796	8.33	14.398	13.481		1.11558	1.0052	0.0971288	1	Cd3g	CD3 antigen, gamma polypeptide [Source:MGI Symbol;Acc:MGI:88333]
ENSMUSG00000002043	218	485	466	211	508	366			178.106	672.695	356.024	175.763	318.008	290.238		0.444986	5.01925	0.388125	1	Trappc6a	trafficking protein particle complex 6A [Source:MGI Symbol;Acc:MGI:1914341]
ENSMUSG00000002052	1350	1079	2126	1940	2594	1894			1102.95	1496.57	1624.26	1616.02	1623.84	1501.94		-0.159407	7.2187	0.790597	1	Supt6h	suppressor of Ty 6 homolog (S. cerevisiae) [Source:MGI Symbol;Acc:MGI:107726]
ENSMUSG00000002055	35	23	13	19	125	32			28.595	31.901	9.932	15.827	78.25	25.376		-0.969985	1.65281	0.311227	1	Spag5	sperm associated antigen 5 [Source:MGI Symbol;Acc:MGI:1927470]
ENSMUSG00000002057	0	1	0	1	0	0			0	1.387	0	0.833	0	0		0.270297	-5.1545	1	1	Foxn1	forkhead box N1 [Source:MGI Symbol;Acc:MGI:102949]
ENSMUSG00000002058	284	187	226	248	336	324			232.028	259.369	172.664	206.584	210.336	256.932		-0.0440156	4.47993	0.978559	1	Unc119	unc-119 homolog (C. elegans) [Source:MGI Symbol;Acc:MGI:1328357]
ENSMUSG00000002059	610	364	564	437	809	671			498.37	504.868	430.896	364.021	506.434	532.103		0.0197066	5.56279	0.951013	1	Rab34	RAB34, member of RAS oncogene family [Source:MGI Symbol;Acc:MGI:104606]
ENSMUSG00000002064	335	386	502	261	509	380			273.695	535.382	383.528	217.413	318.634	301.34		0.426205	5.0634	0.467101	1	Sdf2	stromal cell derived factor 2 [Source:MGI Symbol;Acc:MGI:108019]
ENSMUSG00000002068	27	7	10	11	37	24			22.059	9.709	7.64	9.163	23.162	19.032		-0.371346	0.619405	0.715576	1	Ccne1	cyclin E1 [Source:MGI Symbol;Acc:MGI:88316]
ENSMUSG00000002076	4	3	14	0	53	6			3.268	4.161	10.696	0	33.178	4.758		-1.14453	-0.0812015	0.218762	1	Hsf2bp	heat shock transcription factor 2 binding protein [Source:MGI Symbol;Acc:MGI:1921627]
ENSMUSG00000002083	70	39	63	54	84	82			57.19	54.093	48.132	44.982	52.584	65.026		-0.0175682	2.42678	0.98253	1	Bbc3	BCL2 binding component 3 [Source:MGI Symbol;Acc:MGI:2181667]
ENSMUSG00000002100	0	0	4	0	3	1			0	0	3.056	0	1.878	0.793		0.317741	-3.25209	1	1	Mybpc3	myosin binding protein C, cardiac [Source:MGI Symbol;Acc:MGI:102844]
ENSMUSG00000002102	826	1314	1343	819	2130	1353			674.842	1822.52	1026.05	682.227	1333.38	1072.93		0.0328251	6.75942	0.805115	1	Psmc3	proteasome (prosome, macropain) 26S subunit, ATPase 3 [Source:MGI Symbol;Acc:MGI:1098754]
ENSMUSG00000002103	719	370	705	640	784	696			587.423	513.19	538.62	533.12	490.784	551.928		0.0966076	5.74979	0.925316	1	Acp2	acid phosphatase 2, lysosomal [Source:MGI Symbol;Acc:MGI:87882]
ENSMUSG00000002104	0	0	0	0	3	6			0	0	0	0	1.878	4.758		-5.05508	-3.0681	0.0228421	0.614586	Rapsn	receptor-associated protein of the synapse [Source:MGI Symbol;Acc:MGI:99422]
ENSMUSG00000002105	339	157	312	313	436	391			276.963	217.759	238.368	260.729	272.936	310.063		-0.159061	4.72264	0.783017	1	Slc39a13	solute carrier family 39 (metal ion transporter), member 13 [Source:MGI Symbol;Acc:MGI:1915677]
ENSMUSG00000002107	3803	1252	2486	3497	2934	2385			3107.05	1736.52	1899.3	2913	1836.68	1891.31		0.112132	7.82267	0.950063	1	Celf2	CUGBP, Elav-like family member 2 [Source:MGI Symbol;Acc:MGI:1338822]
ENSMUSG00000002108	1141	621	985	1174	1353	901			932.197	861.327	752.54	977.942	846.978	714.493		0.0179926	6.41197	0.990662	1	Nr1h3	nuclear receptor subfamily 1, group H, member 3 [Source:MGI Symbol;Acc:MGI:1352462]
ENSMUSG00000002109	239	133	283	192	327	243			195.263	184.471	216.212	159.936	204.702	192.699		0.119166	4.26513	0.881052	1	Ddb2	damage specific DNA binding protein 2 [Source:MGI Symbol;Acc:MGI:1355314]
ENSMUSG00000002111	113	96	181	217	154	196			92.321	133.152	138.284	180.761	96.404	155.428		-0.202263	3.73113	0.688388	1	Sfpi1	SFFV proviral integration 1 [Source:MGI Symbol;Acc:MGI:98282]
ENSMUSG00000002129	385	334	614	587	692	501			314.545	463.258	469.096	488.971	433.192	397.293		-0.0796833	5.41387	0.88424	1	Sf3a1	splicing factor 3a, subunit 1 [Source:MGI Symbol;Acc:MGI:1914715]
ENSMUSG00000002147	1164	719	1279	1460	1611	1661			950.988	997.253	977.156	1216.18	1008.49	1317.17		-0.244093	6.75512	0.679249	1	Stat6	signal transducer and activator of transcription 6 [Source:MGI Symbol;Acc:MGI:103034]
ENSMUSG00000002190	1	12	18	0	294	10			0.817	16.644	13.752	0	184.044	7.93		-2.94731	1.86029	0.0005306	0.0474306	Clgn	calmegin [Source:MGI Symbol;Acc:MGI:107472]
ENSMUSG00000002204	139	83	102	66	90	165			113.563	115.121	77.928	54.978	56.34	130.845		0.350654	3.19548	0.611719	1	Napsa	napsin A aspartic peptidase [Source:MGI Symbol;Acc:MGI:109365]
ENSMUSG00000002205	167	129	258	146	286	207			136.439	178.923	197.112	121.618	179.036	164.151		0.131519	4.01766	0.84174	1	Vrk3	vaccinia related kinase 3 [Source:MGI Symbol;Acc:MGI:2182465]
ENSMUSG00000002210	212	157	299	183	444	251			173.204	217.759	228.436	152.439	277.944	199.043		-0.0568501	4.37056	0.979179	1	1500002O20Rik	RIKEN cDNA 1500002O20 gene [Source:MGI Symbol;Acc:MGI:1919247]
ENSMUSG00000002221	409	213	430	348	513	413			334.153	295.431	328.52	289.884	321.138	327.509		0.0612606	4.98596	0.955291	1	Paxip1	PAX interacting (with transcription-activation domain) protein 1 [Source:MGI Symbol;Acc:MGI:1890430]
ENSMUSG00000002222	1529	711	1542	1674	2030	1539			1249.19	986.157	1178.09	1394.44	1270.78	1220.43		-0.133731	6.93413	0.79229	1	Rmnd5a	required for meiotic nuclear division 5 homolog A (S. cerevisiae) [Source:MGI Symbol;Acc:MGI:1915727]
ENSMUSG00000002227	349	94	216	248	290	223			285.133	130.378	165.024	206.584	181.54	176.839		0.129841	4.27693	0.913814	1	Mov10	Moloney leukemia virus 10 [Source:MGI Symbol;Acc:MGI:97054]
ENSMUSG00000002228	22	14	13	31	104	23			17.974	19.418	9.932	25.823	65.104	18.239		-1.34762	1.38202	0.109019	1	Ppm1j	protein phosphatase 1J [Source:MGI Symbol;Acc:MGI:1919137]
ENSMUSG00000002233	642	543	751	706	794	854			524.514	753.141	573.764	588.098	497.044	677.222		0.0554625	5.90864	0.933891	1	Rhoc	ras homolog gene family, member C [Source:MGI Symbol;Acc:MGI:106028]
ENSMUSG00000002240	0	155	130	0	112	87			0	214.985	99.32	0	70.112	68.991		0.854793	2.84369	0.109556	1	4930432K09Rik	RIKEN cDNA 4930432K09 gene [Source:MGI Symbol;Acc:MGI:1921029]
ENSMUSG00000002249	191	105	193	112	222	165			156.047	145.635	147.452	93.296	138.972	130.845		0.308144	3.7595	0.639279	1	Tead3	TEA domain family member 3 [Source:MGI Symbol;Acc:MGI:109241]
ENSMUSG00000002250	313	113	293	263	290	259			255.721	156.731	223.852	219.079	181.54	205.387		0.161964	4.38569	0.897259	1	Ppard	peroxisome proliferator activator receptor delta [Source:MGI Symbol;Acc:MGI:101884]
ENSMUSG00000002257	70	54	114	114	115	104			57.19	74.898	87.096	94.962	71.99	82.472		-0.146927	2.9645	0.77215	1	Def6	differentially expressed in FDCP 6 [Source:MGI Symbol;Acc:MGI:1346328]
ENSMUSG00000002265	6286	4398	12678	18110	8351	8044			5135.66	6100.03	9685.99	15085.6	5227.73	6378.89		-0.225135	9.64159	0.567697	1	Peg3	paternally expressed 3 [Source:MGI Symbol;Acc:MGI:104748]
ENSMUSG00000002266	133	135	479	633	166	146			108.661	187.245	365.956	527.289	103.916	115.778		-0.00170129	4.56184	0.731285	1	Zim1	zinc finger, imprinted 1 [Source:MGI Symbol;Acc:MGI:1341879]
ENSMUSG00000002274	164	45	70	120	152	112			133.988	62.415	53.48	99.96	95.152	88.816		-0.123243	3.17632	0.843324	1	Metrn	meteorin, glial cell differentiation regulator [Source:MGI Symbol;Acc:MGI:1917333]
ENSMUSG00000002279	236	140	300	215	428	284			192.812	194.18	229.2	179.095	267.928	225.212		-0.118005	4.42183	0.864434	1	Lmf1	lipase maturation factor 1 [Source:MGI Symbol;Acc:MGI:1923733]
ENSMUSG00000002280	252	187	199	220	319	272			205.884	259.369	152.036	183.26	199.694	215.696		-0.00863822	4.33874	0.952763	1	Narfl	nuclear prelamin A recognition factor-like [Source:MGI Symbol;Acc:MGI:1914813]
ENSMUSG00000002289	6732	3973	6370	9682	7229	8145			5500.04	5510.55	4866.68	8065.11	4525.35	6458.99		-0.215764	9.19402	0.687877	1	Angptl4	angiopoietin-like 4 [Source:MGI Symbol;Acc:MGI:1888999]
ENSMUSG00000002290	3	4	2	0	4	2			2.451	5.548	1.528	0	2.504	1.586		0.89185	-2.24589	0.358738	1	#N/A	#N/A
ENSMUSG00000002297	61	20	47	54	116	67			49.837	27.74	35.908	44.982	72.616	53.131		-0.550449	2.25449	0.434722	1	Dbf4	DBF4 homolog (S. cerevisiae) [Source:MGI Symbol;Acc:MGI:1351328]
ENSMUSG00000002307	358	296	582	786	701	615			292.486	410.552	444.648	654.738	438.826	487.695		-0.428513	5.50765	0.474459	1	Daxx	Fas death domain-associated protein [Source:MGI Symbol;Acc:MGI:1197015]
ENSMUSG00000002308	218	228	354	235	488	287			178.106	316.236	270.456	195.755	305.488	227.591		0.00122056	4.62333	0.934021	1	Cd320	CD320 antigen [Source:MGI Symbol;Acc:MGI:1860083]
ENSMUSG00000002319	420	231	616	525	917	590			343.14	320.397	470.624	437.325	574.042	467.87		-0.343926	5.44335	0.577422	1	Ipo4	importin 4 [Source:MGI Symbol;Acc:MGI:1923001]
ENSMUSG00000002320	422	192	553	394	603	527			344.774	266.304	422.492	328.202	377.478	417.911		-0.0475452	5.17167	0.872498	1	Tm9sf1	transmembrane 9 superfamily member 1 [Source:MGI Symbol;Acc:MGI:1921390]
ENSMUSG00000002324	28	87	67	3	124	66			22.876	120.669	51.188	2.499	77.624	52.338		0.252507	2.39494	0.457355	1	Rec8	REC8 homolog (yeast) [Source:MGI Symbol;Acc:MGI:1929645]
ENSMUSG00000002325	337	534	1050	360	1096	734			275.329	740.658	802.2	299.88	686.096	582.062		0.148413	5.79337	0.775368	1	Irf9	interferon regulatory factor 9 [Source:MGI Symbol;Acc:MGI:107587]
ENSMUSG00000002326	182	143	222	223	304	238			148.694	198.341	169.608	185.759	190.304	188.734		-0.146358	4.16813	0.8416	1	Gmpr2	guanosine monophosphate reductase 2 [Source:MGI Symbol;Acc:MGI:1917903]
ENSMUSG00000002329	243	357	380	146	450	406			198.531	495.159	290.32	121.618	281.7	321.958		0.305399	4.80733	0.53618	1	Mdp1	magnesium-dependent phosphatase 1 [Source:MGI Symbol;Acc:MGI:1915131]
ENSMUSG00000002332	435	219	409	273	620	432			355.395	303.753	312.476	227.409	388.12	342.576		0.0196494	5.00829	0.953783	1	Dhrs1	dehydrogenase/reductase (SDR family) member 1 [Source:MGI Symbol;Acc:MGI:1196314]
ENSMUSG00000002341	33	0	5	3	32	42			26.961	0	3.82	2.499	20.032	33.306		-0.678213	0.580034	0.344907	1	Ncan	neurocan [Source:MGI Symbol;Acc:MGI:104694]
ENSMUSG00000002342	399	198	476	335	614	420			325.983	274.626	363.664	279.055	384.364	333.06		-0.0139652	5.0317	0.961296	1	Tmem161a	transmembrane protein 161A [Source:MGI Symbol;Acc:MGI:2384577]
ENSMUSG00000002343	35	49	73	74	102	71			28.595	67.963	55.772	61.642	63.852	56.303		-0.315843	2.46336	0.684288	1	Armc6	armadillo repeat containing 6 [Source:MGI Symbol;Acc:MGI:1924063]
ENSMUSG00000002345	341	227	358	329	460	324			278.597	314.849	273.512	274.057	287.96	256.932		0.0721172	4.81196	0.905761	1	2310045N01Rik	RIKEN cDNA 2310045N01 gene [Source:MGI Symbol;Acc:MGI:1919618]
ENSMUSG00000002346	359	142	307	367	304	314			293.303	196.954	234.548	305.711	190.304	249.002		0.0517215	4.62998	0.969066	1	Slc25a42	solute carrier family 25, member 42 [Source:MGI Symbol;Acc:MGI:1920345]
ENSMUSG00000002365	946	442	996	1013	1155	1033			772.882	613.054	760.944	843.829	723.03	819.169		-0.0876263	6.24704	0.830475	1	Snx9	sorting nexin 9 [Source:MGI Symbol;Acc:MGI:1913866]
ENSMUSG00000002372	431	277	529	409	650	533			352.127	384.199	404.156	340.697	406.9	422.669		-0.0264859	5.26546	0.959066	1	Ranbp3	RAN binding protein 3 [Source:MGI Symbol;Acc:MGI:1919060]
ENSMUSG00000002379	322	416	273	119	402	273			263.074	576.992	208.572	99.127	251.652	216.489		0.685884	4.72681	0.200045	1	Ndufa11	NADH dehydrogenase (ubiquinone) 1 alpha subcomplex 11 [Source:MGI Symbol;Acc:MGI:1917125]
ENSMUSG00000002384	0	0	1	0	2	0			0	0	0.764	0	1.252	0		-0.563033	-4.64972	1	1	Bmp8b	bone morphogenetic protein 8b [Source:MGI Symbol;Acc:MGI:107335]
ENSMUSG00000002393	251	304	574	207	647	500			205.067	421.648	438.536	172.431	405.022	396.5		0.0753069	5.0665	0.863998	1	Nr2f6	nuclear receptor subfamily 2, group F, member 6 [Source:MGI Symbol;Acc:MGI:1352453]
ENSMUSG00000002395	622	985	1102	455	1155	817			508.174	1366.19	841.928	379.015	723.03	647.881		0.496042	6.19187	0.366802	1	Use1	unconventional SNARE in the ER 1 homolog (S. cerevisiae) [Source:MGI Symbol;Acc:MGI:1914273]
ENSMUSG00000002396	248	170	332	268	384	337			202.616	235.79	253.648	223.244	240.384	267.241		-0.0615579	4.56549	0.905189	1	Ocel1	occludin/ELL domain containing 1 [Source:MGI Symbol;Acc:MGI:1924340]
ENSMUSG00000002409	325	100	304	244	647	356			265.525	138.7	232.256	203.252	405.022	282.308		-0.436852	4.6744	0.512494	1	Dyrk1b	dual-specificity tyrosine-(Y)-phosphorylation regulated kinase 1b [Source:MGI Symbol;Acc:MGI:1330302]
ENSMUSG00000002413	1180	518	1314	1261	1574	1013			964.06	718.466	1003.9	1050.41	985.324	803.309		-0.0158816	6.53266	0.918121	1	Braf	Braf transforming gene [Source:MGI Symbol;Acc:MGI:88190]
ENSMUSG00000002416	234	699	234	145	341	229			191.178	969.513	178.776	120.785	213.466	181.597		1.044	4.90232	0.0538706	1	Ndufb2	NADH dehydrogenase (ubiquinone) 1 beta subcomplex, 2 [Source:MGI Symbol;Acc:MGI:1915448]
ENSMUSG00000002428	354	311	459	494	655	563			289.218	431.357	350.676	411.502	410.03	446.459		-0.269488	5.27958	0.704269	1	Hltf	helicase-like transcription factor [Source:MGI Symbol;Acc:MGI:1196437]
ENSMUSG00000002455	953	905	1451	1207	1628	1208			778.601	1255.23	1108.56	1005.43	1019.13	957.944		0.0484701	6.66542	0.931876	1	Prpf6	PRP6 pre-mRNA splicing factor 6 homolog (yeast) [Source:MGI Symbol;Acc:MGI:1922946]
ENSMUSG00000002458	222	105	168	258	244	261			181.374	145.635	128.352	214.914	152.744	206.973		-0.286634	4.11285	0.634408	1	Rgs19	regulator of G-protein signaling 19 [Source:MGI Symbol;Acc:MGI:1915153]
ENSMUSG00000002459	0	9	4	0	2	1			0	12.483	3.056	0	1.252	0.793		2.34895	-2.05197	0.0181522	0.542153	Rgs20	regulator of G-protein signaling 20 [Source:MGI Symbol;Acc:MGI:1929866]
ENSMUSG00000002475	202	74	108	60	188	140			165.034	102.638	82.512	49.98	117.688	111.02		0.322346	3.4008	0.58707	1	Abhd3	abhydrolase domain containing 3 [Source:MGI Symbol;Acc:MGI:2147183]
ENSMUSG00000002477	79	110	151	93	192	127			64.543	152.57	115.364	77.469	120.192	100.711		0.0603547	3.37373	0.849494	1	Snrpd1	small nuclear ribonucleoprotein D1 [Source:MGI Symbol;Acc:MGI:98344]
ENSMUSG00000002486	119	112	147	79	269	146			97.223	155.344	112.308	65.807	168.394	115.778		-0.0485926	3.55862	0.935426	1	Tchp	trichoplein, keratin filament binding [Source:MGI Symbol;Acc:MGI:1925082]
ENSMUSG00000002489	260	186	512	306	574	403			212.42	257.982	391.168	254.898	359.324	319.579		-0.0839005	4.89594	0.860863	1	Tiam1	T cell lymphoma invasion and metastasis 1 [Source:MGI Symbol;Acc:MGI:103306]
ENSMUSG00000002496	1795	522	1451	1736	2004	1550			1466.51	724.014	1108.56	1446.09	1254.5	1229.15		-0.151956	6.92927	0.738237	1	Tsc2	tuberous sclerosis 2 [Source:MGI Symbol;Acc:MGI:102548]
ENSMUSG00000002500	0	66	143	0	94	109			0	91.542	109.252	0	58.844	86.437		0.379069	2.47871	0.543793	1	Rpl3l	ribosomal protein L3-like [Source:MGI Symbol;Acc:MGI:1913461]
ENSMUSG00000002504	751	505	777	1241	1019	832			613.567	700.435	593.628	1033.75	637.894	659.776		-0.267399	6.14853	0.654587	1	Slc9a3r2	solute carrier family 9 (sodium/hydrogen exchanger), member 3 regulator 2 [Source:MGI Symbol;Acc:MGI:1890662]
ENSMUSG00000002524	635	732	1058	821	1422	912			518.795	1015.28	808.312	683.893	890.172	723.216		-0.0421472	6.25869	0.990609	1	Puf60	poly-U binding splicing factor 60 [Source:MGI Symbol;Acc:MGI:1915209]
ENSMUSG00000002546	1223	803	1626	1227	1905	1409			999.191	1113.76	1242.26	1022.09	1192.53	1117.34		0.0231796	6.79788	0.989261	1	Golga2	golgi autoantigen, golgin subfamily a, 2 [Source:MGI Symbol;Acc:MGI:2139395]
ENSMUSG00000002550	1292	556	764	846	1231	740			1055.56	771.172	583.696	704.718	770.606	586.82		0.228479	6.23208	0.712364	1	Uck1	uridine-cytidine kinase 1 [Source:MGI Symbol;Acc:MGI:98904]
ENSMUSG00000002565	115	211	81	19	79	75			93.955	292.657	61.884	15.827	49.454	59.475		1.57022	3.21175	0.0100693	0.366071	Scin	scinderin [Source:MGI Symbol;Acc:MGI:1306794]
ENSMUSG00000002578	25	5	22	24	33	26			20.425	6.935	16.808	19.992	20.658	20.618		-0.335823	0.840011	0.56838	1	Ikzf4	IKAROS family zinc finger 4 [Source:MGI Symbol;Acc:MGI:1343139]
ENSMUSG00000002580	280	1758	1108	206	1160	872			228.76	2438.35	846.512	171.598	726.16	691.496		0.828734	6.35357	0.108448	1	1810046J19Rik	RIKEN cDNA 1810046J19 gene [Source:MGI Symbol;Acc:MGI:1913678]
ENSMUSG00000002588	93	65	40	76	34	12			75.981	90.155	30.56	63.308	21.284	9.516		1.03444	2.28061	0.143132	1	Pon1	paraoxonase 1 [Source:MGI Symbol;Acc:MGI:103295]
ENSMUSG00000002602	2353	992	2204	3231	2473	2748			1922.4	1375.9	1683.86	2691.42	1548.1	2179.16		-0.269551	7.58399	0.592606	1	Axl	AXL receptor tyrosine kinase [Source:MGI Symbol;Acc:MGI:1347244]
ENSMUSG00000002603	262	81	262	290	237	237			214.054	112.347	200.168	241.57	148.362	187.941		0.000866477	4.22026	0.862142	1	Tgfb1	transforming growth factor, beta 1 [Source:MGI Symbol;Acc:MGI:98725]
ENSMUSG00000002608	223	132	265	267	392	287			182.191	183.084	202.46	222.411	245.392	227.591		-0.271979	4.39669	0.670768	1	Ccdc97	coiled-coil domain containing 97 [Source:MGI Symbol;Acc:MGI:1196455]
ENSMUSG00000002617	95	85	174	110	229	143			77.615	117.895	132.936	91.63	143.354	113.399		-0.107715	3.48465	0.898246	1	Zfp40	zinc finger protein 40 [Source:MGI Symbol;Acc:MGI:99185]
ENSMUSG00000002625	546	455	801	500	939	604			446.082	631.085	611.964	416.5	587.814	478.972		0.156394	5.71537	0.788371	1	Akap8l	A kinase (PRKA) anchor protein 8-like [Source:MGI Symbol;Acc:MGI:1860606]
ENSMUSG00000002633	5	33	91	1	70	64			4.085	45.771	69.524	0.833	43.82	50.752		0.271405	1.80022	0.675667	1	Shh	sonic hedgehog [Source:MGI Symbol;Acc:MGI:98297]
ENSMUSG00000002635	96	159	127	75	139	127			78.432	220.533	97.028	62.475	87.014	100.711		0.500959	3.40099	0.361905	1	Pdcd2l	programmed cell death 2-like [Source:MGI Symbol;Acc:MGI:1915329]
ENSMUSG00000002658	485	468	636	351	1005	625			396.245	649.116	485.904	292.383	629.13	495.625		0.0193918	5.60372	0.87277	1	Gtf2f1	general transcription factor IIF, polypeptide 1 [Source:MGI Symbol;Acc:MGI:1923848]
ENSMUSG00000002660	409	596	569	483	698	409			334.153	826.652	434.716	402.339	436.948	324.337		0.322862	5.50381	0.531406	1	Clpp	caseinolytic peptidase, ATP-dependent, proteolytic subunit homolog (E. coli) [Source:MGI Symbol;Acc:MGI:1858213]
ENSMUSG00000002661	68	102	103	54	129	101			55.556	141.474	78.692	44.982	80.754	80.093		0.280264	2.97885	0.571174	1	Alkbh7	alkB, alkylation repair homolog 7 (E. coli) [Source:MGI Symbol;Acc:MGI:1913650]
ENSMUSG00000002664	0	0	0	0	0	1			0	0	0	0	0	0.793		-2.19624	-6.19011	1	1	Pspn	persephin [Source:MGI Symbol;Acc:MGI:1201684]
ENSMUSG00000002668	58	34	114	116	88	68			47.386	47.158	87.096	96.628	55.088	53.924		-0.0633915	2.69693	0.783884	1	Dennd1c	DENN/MADD domain containing 1C [Source:MGI Symbol;Acc:MGI:1918035]
ENSMUSG00000002679	132	183	250	187	246	216			107.844	253.821	191	155.771	153.996	171.288		0.13748	4.09025	0.805532	1	Med6	mediator of RNA polymerase II transcription, subunit 6 homolog (yeast) [Source:MGI Symbol;Acc:MGI:1917042]
ENSMUSG00000002688	393	149	373	555	541	353			321.081	206.663	284.972	462.315	338.666	279.929		-0.325639	4.99378	0.555816	1	Prkd1	protein kinase D1 [Source:MGI Symbol;Acc:MGI:99879]
ENSMUSG00000002699	212	155	219	303	174	260			173.204	214.985	167.316	252.399	108.924	206.18		0.00673779	4.23175	0.941541	1	Lcp2	lymphocyte cytosolic protein 2 [Source:MGI Symbol;Acc:MGI:1321402]
ENSMUSG00000002718	679	374	804	564	983	624			554.743	518.738	614.256	469.812	615.358	494.832		0.112105	5.76746	0.877863	1	Cse1l	chromosome segregation 1-like (S. cerevisiae) [Source:MGI Symbol;Acc:MGI:1339951]
ENSMUSG00000002728	156	95	193	159	282	179			127.452	131.765	147.452	132.447	176.532	141.947		-0.144136	3.83559	0.837264	1	Naa20	N(alpha)-acetyltransferase 20, NatB catalytic subunit [Source:MGI Symbol;Acc:MGI:1915127]
ENSMUSG00000002731	360	254	331	367	389	319			294.12	352.298	252.884	305.711	243.514	252.967		0.151517	4.82712	0.817467	1	Prkra	protein kinase, interferon inducible double stranded RNA dependent activator [Source:MGI Symbol;Acc:MGI:1344375]
ENSMUSG00000002732	347	213	276	426	383	343			283.499	295.431	210.864	354.858	239.758	271.999		-0.12503	4.794	0.839972	1	Fkbp7	FK506 binding protein 7 [Source:MGI Symbol;Acc:MGI:1336879]
ENSMUSG00000002733	516	554	1594	597	1644	1064			421.572	768.398	1217.82	497.301	1029.14	843.752		0.0264459	6.29703	0.986878	1	Plekha3	pleckstrin homology domain-containing, family A (phosphoinositide binding specific) member 3 [Source:MGI Symbol;Acc:MGI:1932515]
ENSMUSG00000002741	1065	558	946	658	1188	889			870.105	773.946	722.744	548.114	743.688	704.977		0.247147	6.18754	0.699601	1	Ykt6	YKT6 homolog (S. Cerevisiae) [Source:MGI Symbol;Acc:MGI:1927550]
ENSMUSG00000002748	2250	1212	2618	2392	3319	2097			1838.25	1681.04	2000.15	1992.54	2077.69	1662.92		-0.0233766	7.55399	0.941373	1	Baz1b	bromodomain adjacent to zinc finger domain, 1B [Source:MGI Symbol;Acc:MGI:1353499]
ENSMUSG00000002763	495	167	703	440	846	574			404.415	231.629	537.092	366.52	529.596	455.182		-0.10888	5.39906	0.788143	1	Pex6	peroxisomal biogenesis factor 6 [Source:MGI Symbol;Acc:MGI:2385054]
ENSMUSG00000002767	341	446	430	233	539	394			278.597	618.602	328.52	194.089	337.414	312.442		0.399182	5.08716	0.443412	1	Mrpl2	mitochondrial ribosomal protein L2 [Source:MGI Symbol;Acc:MGI:1351622]
ENSMUSG00000002768	397	236	379	241	665	388			324.349	327.332	289.556	200.753	416.29	307.684		-0.0171203	4.95472	0.950623	1	Mea1	male enhanced antigen 1 [Source:MGI Symbol;Acc:MGI:96957]
ENSMUSG00000002769	29	35	102	1	59	31			23.693	48.545	77.928	0.833	36.934	24.583		1.20225	1.79525	0.0743761	1	Gnmt	glycine N-methyltransferase [Source:MGI Symbol;Acc:MGI:1202304]
ENSMUSG00000002771	9	12	16	4	44	27			7.353	16.644	12.224	3.332	27.544	21.411		-0.678633	0.542806	0.48742	1	Grin2d	glutamate receptor, ionotropic, NMDA2D (epsilon 4) [Source:MGI Symbol;Acc:MGI:95823]
ENSMUSG00000002778	1585	1016	1420	1707	1936	1389			1294.94	1409.19	1084.88	1421.93	1211.94	1101.48		0.0139259	6.97386	0.978811	1	Kdelr1	KDEL (Lys-Asp-Glu-Leu) endoplasmic reticulum protein retention receptor 1 [Source:MGI Symbol;Acc:MGI:1915387]
ENSMUSG00000002781	497	178	379	482	623	438			406.049	246.886	289.556	401.506	389.998	347.334		-0.212318	5.12939	0.713697	1	Tmem143	transmembrane protein 143 [Source:MGI Symbol;Acc:MGI:1917459]
ENSMUSG00000002791	1	10	13	0	13	8			0.817	13.87	9.932	0	8.138	6.344		0.524318	-0.691373	0.459395	1	Pdxk-ps	pyridoxal (pyridoxine, vitamin B6) kinase, pseudogene [Source:MGI Symbol;Acc:MGI:1933201]
ENSMUSG00000002797	69	63	80	54	107	68			56.373	87.381	61.12	44.982	66.982	53.924		0.225966	2.61522	0.671211	1	Ggct	gamma-glutamyl cyclotransferase [Source:MGI Symbol;Acc:MGI:95700]
ENSMUSG00000002799	322	200	566	351	526	308			263.074	277.4	432.424	292.383	329.276	244.244		0.214249	4.93503	0.807948	1	Jag2	jagged 2 [Source:MGI Symbol;Acc:MGI:1098270]
ENSMUSG00000002803	118	76	142	119	171	139			96.406	105.412	108.488	99.127	107.046	110.227		-0.0150023	3.38414	0.972672	1	Btbd6	BTB (POZ) domain containing 6 [Source:MGI Symbol;Acc:MGI:3026623]
ENSMUSG00000002804	62	101	98	33	128	111			50.654	140.087	74.872	27.489	80.128	88.023		0.277688	2.91212	0.5482	1	Nudt14	nudix (nucleoside diphosphate linked moiety X)-type motif 14 [Source:MGI Symbol;Acc:MGI:1913424]
ENSMUSG00000002808	80	57	111	161	125	141			65.36	79.059	84.804	134.113	78.25	111.813		-0.44605	3.20986	0.452494	1	Epdr1	ependymin related protein 1 (zebrafish) [Source:MGI Symbol;Acc:MGI:2145369]
ENSMUSG00000002812	1712	1097	1908	1848	2354	1969			1398.7	1521.54	1457.71	1539.38	1473.6	1561.42		-0.0501281	7.2221	0.923133	1	Flii	flightless I homolog (Drosophila) [Source:MGI Symbol;Acc:MGI:1342286]
ENSMUSG00000002814	214	91	184	135	271	223			174.838	126.217	140.576	112.455	169.646	176.839		-0.0257098	3.9137	0.968342	1	Top3a	topoisomerase (DNA) III alpha [Source:MGI Symbol;Acc:MGI:1197527]
ENSMUSG00000002820	99	64	121	77	102	106			80.883	88.768	92.444	64.141	63.852	84.058		0.332143	2.98134	0.662533	1	Atg4d	autophagy-related 4D (yeast) [Source:MGI Symbol;Acc:MGI:2444308]
ENSMUSG00000002825	74	49	134	85	106	72			60.458	67.963	102.376	70.805	66.356	57.096		0.303919	2.82285	0.731129	1	Qtrt1	queuine tRNA-ribosyltransferase 1 [Source:MGI Symbol;Acc:MGI:1931441]
ENSMUSG00000002831	33159	31758	59722	73763	75935	70169			27090.9	44048.3	45627.6	61444.6	47535.3	55644		-0.481371	12.1915	0.440455	1	Plin4	perilipin 4 [Source:MGI Symbol;Acc:MGI:1929709]
ENSMUSG00000002833	238	309	619	275	732	464			194.446	428.583	472.916	229.075	458.232	367.952		0.0022744	5.14348	0.956399	1	Hdgfrp2	hepatoma-derived growth factor, related protein 2 [Source:MGI Symbol;Acc:MGI:1194492]
ENSMUSG00000002835	37	33	75	50	228	92			30.229	45.771	57.3	41.65	142.728	72.956		-1.01286	2.68736	0.177996	1	Chaf1a	chromatin assembly factor 1, subunit A (p150) [Source:MGI Symbol;Acc:MGI:1351331]
ENSMUSG00000002844	213	233	334	170	304	216			174.021	323.171	255.176	141.61	190.304	171.288		0.514207	4.37149	0.40814	1	Adprh	ADP-ribosylarginine hydrolase [Source:MGI Symbol;Acc:MGI:1098234]
ENSMUSG00000002845	344	251	507	368	533	448			281.048	348.137	387.348	306.544	333.658	355.264		0.0457289	5.06348	0.973281	1	Tmem39a	transmembrane protein 39a [Source:MGI Symbol;Acc:MGI:1915096]
ENSMUSG00000002846	200	132	244	213	287	200			163.4	183.084	186.416	177.429	179.662	158.6		0.0561962	4.12679	0.948077	1	4930455C21Rik	RIKEN cDNA 4930455C21 gene [Source:MGI Symbol;Acc:MGI:1922139]
ENSMUSG00000002847	591	321	675	800	746	717			482.847	445.227	515.7	666.4	466.996	568.581		-0.174407	5.71927	0.722792	1	Pla1a	phospholipase A1 member A [Source:MGI Symbol;Acc:MGI:1934677]
ENSMUSG00000002870	41	56	134	76	158	141			33.497	77.672	102.376	63.308	98.908	111.813		-0.361188	3.00666	0.57787	1	Mcm2	minichromosome maintenance deficient 2 mitotin (S. cerevisiae) [Source:MGI Symbol;Acc:MGI:105380]
ENSMUSG00000002871	290	235	443	269	466	358			236.93	325.945	338.452	224.077	291.716	283.894		0.162251	4.81734	0.807704	1	Tpra1	transmembrane protein, adipocyte asscociated 1 [Source:MGI Symbol;Acc:MGI:1345190]
ENSMUSG00000002881	625	525	613	525	784	574			510.625	728.175	468.332	437.325	490.784	455.182		0.242471	5.6807	0.662132	1	Nab1	Ngfi-A binding protein 1 [Source:MGI Symbol;Acc:MGI:107564]
ENSMUSG00000002885	1287	1009	3068	1507	3125	2390			1051.48	1399.48	2343.95	1255.33	1956.25	1895.27		-0.0510664	7.35598	0.885198	1	Cd97	CD97 antigen [Source:MGI Symbol;Acc:MGI:1347095]
ENSMUSG00000002897	213	136	279	297	270	296			174.021	188.632	213.156	247.401	169.02	234.728		-0.121051	4.3576	0.785503	1	Il17ra	interleukin 17 receptor A [Source:MGI Symbol;Acc:MGI:107399]
ENSMUSG00000002900	4906	1960	4630	4430	5035	4305			4008.2	2718.52	3537.32	3690.19	3151.91	3413.87		0.0771062	8.42924	0.98179	1	Lamb1	laminin B1 [Source:MGI Symbol;Acc:MGI:96743]
ENSMUSG00000002908	68	26	67	77	85	76			55.556	36.062	51.188	64.141	53.21	60.268		-0.226109	2.42993	0.676654	1	Kcnn1	potassium intermediate/small conductance calcium-activated channel, subfamily N, member 1 [Source:MGI Symbol;Acc:MGI:1933993]
ENSMUSG00000002910	226	240	664	198	722	447			184.642	332.88	507.296	164.934	451.972	354.471		0.0628013	5.03614	0.917521	1	Arrdc2	arrestin domain containing 2 [Source:MGI Symbol;Acc:MGI:1918057]
ENSMUSG00000002930	0	0	1	0	1	0			0	0	0.764	0	0.626	0		0.270297	-5.21585	1	1	Ppp1r17	protein phosphatase 1, regulatory subunit 17 [Source:MGI Symbol;Acc:MGI:1333876]
ENSMUSG00000002944	65152	22320	48388	71282	75346	69868			53229.2	30957.8	36968.4	59377.9	47166.6	55405.3		-0.334715	12.2192	0.555626	1	Cd36	CD36 antigen [Source:MGI Symbol;Acc:MGI:107899]
ENSMUSG00000002948	599	354	765	860	1032	747			489.383	490.998	584.46	716.38	646.032	592.371		-0.281724	5.87687	0.632478	1	Map2k7	mitogen-activated protein kinase kinase 7 [Source:MGI Symbol;Acc:MGI:1346871]
ENSMUSG00000002949	667	319	637	435	789	471			544.939	442.453	486.668	362.355	493.914	373.503		0.274841	5.49827	0.67986	1	Timm44	translocase of inner mitochondrial membrane 44 [Source:MGI Symbol;Acc:MGI:1343262]
ENSMUSG00000002957	3232	1203	3179	4075	3856	3581			2640.54	1668.56	2428.76	3394.47	2413.86	2839.73		-0.258901	8.01567	0.605174	1	Ap2a2	adaptor protein complex AP-2, alpha 2 subunit [Source:MGI Symbol;Acc:MGI:101920]
ENSMUSG00000002963	216	203	299	160	356	291			176.472	281.561	228.436	133.28	222.856	230.763		0.168864	4.39481	0.74709	1	Pnkp	polynucleotide kinase 3'- phosphatase [Source:MGI Symbol;Acc:MGI:1891698]
ENSMUSG00000002968	674	224	761	591	711	642			550.658	310.688	581.404	492.303	445.086	509.106		0.108775	5.6015	0.984244	1	Med25	mediator of RNA polymerase II transcription, subunit 25 homolog (yeast) [Source:MGI Symbol;Acc:MGI:1922863]
ENSMUSG00000002980	820	614	1195	910	1126	1224			669.94	851.618	912.98	758.03	704.876	970.632		0.0271442	6.33917	0.989447	1	Bcam	basal cell adhesion molecule [Source:MGI Symbol;Acc:MGI:1929940]
ENSMUSG00000002981	1536	645	1372	1320	1678	1273			1254.91	894.615	1048.21	1099.56	1050.43	1009.49		0.0719635	6.73731	0.961093	1	Clptm1	cleft lip and palate associated transmembrane protein 1 [Source:MGI Symbol;Acc:MGI:1927155]
ENSMUSG00000002983	190	158	290	262	270	245			155.23	219.146	221.56	218.246	169.02	194.285		0.0531274	4.29139	0.982905	1	Relb	avian reticuloendotheliosis viral (v-rel) oncogene related B [Source:MGI Symbol;Acc:MGI:103289]
ENSMUSG00000002984	233	204	359	271	388	340			190.361	282.948	274.276	225.743	242.888	269.62		0.00978532	4.62285	0.996115	1	Tomm40	translocase of outer mitochondrial membrane 40 homolog (yeast) [Source:MGI Symbol;Acc:MGI:1858259]
ENSMUSG00000002985	36461	36884	41174	41727	68281	41791			29788.6	51158.1	31456.9	34758.6	42743.9	33140.3		-0.0690709	11.8497	0.990021	1	Apoe	apolipoprotein E [Source:MGI Symbol;Acc:MGI:88057]
ENSMUSG00000002992	70	21	22	69	42	26			57.19	29.127	16.808	57.477	26.292	20.618		0.0595324	1.82091	1	1	Apoc2	apolipoprotein C-II [Source:MGI Symbol;Acc:MGI:88054]
ENSMUSG00000002996	1706	975	1888	2132	2189	1661			1393.8	1352.33	1442.43	1775.96	1370.31	1317.17		-0.0512427	7.17742	0.888832	1	Hbp1	high mobility group box transcription factor 1 [Source:MGI Symbol;Acc:MGI:894659]
ENSMUSG00000002997	6989	2076	3564	4887	9359	8243			5710.01	2879.41	2722.9	4070.87	5858.73	6536.7		-0.494967	8.86744	0.461181	1	Prkar2b	protein kinase, cAMP dependent regulatory, type II beta [Source:MGI Symbol;Acc:MGI:97760]
ENSMUSG00000003031	732	752	932	649	1065	797			598.044	1043.02	712.048	540.617	666.69	632.021		0.281834	6.11462	0.614597	1	Cdkn1b	cyclin-dependent kinase inhibitor 1B [Source:MGI Symbol;Acc:MGI:104565]
ENSMUSG00000003032	672	404	667	1333	724	644			549.024	560.348	509.588	1110.39	453.224	510.692		-0.294383	5.95693	0.579299	1	Klf4	Kruppel-like factor 4 (gut) [Source:MGI Symbol;Acc:MGI:1342287]
ENSMUSG00000003033	264	188	331	338	527	257			215.688	260.756	252.884	281.554	329.902	203.801		-0.181436	4.68286	0.811474	1	Ap1m1	adaptor-related protein complex AP-1, mu subunit 1 [Source:MGI Symbol;Acc:MGI:102776]
ENSMUSG00000003037	744	530	931	881	1143	925			607.848	735.11	711.284	733.873	715.518	733.525		-0.0819349	6.14037	0.889518	1	Rab8a	RAB8A, member RAS oncogene family [Source:MGI Symbol;Acc:MGI:96960]
ENSMUSG00000003038	122	75	195	194	219	179			99.674	104.025	148.98	161.602	137.094	141.947		-0.257107	3.72684	0.63151	1	Hmgn2	high mobility group nucleosomal binding domain 2 [Source:MGI Symbol;Acc:MGI:96136]
ENSMUSG00000003039	745	632	855	819	886	831			608.665	876.584	653.22	682.227	554.636	658.983		0.153271	6.06773	0.815168	1	Fam32a	family with sequence similarity 32, member A [Source:MGI Symbol;Acc:MGI:1915172]
ENSMUSG00000003051	55	198	470	3	419	272			44.935	274.626	359.08	2.499	262.294	215.696		0.396425	4.22923	0.481455	1	Elf3	E74-like factor 3 [Source:MGI Symbol;Acc:MGI:1101781]
ENSMUSG00000003053	25	0	0	1	2	0			20.425	0	0	0.833	1.252	0		3.28075	-1.31182	0.00134255	0.0913878	Cyp2c29	cytochrome P450, family 2, subfamily c, polypeptide 29 [Source:MGI Symbol;Acc:MGI:103238]
ENSMUSG00000003062	128	142	213	147	236	178			104.576	196.954	162.732	122.451	147.736	141.154		0.121469	3.85353	0.823113	1	Stard3nl	STARD3 N-terminal like [Source:MGI Symbol;Acc:MGI:1923455]
ENSMUSG00000003068	925	1059	1360	1145	1483	1221			755.725	1468.83	1039.04	953.785	928.358	968.253		0.134586	6.65923	0.800421	1	Stk11	serine/threonine kinase 11 [Source:MGI Symbol;Acc:MGI:1341870]
ENSMUSG00000003070	3	13	19	8	38	30			2.451	18.031	14.516	6.664	23.788	23.79		-0.777352	0.546316	0.377226	1	Efna2	ephrin A2 [Source:MGI Symbol;Acc:MGI:102707]
ENSMUSG00000003072	1640	932	995	1134	1402	1112			1339.88	1292.68	760.18	944.622	877.652	881.816		0.305089	6.67412	0.61841	1	Atp5d	ATP synthase, H+ transporting, mitochondrial F1 complex, delta subunit [Source:MGI Symbol;Acc:MGI:1913293]
ENSMUSG00000003099	260	158	259	305	363	286			212.42	219.146	197.876	254.065	227.238	226.798		-0.157281	4.48181	0.804794	1	Ppp5c	protein phosphatase 5, catalytic subunit [Source:MGI Symbol;Acc:MGI:102666]
ENSMUSG00000003119	1149	681	1451	1503	1743	1252			938.733	944.547	1108.56	1252	1091.12	992.836		-0.117636	6.72343	0.812581	1	Cdk12	cyclin-dependent kinase 12 [Source:MGI Symbol;Acc:MGI:1098802]
ENSMUSG00000003123	18247	3759	11162	18107	18920	13688			14907.8	5213.73	8527.77	15083.1	11843.9	10854.6		-0.275115	10.1368	0.59389	1	Lipe	lipase, hormone sensitive [Source:MGI Symbol;Acc:MGI:96790]
ENSMUSG00000003131	1140	646	1332	1116	1794	1303			931.38	896.002	1017.65	929.628	1123.04	1033.28		-0.0967161	6.62757	0.869797	1	Pafah1b2	platelet-activating factor acetylhydrolase, isoform 1b, subunit 2 [Source:MGI Symbol;Acc:MGI:108415]
ENSMUSG00000003134	230	287	670	222	693	525			187.91	398.069	511.88	184.926	433.818	416.325		0.0587443	5.1308	0.917297	1	Tbc1d8	TBC1 domain family, member 8 [Source:MGI Symbol;Acc:MGI:1927225]
ENSMUSG00000003135	165	171	326	307	408	322			134.805	237.177	249.064	255.731	255.408	255.346		-0.309915	4.52286	0.633836	1	D1Bwg0212e	DNA segment, Chr 1, Brigham & Women's Genetics 0212 expressed [Source:MGI Symbol;Acc:MGI:106580]
ENSMUSG00000003153	483	594	908	375	1577	752			394.611	823.878	693.712	312.375	987.202	596.336		-0.10844	5.96449	0.99324	1	Slc2a3	solute carrier family 2 (facilitated glucose transporter), member 3 [Source:MGI Symbol;Acc:MGI:95757]
ENSMUSG00000003154	569	312	595	743	644	502			464.873	432.744	454.58	618.919	403.144	398.086		-0.018423	5.53845	0.912683	1	Foxj2	forkhead box J2 [Source:MGI Symbol;Acc:MGI:1926805]
ENSMUSG00000003161	757	852	867	1008	1131	1050			618.469	1181.72	662.388	839.664	708.006	832.65		-0.0275861	6.32562	0.973575	1	Sri	sorcin [Source:MGI Symbol;Acc:MGI:98419]
ENSMUSG00000003166	360	230	439	356	558	383			294.12	319.01	335.396	296.548	349.308	303.719		0.00356802	4.98197	1	1	Dgcr2	DiGeorge syndrome critical region gene 2 [Source:MGI Symbol;Acc:MGI:892866]
ENSMUSG00000003178	661	201	653	627	1052	656			540.037	278.787	498.892	522.291	658.552	520.208		-0.286563	5.66243	0.616185	1	Mical3	microtubule associated monoxygenase, calponin and LIM domain containing 3 [Source:MGI Symbol;Acc:MGI:2442733]
ENSMUSG00000003184	485	475	735	677	916	642			396.245	658.825	561.54	563.941	573.416	509.106		-0.0614774	5.75673	0.947695	1	Irf3	interferon regulatory factor 3 [Source:MGI Symbol;Acc:MGI:1859179]
ENSMUSG00000003190	81	71	115	81	177	126			66.177	98.477	87.86	67.473	110.802	99.918		-0.186617	3.13445	0.838933	1	Bcl2l12	BCL2-like 12 (proline rich) [Source:MGI Symbol;Acc:MGI:1922986]
ENSMUSG00000003198	52	31	63	60	50	55			42.484	42.997	48.132	49.98	31.3	43.615		0.160749	2.1121	0.903011	1	Zfp959	zinc finger protein 959 [Source:MGI Symbol;Acc:MGI:2385058]
ENSMUSG00000003199	238	222	341	114	474	353			194.446	307.914	260.524	94.962	296.724	279.929		0.105082	4.56274	0.785601	1	Mpnd	MPN domain containing [Source:MGI Symbol;Acc:MGI:1915297]
ENSMUSG00000003200	234	211	459	340	476	380			191.178	292.657	350.676	283.22	297.976	301.34		-0.0663026	4.83096	0.887467	1	Sh3gl1	SH3-domain GRB2-like 1 [Source:MGI Symbol;Acc:MGI:700010]
ENSMUSG00000003206	15	14	20	17	19	25			12.255	19.418	15.28	14.161	11.894	19.825		0.0213797	0.618795	1	1	Ebi3	Epstein-Barr virus induced gene 3 [Source:MGI Symbol;Acc:MGI:1354171]
ENSMUSG00000003208	63	34	93	85	86	88			51.471	47.158	71.052	70.805	53.836	69.784		-0.109326	2.60683	0.778494	1	Ccdc94	coiled-coil domain containing 94 [Source:MGI Symbol;Acc:MGI:1920136]
ENSMUSG00000003226	3795	1764	4144	3825	4831	3468			3100.51	2446.67	3166.02	3186.22	3024.21	2750.12		0.0161409	8.20914	0.962897	1	Ranbp2	RAN binding protein 2 [Source:MGI Symbol;Acc:MGI:894323]
ENSMUSG00000003227	17	31	110	0	81	118			13.889	42.997	84.04	0	50.706	93.574		0.0046539	2.22346	0.949824	1	Edar	ectodysplasin-A receptor [Source:MGI Symbol;Acc:MGI:1343498]
ENSMUSG00000003228	322	185	479	314	482	501			263.074	256.595	365.956	261.562	301.732	397.293		-0.0580019	4.94278	0.8665	1	Grk5	G protein-coupled receptor kinase 5 [Source:MGI Symbol;Acc:MGI:109161]
ENSMUSG00000003233	151	77	205	207	277	213			123.367	106.799	156.62	172.431	173.402	168.909		-0.349129	3.91293	0.552021	1	Dvl3	dishevelled 3, dsh homolog (Drosophila) [Source:MGI Symbol;Acc:MGI:108100]
ENSMUSG00000003234	431	429	767	554	957	663			352.127	595.023	585.988	461.482	599.082	525.759		-0.0806228	5.6887	0.925169	1	Abcf3	ATP-binding cassette, sub-family F (GCN20), member 3 [Source:MGI Symbol;Acc:MGI:1351656]
ENSMUSG00000003235	643	391	876	556	1012	802			525.331	542.317	669.264	463.148	633.512	635.986		0.0261868	5.85092	0.991004	1	Eif2b5	eukaryotic translation initiation factor 2B, subunit 5 epsilon [Source:MGI Symbol;Acc:MGI:2446176]
ENSMUSG00000003269	381	461	741	318	931	672			311.277	639.407	566.124	264.894	582.806	532.896		0.0582997	5.57368	0.856151	1	Cyth2	cytohesin 2 [Source:MGI Symbol;Acc:MGI:1334255]
ENSMUSG00000003271	23	125	165	0	127	109			18.791	173.375	126.06	0	79.502	86.437		0.744193	2.95846	0.192612	1	Sult2b1	sulfotransferase family, cytosolic, 2B, member 1 [Source:MGI Symbol;Acc:MGI:1926342]
ENSMUSG00000003273	70	28	28	43	27	21			57.19	38.836	21.392	35.819	16.902	16.653		0.805098	1.65786	0.279947	1	Car11	carbonic anhydrase 11 [Source:MGI Symbol;Acc:MGI:1336193]
ENSMUSG00000003279	63	80	37	7	45	21			51.471	110.96	28.268	5.831	28.17	16.653		1.6358	1.96705	0.00887972	0.341101	Dlgap1	discs, large (Drosophila) homolog-associated protein 1 [Source:MGI Symbol;Acc:MGI:1346065]
ENSMUSG00000003282	25	20	92	42	77	73			20.425	27.74	70.288	34.986	48.202	57.889		-0.149198	2.10668	0.712499	1	Plag1	pleiomorphic adenoma gene 1 [Source:MGI Symbol;Acc:MGI:1891916]
ENSMUSG00000003283	60	42	75	55	84	69			49.02	58.254	57.3	45.815	52.584	54.717		0.104535	2.4013	0.884743	1	Hck	hemopoietic cell kinase [Source:MGI Symbol;Acc:MGI:96052]
ENSMUSG00000003299	498	242	341	322	408	350			406.866	335.654	260.524	268.226	255.408	277.55		0.338761	4.91991	0.617579	1	Mrpl4	mitochondrial ribosomal protein L4 [Source:MGI Symbol;Acc:MGI:2137210]
ENSMUSG00000003308	459	549	797	510	970	753			375.003	761.463	608.908	424.83	607.22	597.129		0.0305161	5.79755	0.906293	1	Keap1	kelch-like ECH-associated protein 1 [Source:MGI Symbol;Acc:MGI:1858732]
ENSMUSG00000003309	27	292	360	1	304	219			22.059	405.004	275.04	0.833	190.304	173.667		0.71105	4.09414	0.186949	1	Ap1m2	adaptor protein complex AP-1, mu 2 subunit [Source:MGI Symbol;Acc:MGI:1336974]
ENSMUSG00000003316	1119	645	1746	1283	1950	1789			914.223	894.615	1333.94	1068.74	1220.7	1418.68		-0.179276	6.83405	0.724616	1	Glg1	golgi apparatus protein 1 [Source:MGI Symbol;Acc:MGI:104967]
ENSMUSG00000003341	0	44	158	1	1721	162			0	61.028	120.712	0.833	1077.35	128.466		-2.8825	4.48297	0.000158433	0.0227994	Atp8b3	ATPase, class I, type 8B, member 3 [Source:MGI Symbol;Acc:MGI:1914581]
ENSMUSG00000003344	571	330	566	501	773	534			466.507	457.71	432.424	417.333	483.898	423.462		0.035973	5.48347	0.951982	1	Btbd2	BTB (POZ) domain containing 2 [Source:MGI Symbol;Acc:MGI:1933831]
ENSMUSG00000003345	951	692	1541	935	2344	1455			776.967	959.804	1177.32	778.855	1467.34	1153.82		-0.2347	6.7077	0.744948	1	Csnk1g2	casein kinase 1, gamma 2 [Source:MGI Symbol;Acc:MGI:1920014]
ENSMUSG00000003346	387	334	472	261	622	483			316.179	463.258	360.608	217.413	389.372	383.019		0.142113	5.13859	0.766123	1	Fam108a	family with sequence similarity 108, member A [Source:MGI Symbol;Acc:MGI:106388]
ENSMUSG00000003348	275	164	262	252	336	290			224.675	227.468	200.168	209.916	210.336	229.97		0.0126938	4.44276	0.991203	1	Mob3a	MOB kinase activator 3A [Source:MGI Symbol;Acc:MGI:3050117]
ENSMUSG00000003352	138	69	112	149	165	122			112.746	95.703	85.568	124.117	103.29	96.746		-0.113192	3.37391	0.849494	1	Cacnb3	calcium channel, voltage-dependent, beta 3 subunit [Source:MGI Symbol;Acc:MGI:103307]
ENSMUSG00000003354	9	30	10	2	165	14			7.353	41.61	7.64	1.666	103.29	11.102		-1.54337	1.48031	0.14085	1	Ccdc65	coiled-coil domain containing 65 [Source:MGI Symbol;Acc:MGI:2146001]
ENSMUSG00000003355	1	43	49	27	59	33			0.817	59.641	37.436	22.491	36.934	26.169		-0.0181119	1.5623	0.87598	1	Fkbp11	FK506 binding protein 11 [Source:MGI Symbol;Acc:MGI:1913370]
ENSMUSG00000003360	891	520	1229	919	1318	1071			727.947	721.24	938.956	765.527	825.068	849.303		0.012082	6.33044	0.965459	1	Ddx23	DEAD (Asp-Glu-Ala-Asp) box polypeptide 23 [Source:MGI Symbol;Acc:MGI:1921601]
ENSMUSG00000003363	635	556	1077	901	1390	1250			518.795	771.172	822.828	750.533	870.14	991.25		-0.305205	6.29158	0.636945	1	Pld3	phospholipase D family, member 3 [Source:MGI Symbol;Acc:MGI:1333782]
ENSMUSG00000003378	105	59	208	184	242	141			85.785	81.833	158.912	153.272	151.492	111.813		-0.270395	3.63147	0.604792	1	Grik5	glutamate receptor, ionotropic, kainate 5 (gamma 2) [Source:MGI Symbol;Acc:MGI:95818]
ENSMUSG00000003379	7	1	11	20	13	6			5.719	1.387	8.404	16.66	8.138	4.758		-0.693583	-0.369428	0.29748	1	Cd79a	CD79A antigen (immunoglobulin-associated alpha) [Source:MGI Symbol;Acc:MGI:101774]
ENSMUSG00000003380	1366	2703	2539	1594	2934	2361			1116.02	3749.06	1939.8	1327.8	1836.68	1872.27		0.277413	7.59769	0.55623	1	Rabac1	Rab acceptor 1 (prenylated) [Source:MGI Symbol;Acc:MGI:1201692]
ENSMUSG00000003382	1425	778	2032	2520	2349	2018			1164.22	1079.09	1552.45	2099.16	1470.47	1600.27		-0.363993	7.22924	0.50255	1	Etv3	ets variant gene 3 [Source:MGI Symbol;Acc:MGI:1350926]
ENSMUSG00000003402	655	837	1291	665	1462	1013			535.135	1160.92	986.324	553.945	915.212	803.309		0.163367	6.34859	0.744203	1	Prkcsh	protein kinase C substrate 80K-H [Source:MGI Symbol;Acc:MGI:107877]
ENSMUSG00000003410	9	4	2	1	7	5			7.353	5.548	1.528	0.833	4.382	3.965		0.534399	-1.35798	0.552073	1	Elavl3	ELAV (embryonic lethal, abnormal vision, Drosophila)-like 3 (Hu antigen C) [Source:MGI Symbol;Acc:MGI:109157]
ENSMUSG00000003411	14	20	57	5	38	31			11.438	27.74	43.548	4.165	23.788	24.583		0.633912	1.14689	0.37442	1	Rab3b	RAB3B, member RAS oncogene family [Source:MGI Symbol;Acc:MGI:1917158]
ENSMUSG00000003418	77	66	101	144	176	78			62.909	91.542	77.164	119.952	110.176	61.854		-0.368089	3.12252	0.617118	1	St8sia6	ST8 alpha-N-acetyl-neuraminide alpha-2,8-sialyltransferase 6 [Source:MGI Symbol;Acc:MGI:2386797]
ENSMUSG00000003420	3749	2240	3816	4902	4744	4064			3062.93	3106.88	2915.42	4083.37	2969.74	3222.75		-0.146132	8.33974	0.786951	1	Fcgrt	Fc receptor, IgG, alpha chain transporter [Source:MGI Symbol;Acc:MGI:103017]
ENSMUSG00000003421	230	287	412	291	541	439			187.91	398.069	314.768	242.403	338.666	348.127		-0.114683	4.91459	0.92325	1	Nosip	nitric oxide synthase interacting protein [Source:MGI Symbol;Acc:MGI:1913644]
ENSMUSG00000003423	231	254	281	207	412	297			188.727	352.298	214.684	172.431	257.912	235.521		0.0794775	4.55143	0.803884	1	Pih1d1	PIH1 domain containing 1 [Source:MGI Symbol;Acc:MGI:1916095]
ENSMUSG00000003429	2573	1924	2996	2299	3603	2753			2102.14	2668.59	2288.94	1915.07	2255.48	2183.13		0.12951	7.80018	0.825686	1	Rps11	ribosomal protein S11 [Source:MGI Symbol;Acc:MGI:1351329]
ENSMUSG00000003435	1385	1054	1900	1525	2205	1737			1131.54	1461.9	1451.6	1270.33	1380.33	1377.44		0.00411729	7.06761	0.998752	1	Supt5h	suppressor of Ty 5 homolog (S. cerevisiae) [Source:MGI Symbol;Acc:MGI:1202400]
ENSMUSG00000003436	1	1	1	0	11	2			0.817	1.387	0.764	0	6.886	1.586		-1.70612	-2.30246	0.310863	1	Dll3	delta-like 3 (Drosophila) [Source:MGI Symbol;Acc:MGI:1096877]
ENSMUSG00000003437	509	473	747	681	970	717			415.853	656.051	570.708	567.273	607.22	568.581		-0.116213	5.81057	0.881658	1	Paf1	Paf1, RNA polymerase II associated factor, homolog (S. cerevisiae) [Source:MGI Symbol;Acc:MGI:1923988]
ENSMUSG00000003438	567	269	377	364	581	357			463.239	373.103	288.028	303.212	363.706	283.101		0.235308	5.11981	0.697662	1	Timm50	translocase of inner mitochondrial membrane 50 homolog (yeast) [Source:MGI Symbol;Acc:MGI:1913775]
ENSMUSG00000003444	29	58	64	26	70	60			23.693	80.446	48.896	21.658	43.82	47.58		0.290037	2.11506	0.569168	1	Med29	mediator complex subunit 29 [Source:MGI Symbol;Acc:MGI:1914474]
ENSMUSG00000003452	286	232	435	352	519	386			233.662	321.784	332.34	293.216	324.894	306.098		-0.0619182	4.91053	0.921292	1	Bicd1	bicaudal D homolog 1 (Drosophila) [Source:MGI Symbol;Acc:MGI:1101760]
ENSMUSG00000003458	979	567	1710	1090	1661	1334			799.843	786.429	1306.44	907.97	1039.79	1057.86		0.0102682	6.6173	0.934565	1	Ncstn	nicastrin [Source:MGI Symbol;Acc:MGI:1891700]
ENSMUSG00000003464	3767	1621	2747	3843	3938	3112			3077.64	2248.33	2098.71	3201.22	2465.19	2467.82		-0.0836806	8.03164	0.860498	1	Pex19	peroxisomal biogenesis factor 19 [Source:MGI Symbol;Acc:MGI:1334458]
ENSMUSG00000003469	32	6	11	15	15	12			26.144	8.322	8.404	12.495	9.39	9.516		0.55683	0.344966	0.512816	1	Phyhip	phytanoyl-CoA hydroxylase interacting protein [Source:MGI Symbol;Acc:MGI:1860417]
ENSMUSG00000003476	10	1	2	11	7	6			8.17	1.387	1.528	9.163	4.382	4.758		-0.539392	-0.976207	0.496525	1	Crhr2	corticotropin releasing hormone receptor 2 [Source:MGI Symbol;Acc:MGI:894312]
ENSMUSG00000003477	1878	4792	3701	5184	3871	4089			1534.33	6646.5	2827.56	4318.27	2423.25	3242.58		-0.00434499	8.42995	0.909079	1	Inmt	indolethylamine N-methyltransferase [Source:MGI Symbol;Acc:MGI:102963]
ENSMUSG00000003484	54	42	86	142	124	138			44.118	58.254	65.704	118.286	77.624	109.434		-0.812159	2.9835	0.202866	1	Cyp4f18	cytochrome P450, family 4, subfamily f, polypeptide 18 [Source:MGI Symbol;Acc:MGI:1919304]
ENSMUSG00000003500	439	174	436	617	535	464			358.663	241.338	333.104	513.961	334.91	367.952		-0.285854	5.17689	0.579944	1	Impdh1	inosine 5'-phosphate dehydrogenase 1 [Source:MGI Symbol;Acc:MGI:96567]
ENSMUSG00000003518	1932	1376	2215	3024	2811	2733			1578.44	1908.51	1692.26	2518.99	1759.69	2167.27		-0.295991	7.60075	0.626248	1	Dusp3	dual specificity phosphatase 3 (vaccinia virus phosphatase VH1-related) [Source:MGI Symbol;Acc:MGI:1919599]
ENSMUSG00000003526	356	277	490	296	673	311			290.852	384.199	374.36	246.568	421.298	246.623		0.148688	5.02312	0.768606	1	Prodh	proline dehydrogenase [Source:MGI Symbol;Acc:MGI:97770]
ENSMUSG00000003527	211	181	323	247	388	272			172.387	251.047	246.772	205.751	242.888	215.696		-0.00565328	4.46751	1	1	Dgcr14	DiGeorge syndrome critical region gene 14 [Source:MGI Symbol;Acc:MGI:107854]
ENSMUSG00000003528	5736	480	1059	1236	1974	1340			4686.31	665.76	809.076	1029.59	1235.72	1062.62		1.01454	7.36531	0.147013	1	Slc25a1	solute carrier family 25 (mitochondrial carrier, citrate transporter), member 1 [Source:MGI Symbol;Acc:MGI:1345283]
ENSMUSG00000003531	200	300	243	137	399	233			163.4	416.1	185.652	114.121	249.774	184.769		0.287788	4.42624	0.499154	1	Dgcr6	DiGeorge syndrome critical region gene 6 [Source:MGI Symbol;Acc:MGI:1202877]
ENSMUSG00000003534	474	344	598	299	731	536			387.258	477.128	456.872	249.067	457.606	425.048		0.192209	5.34552	0.736249	1	Ddr1	discoidin domain receptor family, member 1 [Source:MGI Symbol;Acc:MGI:99216]
ENSMUSG00000003541	121	161	112	297	124	141			98.857	223.307	85.568	247.401	77.624	111.813		-0.174778	3.81258	0.824917	1	Ier3	immediate early response 3 [Source:MGI Symbol;Acc:MGI:104814]
ENSMUSG00000003545	17	11	16	32	24	22			13.889	15.257	12.224	26.656	15.024	17.446		-0.486395	0.752065	0.481869	1	Fosb	FBJ osteosarcoma oncogene B [Source:MGI Symbol;Acc:MGI:95575]
ENSMUSG00000003546	190	251	344	188	437	314			155.23	348.137	262.816	156.604	273.562	249.002		0.0790489	4.5702	0.822085	1	Klc4	kinesin light chain 4 [Source:MGI Symbol;Acc:MGI:1922014]
ENSMUSG00000003549	190	257	357	353	385	290			155.23	356.459	272.748	294.049	241.01	229.97		-0.0170639	4.678	1	1	Ercc1	excision repair cross-complementing rodent repair deficiency, complementation group 1 [Source:MGI Symbol;Acc:MGI:95412]
ENSMUSG00000003555	4	373	727	9	369	595			3.268	517.351	555.428	7.497	230.994	471.835		0.519608	4.84691	0.416328	1	Cyp17a1	cytochrome P450, family 17, subfamily a, polypeptide 1 [Source:MGI Symbol;Acc:MGI:88586]
ENSMUSG00000003559	110	62	169	74	187	189			89.87	85.994	129.116	61.642	117.062	149.877		-0.0626093	3.39664	0.89184	1	As3mt	arsenic (+3 oxidation state) methyltransferase [Source:MGI Symbol;Acc:MGI:1929882]
ENSMUSG00000003573	196	114	198	274	225	193			160.132	158.118	151.272	228.242	140.85	153.049		-0.108394	4.05489	0.817523	1	Homer3	homer homolog 3 (Drosophila) [Source:MGI Symbol;Acc:MGI:1347359]
ENSMUSG00000003575	249	83	202	146	221	173			203.433	115.121	154.328	121.618	138.346	137.189		0.321236	3.87239	0.682457	1	Crtc1	CREB regulated transcription coactivator 1 [Source:MGI Symbol;Acc:MGI:2142523]
ENSMUSG00000003581	208	144	293	283	368	293			169.936	199.728	223.852	235.739	230.368	232.349		-0.211916	4.42718	0.722933	1	Rnf215	ring finger protein 215 [Source:MGI Symbol;Acc:MGI:1918923]
ENSMUSG00000003585	157	227	75	11	73	77			128.269	314.849	57.3	9.163	45.698	61.061		1.84713	3.32359	0.00321091	0.162413	Sec14l2	SEC14-like 2 (S. cerevisiae) [Source:MGI Symbol;Acc:MGI:1915065]
ENSMUSG00000003604	72	84	99	42	150	69			58.824	116.508	75.636	34.986	93.9	54.717		0.303659	2.83351	0.520272	1	Aven	apoptosis, caspase activation inhibitor [Source:MGI Symbol;Acc:MGI:1921518]
ENSMUSG00000003617	3776	2302	4813	4070	4440	3637			3084.99	3192.87	3677.13	3390.31	2779.44	2884.14		0.180037	8.31007	0.844547	1	Cp	ceruloplasmin [Source:MGI Symbol;Acc:MGI:88476]
ENSMUSG00000003623	921	1265	1015	490	1190	891			752.457	1754.56	775.46	408.17	744.94	706.563		0.65364	6.39813	0.23762	1	Crot	carnitine O-octanoyltransferase [Source:MGI Symbol;Acc:MGI:1921364]
ENSMUSG00000003644	181	163	241	223	374	277			147.877	226.081	184.124	185.759	234.124	219.661		-0.241608	4.31069	0.762362	1	Rps6ka1	ribosomal protein S6 kinase polypeptide 1 [Source:MGI Symbol;Acc:MGI:104558]
ENSMUSG00000003657	2	0	0	0	0	1			1.634	0	0	0	0	0.793		1.1335	-4.58823	1	1	Calb2	calbindin 2 [Source:MGI Symbol;Acc:MGI:101914]
ENSMUSG00000003660	2621	1827	3751	3218	4372	3393			2141.36	2534.05	2865.76	2680.59	2736.87	2690.65		-0.0842458	8.02458	0.869352	1	Snrnp200	small nuclear ribonucleoprotein 200 (U5) [Source:MGI Symbol;Acc:MGI:2444401]
ENSMUSG00000003662	427	345	502	397	639	519			348.859	478.515	383.528	330.701	400.014	411.567		0.0499462	5.28736	0.909222	1	Ciao1	cytosolic iron-sulfur protein assembly 1 homolog (S. cerevisiae) [Source:MGI Symbol;Acc:MGI:1346998]
ENSMUSG00000003665	15	8	8	17	8	9			12.255	11.096	6.112	14.161	5.008	7.137		0.202686	-0.103104	0.863336	1	Has1	hyaluronan synthase1 [Source:MGI Symbol;Acc:MGI:106590]
ENSMUSG00000003680	83	51	107	72	127	104			67.811	70.737	81.748	59.976	79.502	82.472		0.00721301	2.88016	1	1	Taf6l	TAF6-like RNA polymerase II, p300/CBP-associated factor (PCAF)-associated factor [Source:MGI Symbol;Acc:MGI:2444957]
ENSMUSG00000003721	723	355	662	645	904	722			590.691	492.385	505.768	537.285	565.904	572.546		-0.0467303	5.77168	0.924402	1	Insig2	insulin induced gene 2 [Source:MGI Symbol;Acc:MGI:1920249]
ENSMUSG00000003731	2033	673	1560	1532	2074	1511			1660.96	933.451	1191.84	1276.16	1298.32	1198.22		0.075086	6.99173	0.961521	1	Kpna6	karyopherin (importin) alpha 6 [Source:MGI Symbol;Acc:MGI:1100836]
ENSMUSG00000003746	2264	853	3745	2528	6009	1947			1849.69	1183.11	2861.18	2105.82	3761.63	1543.97		-0.273976	7.79057	0.646048	1	Man1a	mannosidase 1, alpha [Source:MGI Symbol;Acc:MGI:104677]
ENSMUSG00000003752	123	90	162	172	204	155			100.491	124.83	123.768	143.276	127.704	122.915		-0.164226	3.62932	0.790776	1	Itpkc	inositol 1,4,5-trisphosphate 3-kinase C [Source:MGI Symbol;Acc:MGI:2442554]
ENSMUSG00000003762	408	138	306	252	394	255			333.336	191.406	233.784	209.916	246.644	202.215		0.256758	4.57629	0.731964	1	Adck4	aarF domain containing kinase 4 [Source:MGI Symbol;Acc:MGI:1924139]
ENSMUSG00000003778	645	617	1089	1026	1316	936			526.965	855.779	831.996	854.658	823.816	742.248		-0.142024	6.26431	0.82692	1	Brd8	bromodomain containing 8 [Source:MGI Symbol;Acc:MGI:1925906]
ENSMUSG00000003779	33	20	39	17	119	47			26.961	27.74	29.796	14.161	74.494	37.271		-0.653373	1.80177	0.448945	1	Kif20a	kinesin family member 20A [Source:MGI Symbol;Acc:MGI:1201682]
ENSMUSG00000003808	281	260	483	427	509	366			229.577	360.62	369.012	355.691	318.634	290.238		-0.00900751	4.99639	0.968509	1	Farsa	phenylalanyl-tRNA synthetase, alpha subunit [Source:MGI Symbol;Acc:MGI:1913840]
ENSMUSG00000003809	449	228	413	301	667	405			366.833	316.236	315.532	250.733	417.542	321.165		0.00449989	5.05127	0.96212	1	Gcdh	glutaryl-Coenzyme A dehydrogenase [Source:MGI Symbol;Acc:MGI:104541]
ENSMUSG00000003810	605	264	643	765	924	675			494.285	366.168	491.252	637.245	578.424	535.275		-0.307227	5.7004	0.591517	1	Mast2	microtubule associated serine/threonine kinase 2 [Source:MGI Symbol;Acc:MGI:894676]
ENSMUSG00000003812	253	357	428	385	455	388			206.701	495.159	326.992	320.705	284.83	307.684		0.0949793	5.0012	0.840228	1	Dnase2a	deoxyribonuclease II alpha [Source:MGI Symbol;Acc:MGI:1329019]
ENSMUSG00000003813	624	260	745	743	881	618			509.808	360.62	569.18	618.919	551.506	490.074		-0.123279	5.6995	0.771654	1	Rad23a	RAD23a homolog (S. cerevisiae) [Source:MGI Symbol;Acc:MGI:105126]
ENSMUSG00000003814	4348	5438	8786	4441	9109	6999			3552.32	7542.51	6712.5	3699.35	5702.23	5550.21		0.191563	9.07462	0.729679	1	Calr	calreticulin [Source:MGI Symbol;Acc:MGI:88252]
ENSMUSG00000003824	27	81	89	41	179	64			22.059	112.347	67.996	34.153	112.054	50.752		-0.189991	2.69569	1	1	Syce2	synaptonemal complex central element protein 2 [Source:MGI Symbol;Acc:MGI:1919096]
ENSMUSG00000003847	1768	1052	1747	2063	2251	1596			1444.46	1459.12	1334.71	1718.48	1409.13	1265.63		-0.0344054	7.17331	0.93717	1	Nfat5	nuclear factor of activated T cells 5 [Source:MGI Symbol;Acc:MGI:1859333]
ENSMUSG00000003848	119	90	181	176	165	156			97.223	124.83	138.284	146.608	103.29	123.708		-0.0122605	3.61235	0.922251	1	Nob1	NIN1/RPN12 binding protein 1 homolog (S. cerevisiae) [Source:MGI Symbol;Acc:MGI:1914869]
ENSMUSG00000003849	110	514	1086	153	867	739			89.87	712.918	829.704	127.449	542.742	586.027		0.296703	5.54979	0.61181	1	Nqo1	NAD(P)H dehydrogenase, quinone 1 [Source:MGI Symbol;Acc:MGI:103187]
ENSMUSG00000003863	39	42	52	134	90	104			31.863	58.254	39.728	111.622	56.34	82.472		-0.963598	2.66666	0.15982	1	Ppfia3	protein tyrosine phosphatase, receptor type, f polypeptide (PTPRF), interacting protein (liprin), alpha 3 [Source:MGI Symbol;Acc:MGI:1924037]
ENSMUSG00000003865	1754	412	1000	1486	1499	891			1433.02	571.444	764	1237.84	938.374	706.563		0.0455937	6.58361	0.975313	1	Gys1	glycogen synthase 1, muscle [Source:MGI Symbol;Acc:MGI:101805]
ENSMUSG00000003868	218	125	300	249	403	198			178.106	173.375	229.2	207.417	252.278	157.014		-0.0651179	4.31837	0.90668	1	Ruvbl2	RuvB-like protein 2 [Source:MGI Symbol;Acc:MGI:1342299]
ENSMUSG00000003872	7	18	5	0	25	9			5.719	24.966	3.82	0	15.65	7.137		0.155721	-0.146861	0.559148	1	Lin7b	lin-7 homolog B (C. elegans) [Source:MGI Symbol;Acc:MGI:1330858]
ENSMUSG00000003873	173	115	388	175	388	277			141.341	159.505	296.432	145.775	242.888	219.661		0.0241303	4.32049	0.971292	1	Bax	BCL2-associated X protein [Source:MGI Symbol;Acc:MGI:99702]
ENSMUSG00000003882	77	42	68	92	99	94			62.909	58.254	51.952	76.636	61.974	74.542		-0.270128	2.69356	0.673669	1	Il7r	interleukin 7 receptor [Source:MGI Symbol;Acc:MGI:96562]
ENSMUSG00000003923	239	201	324	218	464	293			195.263	278.787	247.536	181.594	290.464	232.349		-0.0143212	4.56091	0.96552	1	Tfam	transcription factor A, mitochondrial [Source:MGI Symbol;Acc:MGI:107810]
ENSMUSG00000003929	152	99	144	173	186	125			124.184	137.313	110.016	144.109	116.436	99.125		0.0443247	3.61025	0.957146	1	Zfp81	zinc finger protein 81 [Source:MGI Symbol;Acc:MGI:1890752]
ENSMUSG00000003934	14	3	8	12	9	9			11.438	4.161	6.112	9.996	5.634	7.137		0.0738007	-0.398723	1	1	Efnb3	ephrin B3 [Source:MGI Symbol;Acc:MGI:109196]
ENSMUSG00000003948	8397	2081	3840	5972	7475	8242			6860.35	2886.35	2933.76	4974.68	4679.35	6535.91		-0.261626	8.93239	0.648349	1	Mmd	monocyte to macrophage differentiation-associated [Source:MGI Symbol;Acc:MGI:1914718]
ENSMUSG00000003949	178	250	282	73	316	237			145.426	346.75	215.448	60.809	197.816	187.941		0.518966	4.2387	0.339885	1	Hlf	hepatic leukemia factor [Source:MGI Symbol;Acc:MGI:96108]
ENSMUSG00000003955	324	497	266	199	347	268			264.708	689.339	203.224	165.767	217.222	212.524		0.754554	4.84274	0.173166	1	Fam162a	family with sequence similarity 162, member A [Source:MGI Symbol;Acc:MGI:1917436]
ENSMUSG00000003970	2934	5228	6587	2940	6307	5083			2397.08	7251.24	5032.47	2449.02	3948.18	4030.82		0.379076	8.68294	0.492176	1	Rpl8	ribosomal protein L8 [Source:MGI Symbol;Acc:MGI:1350927]
ENSMUSG00000003974	3	4	5	2	3	4			2.451	5.548	3.82	1.666	1.878	3.172		0.734795	-1.75727	0.471651	1	Grm3	glutamate receptor, metabotropic 3 [Source:MGI Symbol;Acc:MGI:1351340]
ENSMUSG00000003992	267	133	247	236	361	222			218.139	184.471	188.708	196.588	225.986	176.046		-0.00259257	4.31477	0.995194	1	Ssbp2	single-stranded DNA binding protein 2 [Source:MGI Symbol;Acc:MGI:1914220]
ENSMUSG00000004018	69	52	104	70	115	82			56.373	72.124	79.456	58.31	71.99	65.026		0.0904979	2.74303	0.908385	1	Fancl	Fanconi anemia, complementation group L [Source:MGI Symbol;Acc:MGI:1914280]
ENSMUSG00000004031	3	1	2	0	3	2			2.451	1.387	1.528	0	1.878	1.586		0.574331	-2.74152	0.636642	1	Fam5b	family with sequence similarity 5, member B [Source:MGI Symbol;Acc:MGI:2443333]
ENSMUSG00000004032	484	1176	1424	249	2277	1632			395.428	1631.11	1087.94	207.417	1425.4	1294.18		-0.0935762	6.61695	0.921547	1	Gstm5	glutathione S-transferase, mu 5 [Source:MGI Symbol;Acc:MGI:1309466]
ENSMUSG00000004035	141	2980	7959	37	6175	4692			115.197	4133.26	6080.68	30.821	3865.55	3720.76		0.360597	8.1769	0.54253	1	Gstm7	glutathione S-transferase, mu 7 [Source:MGI Symbol;Acc:MGI:1915562]
ENSMUSG00000004038	5	1	11	3	4	7			4.085	1.387	8.404	2.499	2.504	5.551		0.607758	-1.25979	0.644353	1	Gstm3	glutathione S-transferase, mu 3 [Source:MGI Symbol;Acc:MGI:106026]
ENSMUSG00000004040	2152	1953	3615	3855	3034	2631			1758.18	2708.81	2761.86	3211.21	1899.28	2086.38		0.0351425	7.9078	0.97462	1	Stat3	signal transducer and activator of transcription 3 [Source:MGI Symbol;Acc:MGI:103038]
ENSMUSG00000004043	892	346	913	582	1087	766			728.764	479.902	697.532	484.806	680.462	607.438		0.158573	5.94492	0.849268	1	Stat5a	signal transducer and activator of transcription 5A [Source:MGI Symbol;Acc:MGI:103036]
ENSMUSG00000004044	6504	3296	6834	8994	9942	12018			5313.77	4571.55	5221.18	7492	6223.69	9530.27		-0.55848	9.32604	0.360462	1	Ptrf	polymerase I and transcript release factor [Source:MGI Symbol;Acc:MGI:1277968]
ENSMUSG00000004054	478	243	585	698	666	632			390.526	337.041	446.94	581.434	416.916	501.176		-0.27441	5.4853	0.601556	1	Map3k11	mitogen-activated protein kinase kinase kinase 11 [Source:MGI Symbol;Acc:MGI:1346880]
ENSMUSG00000004056	2808	992	2778	4066	3599	2499			2294.14	1375.9	2122.39	3386.98	2252.97	1981.71		-0.290234	7.81981	0.567575	1	Akt2	thymoma viral proto-oncogene 2 [Source:MGI Symbol;Acc:MGI:104874]
ENSMUSG00000004069	729	447	785	678	1022	687			595.593	619.989	599.74	564.774	639.772	544.791		0.0538891	5.89296	0.933461	1	Dnaja3	DnaJ (Hsp40) homolog, subfamily A, member 3 [Source:MGI Symbol;Acc:MGI:1933786]
ENSMUSG00000004070	443	554	657	515	1118	638			361.931	768.398	501.948	428.995	699.868	505.934		-0.119849	5.74908	0.977134	1	Hmox2	heme oxygenase (decycling) 2 [Source:MGI Symbol;Acc:MGI:109373]
ENSMUSG00000004071	1796	466	1115	1683	1906	966			1467.33	646.342	851.86	1401.94	1193.16	766.038		-0.0941986	6.74219	0.828744	1	5730403B10Rik	RIKEN cDNA 5730403B10 gene [Source:MGI Symbol;Acc:MGI:1913876]
ENSMUSG00000004085	1395	715	1027	1586	1244	1260			1139.71	991.705	784.628	1321.14	778.744	999.18		-0.0452079	6.65986	0.89852	1	B230120H23Rik	RIKEN cDNA B230120H23 gene [Source:MGI Symbol;Acc:MGI:2443258]
ENSMUSG00000004096	726	661	757	776	963	730			593.142	916.807	578.348	646.408	602.838	578.89		0.133868	6.02254	0.794078	1	Cwc15	CWC15 homolog (S. cerevisiae) [Source:MGI Symbol;Acc:MGI:1913320]
ENSMUSG00000004098	3815	653	1421	1681	3184	3336			3116.86	905.711	1085.64	1400.27	1993.18	2645.45		-0.140268	7.56371	0.797116	1	Col5a3	collagen, type V, alpha 3 [Source:MGI Symbol;Acc:MGI:1858212]
ENSMUSG00000004099	571	392	955	565	1091	908			466.507	543.704	729.62	470.645	682.966	720.044		-0.0812802	5.90602	0.874164	1	Dnmt1	DNA methyltransferase (cytosine-5) 1 [Source:MGI Symbol;Acc:MGI:94912]
ENSMUSG00000004100	155	183	334	227	385	273			126.635	253.821	255.176	189.091	241.01	216.489		-0.0596927	4.40306	0.948013	1	Ppan	peter pan homolog (Drosophila) [Source:MGI Symbol;Acc:MGI:2178445]
ENSMUSG00000004105	1272	419	937	1552	2019	1734			1039.22	581.153	715.868	1292.82	1263.89	1375.06		-0.675838	6.71886	0.285068	1	Angptl2	angiopoietin-like 2 [Source:MGI Symbol;Acc:MGI:1347002]
ENSMUSG00000004110	39	43	208	308	442	533			31.863	59.641	158.912	256.564	276.692	422.669		-1.80711	4.32505	0.00532138	0.236174	Cacna1e	calcium channel, voltage-dependent, R type, alpha 1E subunit [Source:MGI Symbol;Acc:MGI:106217]
ENSMUSG00000004113	9	41	207	11	80	196			7.353	56.867	158.148	9.163	50.08	155.428		0.178059	2.83825	0.980128	1	Cacna1b	calcium channel, voltage-dependent, N type, alpha 1B subunit [Source:MGI Symbol;Acc:MGI:88296]
ENSMUSG00000004127	69	81	140	102	149	92			56.373	112.347	106.96	84.966	93.274	72.956		0.0952736	3.12056	0.880417	1	Rg9mtd2	RNA (guanine-9-) methyltransferase domain containing 2 [Source:MGI Symbol;Acc:MGI:1920421]
ENSMUSG00000004151	43	36	34	51	48	35			35.131	49.932	25.976	42.483	30.048	27.755		0.0914096	1.81187	0.868873	1	Etv1	ets variant gene 1 [Source:MGI Symbol;Acc:MGI:99254]
ENSMUSG00000004187	80	45	91	88	115	81			65.36	62.415	69.524	73.304	71.99	64.233		-0.0572979	2.76491	0.909865	1	Kifc2	kinesin family member C2 [Source:MGI Symbol;Acc:MGI:109187]
ENSMUSG00000004207	16957	5960	16949	17556	21709	19031			13853.9	8266.52	12949	14624.1	13589.8	15091.6		-0.210733	10.3621	0.671255	1	Psap	prosaposin [Source:MGI Symbol;Acc:MGI:97783]
ENSMUSG00000004221	722	382	974	732	1208	1005			589.874	529.834	744.136	609.756	756.208	796.965		-0.165551	6.06876	0.758897	1	Ikbkg	inhibitor of kappaB kinase gamma [Source:MGI Symbol;Acc:MGI:1338074]
ENSMUSG00000004231	42	85	253	0	252	112			34.314	117.895	193.292	0	157.752	88.816		0.399298	3.26541	0.480934	1	Pax2	paired box gene 2 [Source:MGI Symbol;Acc:MGI:97486]
ENSMUSG00000004233	137	114	147	153	180	130			111.929	158.118	112.308	127.449	112.68	103.09		0.119192	3.59202	0.835319	1	Wars2	tryptophanyl tRNA synthetase 2 (mitochondrial) [Source:MGI Symbol;Acc:MGI:1917810]
ENSMUSG00000004263	250	146	317	327	357	319			204.25	202.502	242.188	272.391	223.482	252.967		-0.154798	4.54569	0.757602	1	Atn1	atrophin 1 [Source:MGI Symbol;Acc:MGI:104725]
ENSMUSG00000004264	1303	1208	1460	1008	1697	1265			1064.55	1675.5	1115.44	839.664	1062.32	1003.15		0.337846	6.80631	0.555036	1	Phb2	prohibitin 2 [Source:MGI Symbol;Acc:MGI:102520]
ENSMUSG00000004266	199	297	440	220	476	444			162.583	411.939	336.16	183.26	297.976	352.092		0.0530381	4.84006	0.880808	1	Ptpn6	protein tyrosine phosphatase, non-receptor type 6 [Source:MGI Symbol;Acc:MGI:96055]
ENSMUSG00000004267	57	44	66	67	94	72			46.569	61.028	50.424	55.811	58.844	57.096		-0.142798	2.45479	0.863637	1	Eno2	enolase 2, gamma neuronal [Source:MGI Symbol;Acc:MGI:95394]
ENSMUSG00000004268	187	613	392	210	472	303			152.779	850.231	299.488	174.93	295.472	240.279		0.612551	5.02549	0.226485	1	Emg1	EMG1 nucleolar protein homolog (S. cerevisiae) [Source:MGI Symbol;Acc:MGI:1315195]
ENSMUSG00000004270	1555	629	919	1366	1196	992			1270.43	872.423	702.116	1137.88	748.696	786.656		0.141714	6.54104	0.876155	1	Lpcat3	lysophosphatidylcholine acyltransferase 3 [Source:MGI Symbol;Acc:MGI:1315211]
ENSMUSG00000004285	492	612	657	553	904	670			401.964	848.844	501.948	460.649	565.904	531.31		0.0650708	5.77046	0.828267	1	Atp6v1f	ATPase, H+ transporting, lysosomal V1 subunit F [Source:MGI Symbol;Acc:MGI:1913394]
ENSMUSG00000004296	6	0	1	0	1	2			4.902	0	0.764	0	0.626	1.586		1.47638	-2.85057	0.270889	1	Il12b	interleukin 12b [Source:MGI Symbol;Acc:MGI:96540]
ENSMUSG00000004317	311	600	2138	386	1758	1816			254.087	832.2	1633.43	321.538	1100.51	1440.09		-0.0396572	6.51287	0.888376	1	Clcn5	chloride channel 5 [Source:MGI Symbol;Acc:MGI:99486]
ENSMUSG00000004319	836	828	1363	804	1618	1044			683.012	1148.44	1041.33	669.732	1012.87	827.892		0.14211	6.47409	0.7859	1	Clcn3	chloride channel 3 [Source:MGI Symbol;Acc:MGI:103555]
ENSMUSG00000004328	56	25	74	90	84	55			45.752	34.675	56.536	74.97	52.584	43.615		-0.225278	2.37188	0.656194	1	Hif3a	hypoxia inducible factor 3, alpha subunit [Source:MGI Symbol;Acc:MGI:1859778]
ENSMUSG00000004341	0	1	0	0	15	2			0	1.387	0	0	9.39	1.586		-3.48552	-2.17333	0.0419721	0.879031	Gpx6	glutathione peroxidase 6 [Source:MGI Symbol;Acc:MGI:1922762]
ENSMUSG00000004344	0	10	2	2	320	1			0	13.87	1.528	1.666	200.32	0.793		-4.38785	1.82792	3.25051e-06	0.00166878	Gpx5	glutathione peroxidase 5 [Source:MGI Symbol;Acc:MGI:104886]
ENSMUSG00000004347	30	106	67	9	286	96			24.51	147.022	51.188	7.497	179.036	76.128		-0.607645	2.96695	0.703967	1	Pde1c	phosphodiesterase 1C [Source:MGI Symbol;Acc:MGI:108413]
ENSMUSG00000004356	361	213	627	517	633	531			294.937	295.431	479.028	430.661	396.258	421.083		-0.147553	5.27188	0.736665	1	Utp20	UTP20, small subunit (SSU) processome component, homolog (yeast) [Source:MGI Symbol;Acc:MGI:1917933]
ENSMUSG00000004359	19	18	17	35	24	23			15.523	24.966	12.988	29.155	15.024	18.239		-0.264173	0.94485	0.74782	1	Spic	Spi-C transcription factor (Spi-1/PU.1 related) [Source:MGI Symbol;Acc:MGI:1341168]
ENSMUSG00000004360	635	111	219	306	277	180			518.795	153.957	167.316	254.898	173.402	142.74		0.676153	4.59786	0.368391	1	9330159F19Rik	RIKEN cDNA 9330159F19 gene [Source:MGI Symbol;Acc:MGI:3036239]
ENSMUSG00000004364	1581	1028	1559	1600	2101	1480			1291.68	1425.84	1191.08	1332.8	1315.23	1173.64		0.0236277	7.01047	0.962727	1	Cul3	cullin 3 [Source:MGI Symbol;Acc:MGI:1347360]
ENSMUSG00000004366	0	2	0	0	0	0			0	2.774	0	0	0	0		3.32974	-5.13181	0.287599	1	Sst	somatostatin [Source:MGI Symbol;Acc:MGI:98326]
ENSMUSG00000004371	7	2	3	0	9	2			5.719	2.774	2.292	0	5.634	1.586		0.4532	-1.7037	0.551745	1	Il11	interleukin 11 [Source:MGI Symbol;Acc:MGI:107613]
ENSMUSG00000004383	480	191	435	426	646	566			392.16	264.917	332.34	354.858	404.396	448.838		-0.229037	5.20287	0.693729	1	Large	like-glycosyltransferase [Source:MGI Symbol;Acc:MGI:1342270]
ENSMUSG00000004393	387	263	575	453	608	441			316.179	364.781	439.3	377.349	380.608	349.713		0.0433933	5.2126	0.988919	1	Ddx56	DEAD (Asp-Glu-Ala-Asp) box polypeptide 56 [Source:MGI Symbol;Acc:MGI:1277172]
ENSMUSG00000004394	787	518	909	1037	1194	786			642.979	718.466	694.476	863.821	747.444	623.298		-0.108945	6.16175	0.85219	1	Tmed4	transmembrane emp24 protein transport domain containing 4 [Source:MGI Symbol;Acc:MGI:1915070]
ENSMUSG00000004415	43	16	5	4	7	10			35.131	22.192	3.82	3.332	4.382	7.93		1.93111	0.360993	0.0107401	0.380978	Emid2	EMI domain containing 2 [Source:MGI Symbol;Acc:MGI:2155345]
ENSMUSG00000004446	162	89	189	174	201	176			132.354	123.443	144.396	144.942	125.826	139.568		0.012949	3.76034	0.964835	1	Bid	BH3 interacting domain death agonist [Source:MGI Symbol;Acc:MGI:108093]
ENSMUSG00000004451	624	539	696	665	850	741			509.808	747.593	531.744	553.945	532.1	587.613		0.0582569	5.8457	0.902411	1	Ralb	v-ral simian leukemia viral oncogene homolog B (ras related) [Source:MGI Symbol;Acc:MGI:1927244]
ENSMUSG00000004455	97	70	204	145	201	161			79.249	97.09	155.856	120.785	125.826	127.673		-0.112998	3.55371	0.795339	1	Ppp1cc	protein phosphatase 1, catalytic subunit, gamma isoform [Source:MGI Symbol;Acc:MGI:104872]
ENSMUSG00000004460	385	489	792	395	826	651			314.545	678.243	605.088	329.035	517.076	516.243		0.169288	5.60604	0.756357	1	Dnajb11	DnaJ (Hsp40) homolog, subfamily B, member 11 [Source:MGI Symbol;Acc:MGI:1915088]
ENSMUSG00000004462	279	106	263	252	329	248			227.943	147.022	200.932	209.916	205.954	196.664		-0.0178679	4.31893	0.91866	1	Tbccd1	TBCC domain containing 1 [Source:MGI Symbol;Acc:MGI:1917823]
ENSMUSG00000004473	32	89	117	60	119	84			26.144	123.443	89.388	49.98	74.494	66.612		0.193211	2.80833	0.696906	1	Clec11a	C-type lectin domain family 11, member a [Source:MGI Symbol;Acc:MGI:1298219]
ENSMUSG00000004500	206	120	259	156	354	265			168.302	166.44	197.876	129.948	221.604	210.145		-0.0682302	4.18566	0.926522	1	Zfp324	zinc finger protein 324 [Source:MGI Symbol;Acc:MGI:2444641]
ENSMUSG00000004508	994	467	935	1749	921	961			812.098	647.729	714.34	1456.92	576.546	762.073		-0.262213	6.38927	0.583673	1	Gab2	growth factor receptor bound protein 2-associated protein 2 [Source:MGI Symbol;Acc:MGI:1333854]
ENSMUSG00000004530	1078	665	1079	1154	1367	1346			880.726	922.355	824.356	961.282	855.742	1067.38		-0.116984	6.52422	0.841448	1	Coro1c	coronin, actin binding protein 1C [Source:MGI Symbol;Acc:MGI:1345964]
ENSMUSG00000004535	2793	2001	3193	2697	4483	3315			2281.88	2775.39	2439.45	2246.6	2806.36	2628.8		-0.0564707	7.97895	0.957424	1	Tax1bp1	Tax1 (human T cell leukemia virus type I) binding protein 1 [Source:MGI Symbol;Acc:MGI:1289308]
ENSMUSG00000004540	2	0	1	2	2	0			1.634	0	0.764	1.666	1.252	0		-0.072347	-3.39599	1	1	Psg17	pregnancy specific glycoprotein 17 [Source:MGI Symbol;Acc:MGI:1347250]
ENSMUSG00000004542	0	1	0	0	1	0			0	1.387	0	0	0.626	0		0.270297	-5.18324	1	1	Psg19	pregnancy specific glycoprotein 19 [Source:MGI Symbol;Acc:MGI:1347252]
ENSMUSG00000004552	21	16	14	24	97	22			17.157	22.192	10.696	19.992	60.722	17.446		-1.14652	1.29809	0.186759	1	Ctse	cathepsin E [Source:MGI Symbol;Acc:MGI:107361]
ENSMUSG00000004558	2106	1124	2076	2700	3600	2693			1720.6	1558.99	1586.06	2249.1	2253.6	2135.55		-0.423658	7.58699	0.512624	1	Ndrg2	N-myc downstream regulated gene 2 [Source:MGI Symbol;Acc:MGI:1352498]
ENSMUSG00000004561	151	117	221	188	273	171			123.367	162.279	168.844	156.604	170.898	135.603		-0.0325713	3.93005	0.962431	1	Mettl17	methyltransferase like 17 [Source:MGI Symbol;Acc:MGI:1098577]
ENSMUSG00000004562	919	317	1199	835	1447	1213			750.823	439.679	916.036	695.555	905.822	961.909		-0.183851	6.28765	0.697464	1	Arhgef40	Rho guanine nucleotide exchange factor (GEF) 40 [Source:MGI Symbol;Acc:MGI:2685515]
ENSMUSG00000004565	393	153	417	309	584	406			321.081	212.211	318.588	257.397	365.584	321.958		-0.0942685	4.90987	0.853392	1	Pnpla6	patatin-like phospholipase domain containing 6 [Source:MGI Symbol;Acc:MGI:1354723]
ENSMUSG00000004567	499	125	607	599	695	518			407.683	173.375	463.748	498.967	435.07	410.774		-0.220211	5.32962	0.612995	1	Mcoln1	mucolipin 1 [Source:MGI Symbol;Acc:MGI:1890498]
ENSMUSG00000004568	466	307	743	666	1026	900			380.722	425.809	567.652	554.778	642.276	713.7		-0.436237	5.77179	0.479215	1	Arhgef18	rho/rac guanine nucleotide exchange factor (GEF) 18 [Source:MGI Symbol;Acc:MGI:2142567]
ENSMUSG00000004591	1503	1071	1781	1876	2253	1715			1227.95	1485.48	1360.68	1562.71	1410.38	1360		-0.0867749	7.13004	0.886091	1	Pkn2	protein kinase N2 [Source:MGI Symbol;Acc:MGI:109211]
ENSMUSG00000004609	131	44	95	263	124	120			107.027	61.028	72.58	219.079	77.624	95.16		-0.571136	3.42384	0.313448	1	Cd33	CD33 antigen [Source:MGI Symbol;Acc:MGI:99440]
ENSMUSG00000004610	1273	1321	1005	836	1704	1158			1040.04	1832.23	767.82	696.388	1066.7	918.294		0.298335	6.70582	0.522773	1	Etfb	electron transferring flavoprotein, beta polypeptide [Source:MGI Symbol;Acc:MGI:106098]
ENSMUSG00000004612	12	29	20	24	10	8			9.804	40.223	15.28	19.992	6.26	6.344		0.871583	0.651615	0.222264	1	Nkg7	natural killer cell group 7 sequence [Source:MGI Symbol;Acc:MGI:1931250]
ENSMUSG00000004626	368	322	685	442	849	588			300.656	446.614	523.34	368.186	531.474	466.284		-0.113012	5.44714	0.867703	1	Stxbp2	syntaxin binding protein 2 [Source:MGI Symbol;Acc:MGI:107370]
ENSMUSG00000004630	0	0	2	0	1	0			0	0	1.528	0	0.626	0		1.1335	-4.63341	1	1	Pcp2	Purkinje cell protein 2 (L7) [Source:MGI Symbol;Acc:MGI:97508]
ENSMUSG00000004631	772	424	670	1057	1052	986			630.724	588.088	511.88	880.481	658.552	781.898		-0.392445	6.08499	0.532486	1	Sgce	sarcoglycan, epsilon [Source:MGI Symbol;Acc:MGI:1329042]
ENSMUSG00000004633	90	106	121	97	385	88			73.53	147.022	92.444	80.801	241.01	69.784		-0.508676	3.53115	0.633898	1	Chn2	chimerin (chimaerin) 2 [Source:MGI Symbol;Acc:MGI:1917243]
ENSMUSG00000004637	352	149	338	257	381	295			287.584	206.663	258.232	214.081	238.506	233.935		0.184246	4.59216	0.826564	1	Wwox	WW domain-containing oxidoreductase [Source:MGI Symbol;Acc:MGI:1931237]
ENSMUSG00000004642	127	113	262	187	367	262			103.759	156.731	200.168	155.771	229.742	207.766		-0.363236	4.12452	0.583667	1	Slbp	stem-loop binding protein [Source:MGI Symbol;Acc:MGI:108402]
ENSMUSG00000004651	0	3	1	0	1	1			0	4.161	0.764	0	0.626	0.793		1.22658	-3.55039	0.524912	1	Tyr	tyrosinase [Source:MGI Symbol;Acc:MGI:98880]
ENSMUSG00000004654	2	0	5	0	2	5			1.634	0	3.82	0	1.252	3.965		0.325919	-2.41532	1	1	Ghrhr	growth hormone releasing hormone receptor [Source:MGI Symbol;Acc:MGI:95710]
ENSMUSG00000004655	2523	1123	3489	3483	2842	3640			2061.29	1557.6	2665.6	2901.34	1779.09	2886.52		-0.144448	7.86012	0.689438	1	Aqp1	aquaporin 1 [Source:MGI Symbol;Acc:MGI:103201]
ENSMUSG00000004661	109	40	111	73	143	104			89.053	55.48	84.804	60.809	89.518	82.472		0.0379114	2.95343	1	1	Arid3b	AT rich interactive domain 3B (BRIGHT-like) [Source:MGI Symbol;Acc:MGI:1930768]
ENSMUSG00000004665	401	444	497	625	533	594			327.617	615.828	379.708	520.625	333.658	471.042		-0.0471062	5.45779	0.961649	1	Cnn2	calponin 2 [Source:MGI Symbol;Acc:MGI:105093]
ENSMUSG00000004667	151	305	484	197	522	404			123.367	423.035	369.776	164.101	326.772	320.372		0.0808595	4.81978	0.831696	1	Polr2e	polymerase (RNA) II (DNA directed) polypeptide E [Source:MGI Symbol;Acc:MGI:1913670]
ENSMUSG00000004668	0	9	42	2	9	12			0	12.483	32.088	1.666	5.634	9.516		1.4752	-0.00339369	0.0938539	1	Abca13	ATP-binding cassette, sub-family A (ABC1), member 13 [Source:MGI Symbol;Acc:MGI:2388707]
ENSMUSG00000004677	749	472	1310	1074	1530	1292			611.933	654.664	1000.84	894.642	957.78	1024.56		-0.284759	6.41974	0.606329	1	Myo9b	myosin IXb [Source:MGI Symbol;Acc:MGI:106624]
ENSMUSG00000004698	130	54	95	108	167	209			106.21	74.898	72.58	89.964	104.542	165.737		-0.456928	3.36356	0.484564	1	Hdac9	histone deacetylase 9 [Source:MGI Symbol;Acc:MGI:1931221]
ENSMUSG00000004707	62	24	54	72	69	94			50.654	33.288	41.256	59.976	43.194	74.542		-0.409168	2.34983	0.485931	1	Ly9	lymphocyte antigen 9 [Source:MGI Symbol;Acc:MGI:96885]
ENSMUSG00000004709	19	16	32	55	33	48			15.523	22.192	24.448	45.815	20.658	38.064		-0.682079	1.48017	0.282953	1	Cd244	CD244 natural killer cell receptor 2B4 [Source:MGI Symbol;Acc:MGI:109294]
ENSMUSG00000004730	688	371	786	861	979	1040			562.096	514.577	600.504	717.213	612.854	824.72		-0.304911	6.00165	0.594611	1	Emr1	EGF-like module containing, mucin-like, hormone receptor-like sequence 1 [Source:MGI Symbol;Acc:MGI:106912]
ENSMUSG00000004748	30	31	24	13	35	32			24.51	42.997	18.336	10.829	21.91	25.376		0.423687	1.23828	0.448875	1	Mtfp1	mitochondrial fission process 1 [Source:MGI Symbol;Acc:MGI:1916686]
ENSMUSG00000004768	150	105	134	122	205	163			122.55	145.635	102.376	101.626	128.33	129.259		0.00449014	3.6016	0.949016	1	Rab23	RAB23, member RAS oncogene family [Source:MGI Symbol;Acc:MGI:99833]
ENSMUSG00000004771	729	515	635	823	806	672			595.593	714.305	485.14	685.559	504.556	532.896		0.045203	5.87647	0.941419	1	Rab11a	RAB11a, member RAS oncogene family [Source:MGI Symbol;Acc:MGI:1858202]
ENSMUSG00000004788	209	387	559	292	709	435			170.753	536.769	427.076	243.236	443.834	344.955		0.0233369	5.14826	0.874719	1	Eif2b2	eukaryotic translation initiation factor 2B, subunit 2 beta [Source:MGI Symbol;Acc:MGI:2145118]
ENSMUSG00000004789	2547	756	1898	1787	2290	1851			2080.9	1048.57	1450.07	1488.57	1433.54	1467.84		0.148741	7.24138	0.892011	1	Dlst	dihydrolipoamide S-succinyltransferase (E2 component of 2-oxo-glutarate complex) [Source:MGI Symbol;Acc:MGI:1926170]
ENSMUSG00000004791	19	49	243	68	327	143			15.523	67.963	185.652	56.644	204.702	113.399		-0.452911	3.39708	0.472315	1	Pgf	placental growth factor [Source:MGI Symbol;Acc:MGI:105095]
ENSMUSG00000004798	1284	574	1362	1515	1898	1615			1049.03	796.138	1040.57	1261.99	1188.15	1280.7		-0.305401	6.79195	0.593618	1	Ulk2	Unc-51 like kinase 2 (C. elegans) [Source:MGI Symbol;Acc:MGI:1352758]
ENSMUSG00000004814	157	151	152	217	178	191			128.269	209.437	116.128	180.761	111.428	151.463		-0.0117569	3.89944	0.993608	1	Ccl24	chemokine (C-C motif) ligand 24 [Source:MGI Symbol;Acc:MGI:1928953]
ENSMUSG00000004815	241	128	382	250	405	314			196.897	177.536	291.848	208.25	253.53	249.002		-0.0301707	4.52025	0.898061	1	Dgkq	diacylglycerol kinase, theta [Source:MGI Symbol;Acc:MGI:102918]
ENSMUSG00000004837	107	61	147	189	192	274			87.419	84.607	112.308	157.437	120.192	217.282		-0.718242	3.7037	0.242711	1	Grap	GRB2-related adaptor protein [Source:MGI Symbol;Acc:MGI:1918770]
ENSMUSG00000004842	0	1	0	0	0	0			0	1.387	0	0	0	0		2.46653	-6.16036	1	1	Pou1f1	POU domain, class 1, transcription factor 1 [Source:MGI Symbol;Acc:MGI:97588]
ENSMUSG00000004843	360	333	426	234	532	460			294.12	461.871	325.464	194.922	333.032	364.78		0.205712	5.02804	0.689386	1	Chmp2b	charged multivesicular body protein 2B [Source:MGI Symbol;Acc:MGI:1916192]
ENSMUSG00000004846	895	491	765	879	1122	1213			731.215	681.017	584.46	732.207	702.372	961.909		-0.241835	6.19894	0.704623	1	Plod3	procollagen-lysine, 2-oxoglutarate 5-dioxygenase 3 [Source:MGI Symbol;Acc:MGI:1347008]
ENSMUSG00000004849	331	218	243	251	393	315			270.427	302.366	185.652	209.083	246.018	249.795		0.0614564	4.60827	0.870989	1	Ap1s1	adaptor protein complex AP-1, sigma 1 [Source:MGI Symbol;Acc:MGI:1098244]
ENSMUSG00000004864	6	61	127	12	98	61			4.902	84.607	97.028	9.996	61.348	48.373		0.518853	2.3037	0.393977	1	Mapk13	mitogen-activated protein kinase 13 [Source:MGI Symbol;Acc:MGI:1346864]
ENSMUSG00000004865	739	502	899	775	1362	884			603.763	696.274	686.836	645.575	852.612	701.012		-0.159895	6.12071	0.83032	1	Srpk1	serine/arginine-rich protein specific kinase 1 [Source:MGI Symbol;Acc:MGI:106908]
ENSMUSG00000004872	0	5	0	0	0	0			0	6.935	0	0	0	0		4.56289	-3.73429	0.0580059	1	Pax3	paired box gene 3 [Source:MGI Symbol;Acc:MGI:97487]
ENSMUSG00000004880	547	454	785	622	810	706			446.899	629.698	599.74	518.126	507.06	559.858		0.0779646	5.75905	0.920452	1	Lbr	lamin B receptor [Source:MGI Symbol;Acc:MGI:2138281]
ENSMUSG00000004885	0	52	70	0	58	55			0	72.124	53.48	0	36.308	43.615		0.447113	1.71374	0.402129	1	Crabp2	cellular retinoic acid binding protein II [Source:MGI Symbol;Acc:MGI:88491]
ENSMUSG00000004891	471	318	577	936	630	517			384.807	441.066	440.828	779.688	394.38	409.981		-0.271161	5.57795	0.613682	1	Nes	nestin [Source:MGI Symbol;Acc:MGI:101784]
ENSMUSG00000004892	0	1	1	2	0	0			0	1.387	0.764	1.666	0	0		0.300172	-4.15498	1	1	Bcan	brevican [Source:MGI Symbol;Acc:MGI:1096385]
ENSMUSG00000004894	0	0	0	0	3	0			0	0	0	0	1.878	0		-3.5544	-4.66592	0.525066	1	Hapln2	hyaluronan and proteoglycan link protein 2 [Source:MGI Symbol;Acc:MGI:2137300]
ENSMUSG00000004895	452	213	470	449	512	402			369.284	295.431	359.08	374.017	320.512	318.786		0.0733964	5.09348	0.974958	1	Prcc	papillary renal cell carcinoma (translocation-associated) [Source:MGI Symbol;Acc:MGI:2137738]
ENSMUSG00000004896	225	206	365	270	422	323			183.825	285.722	278.86	224.91	264.172	256.139		-0.0131315	4.62871	0.994195	1	Rrnad1	ribosomal RNA adenine dimethylase domain containing 1 [Source:MGI Symbol;Acc:MGI:2387197]
ENSMUSG00000004897	1323	917	1388	1341	1664	1352			1080.89	1271.88	1060.43	1117.05	1041.66	1072.14		0.0733391	6.79092	0.912246	1	Hdgf	hepatoma-derived growth factor [Source:MGI Symbol;Acc:MGI:1194494]
ENSMUSG00000004902	7	0	3	0	4	3			5.719	0	2.292	0	2.504	2.379		0.827191	-2.12635	0.585241	1	Slc25a18	solute carrier family 25 (mitochondrial carrier), member 18 [Source:MGI Symbol;Acc:MGI:1919053]
ENSMUSG00000004929	189	137	272	215	619	234			154.413	190.019	207.808	179.095	387.494	185.562		-0.499034	4.43137	0.519998	1	Thop1	thimet oligopeptidase 1 [Source:MGI Symbol;Acc:MGI:1354165]
ENSMUSG00000004931	266	208	321	271	407	296			217.322	288.496	245.244	225.743	254.782	234.728		0.0445248	4.60615	0.927351	1	Apba3	amyloid beta (A4) precursor protein-binding, family A, member 3 [Source:MGI Symbol;Acc:MGI:1888527]
ENSMUSG00000004933	19	22	38	19	50	49			15.523	30.514	29.032	15.827	31.3	38.857		-0.240738	1.40907	0.794665	1	Matk	megakaryocyte-associated tyrosine kinase [Source:MGI Symbol;Acc:MGI:99259]
ENSMUSG00000004934	273	165	313	273	400	259			223.041	228.855	239.132	227.409	250.4	205.387		0.0259795	4.51809	0.979108	1	Pias4	protein inhibitor of activated STAT 4 [Source:MGI Symbol;Acc:MGI:2136940]
ENSMUSG00000004936	415	343	700	450	874	732			339.055	475.741	534.8	374.85	547.124	580.476		-0.158323	5.56176	0.812068	1	Map2k1	mitogen-activated protein kinase kinase 1 [Source:MGI Symbol;Acc:MGI:1346866]
ENSMUSG00000004937	1861	464	1033	1409	1447	932			1520.44	643.568	789.212	1173.7	905.822	739.076		0.163659	6.61387	0.877868	1	Sgta	small glutamine-rich tetratricopeptide repeat (TPR)-containing, alpha [Source:MGI Symbol;Acc:MGI:1098703]
ENSMUSG00000004945	527	496	463	361	645	460			430.559	687.952	353.732	300.713	403.77	364.78		0.356993	5.39424	0.503648	1	Tmem242	transmembrane protein 242 [Source:MGI Symbol;Acc:MGI:1917794]
ENSMUSG00000004947	533	277	551	695	626	682			435.461	384.199	420.964	578.935	391.876	540.826		-0.219958	5.52793	0.673632	1	Dtx2	deltex 2 homolog (Drosophila) [Source:MGI Symbol;Acc:MGI:1921448]
ENSMUSG00000004948	0	3	0	0	0	0			0	4.161	0	0	0	0		3.86606	-4.52002	0.163455	1	Zp3	zona pellucida glycoprotein 3 [Source:MGI Symbol;Acc:MGI:99215]
ENSMUSG00000004951	212	254	347	416	432	452			173.204	352.298	265.108	346.528	270.432	358.436		-0.339598	4.87108	0.622739	1	Hspb1	heat shock protein 1 [Source:MGI Symbol;Acc:MGI:96240]
ENSMUSG00000004952	225	65	242	261	292	250			183.825	90.155	184.888	217.413	182.792	198.25		-0.256372	4.15373	0.598192	1	Rasa4	RAS p21 protein activator 4 [Source:MGI Symbol;Acc:MGI:1858600]
ENSMUSG00000004961	4	3	0	0	1	0			3.268	4.161	0	0	0.626	0		2.83454	-3.10756	0.0870859	1	Syt5	synaptotagmin V [Source:MGI Symbol;Acc:MGI:1926368]
ENSMUSG00000004980	2286	1579	3439	2310	3656	2774			1867.66	2190.07	2627.4	1924.23	2288.66	2199.78		0.0785553	7.766	0.932885	1	Hnrnpa2b1	heterogeneous nuclear ribonucleoprotein A2/B1 [Source:MGI Symbol;Acc:MGI:104819]
ENSMUSG00000004988	145	281	27	5	14	13			118.465	389.747	20.628	4.165	8.764	10.309		4.14905	3.14358	2.95794e-08	4.68229e-05	Fxyd4	FXYD domain-containing ion transport regulator 4 [Source:MGI Symbol;Acc:MGI:1889005]
ENSMUSG00000004994	92	105	114	128	172	125			75.164	145.635	87.096	106.624	107.672	99.125		-0.112967	3.36053	0.94449	1	Ccdc130	coiled-coil domain containing 130 [Source:MGI Symbol;Acc:MGI:1914986]
ENSMUSG00000004996	208	145	233	144	286	247			169.936	201.115	178.012	119.952	179.036	195.871		0.129198	4.11601	0.825032	1	Mri1	methylthioribose-1-phosphate isomerase homolog (S. cerevisiae) [Source:MGI Symbol;Acc:MGI:1915123]
ENSMUSG00000005034	1638	955	1514	1297	1931	1540			1338.25	1324.59	1156.7	1080.4	1208.81	1221.22		0.122198	6.93496	0.848718	1	Prkacb	protein kinase, cAMP dependent, catalytic, beta [Source:MGI Symbol;Acc:MGI:97594]
ENSMUSG00000005043	240	111	277	307	380	432			196.08	153.957	211.628	255.731	237.88	342.576		-0.495722	4.54802	0.406094	1	Sgsh	N-sulfoglucosamine sulfohydrolase (sulfamidase) [Source:MGI Symbol;Acc:MGI:1350341]
ENSMUSG00000005045	26	14	44	45	531	40			21.242	19.418	33.616	37.485	332.406	31.72		-2.53383	2.96162	0.00102029	0.0748295	Chd5	chromodomain helicase DNA binding protein 5 [Source:MGI Symbol;Acc:MGI:3036258]
ENSMUSG00000005054	571	486	616	553	789	665			466.507	674.082	470.624	460.649	493.914	527.345		0.074891	5.68211	0.870449	1	Cstb	cystatin B [Source:MGI Symbol;Acc:MGI:109514]
ENSMUSG00000005057	666	155	388	448	586	307			544.122	214.985	296.432	373.184	366.836	243.451		0.187973	5.1112	0.831045	1	Sh2b2	SH2B adaptor protein 2 [Source:MGI Symbol;Acc:MGI:1345171]
ENSMUSG00000005069	1144	571	1210	1232	1468	925			934.648	791.977	924.44	1026.26	918.968	733.525		0.0279578	6.47959	0.989489	1	Pex5	peroxisomal biogenesis factor 5 [Source:MGI Symbol;Acc:MGI:1098808]
ENSMUSG00000005078	289	235	326	393	479	379			236.113	325.945	249.064	327.369	299.854	300.547		-0.21999	4.85433	0.762207	1	Jkamp	JNK1/MAPK8-associated membrane protein [Source:MGI Symbol;Acc:MGI:1915057]
ENSMUSG00000005087	469	235	400	634	514	464			383.173	325.945	305.6	528.122	321.764	367.952		-0.208568	5.2294	0.698716	1	Cd44	CD44 antigen [Source:MGI Symbol;Acc:MGI:88338]
ENSMUSG00000005089	24	15	6	2	42	9			19.608	20.805	4.584	1.666	26.292	7.137		0.100924	0.403038	0.645618	1	Slc1a2	solute carrier family 1 (glial high affinity glutamate transporter), member 2 [Source:MGI Symbol;Acc:MGI:101931]
ENSMUSG00000005102	288	181	505	249	493	383			235.296	251.047	385.82	207.417	308.618	303.719		0.129542	4.81227	0.893499	1	Eif2ak4	eukaryotic translation initiation factor 2 alpha kinase 4 [Source:MGI Symbol;Acc:MGI:1353427]
ENSMUSG00000005103	2004	1559	2728	2322	3371	2697			1637.27	2162.33	2084.19	1934.23	2110.25	2138.72		-0.0778745	7.64719	0.90593	1	Wdr1	WD repeat domain 1 [Source:MGI Symbol;Acc:MGI:1337100]
ENSMUSG00000005107	90	33	81	80	105	99			73.53	45.771	61.884	66.64	65.73	78.507		-0.139673	2.7203	0.787418	1	Slc2a9	solute carrier family 2 (facilitated glucose transporter), member 9 [Source:MGI Symbol;Acc:MGI:2152844]
ENSMUSG00000005124	20	21	28	31	35	22			16.34	29.127	21.392	25.823	21.91	17.446		-0.0133603	1.12668	1	1	Wisp1	WNT1 inducible signaling pathway protein 1 [Source:MGI Symbol;Acc:MGI:1197008]
ENSMUSG00000005125	954	900	1598	2051	1953	1987			779.418	1248.3	1220.87	1708.48	1222.58	1575.69		-0.457835	7.01139	0.461524	1	Ndrg1	N-myc downstream regulated gene 1 [Source:MGI Symbol;Acc:MGI:1341799]
ENSMUSG00000005131	11	12	11	17	34	12			8.987	16.644	8.404	14.161	21.284	9.516		-0.549348	0.385013	0.612214	1	4930550C14Rik	RIKEN cDNA 4930550C14 gene [Source:MGI Symbol;Acc:MGI:1922561]
ENSMUSG00000005142	2340	2917	6145	2828	6200	5663			1911.78	4045.88	4694.78	2355.72	3881.2	4490.76		-0.0281409	8.45929	0.964979	1	Man2b1	mannosidase 2, alpha B1 [Source:MGI Symbol;Acc:MGI:107286]
ENSMUSG00000005148	19	14	12	14	33	14			15.523	19.418	9.168	11.662	20.658	11.102		-0.100902	0.536142	1	1	Klf5	Kruppel-like factor 5 [Source:MGI Symbol;Acc:MGI:1338056]
ENSMUSG00000005150	108	167	195	76	251	224			88.236	231.629	148.98	63.308	157.126	177.632		0.10806	3.82699	0.755086	1	Wdr83	WD repeat domain containing 83 [Source:MGI Symbol;Acc:MGI:1915086]
ENSMUSG00000005161	1059	1122	1141	766	1911	1052			865.203	1556.21	871.724	638.078	1196.29	834.236		0.170756	6.61868	0.661004	1	Prdx2	peroxiredoxin 2 [Source:MGI Symbol;Acc:MGI:109486]
ENSMUSG00000005198	666	357	1143	1140	1341	1095			544.122	495.159	873.252	949.62	839.466	868.335		-0.385775	6.25339	0.47913	1	Polr2a	polymerase (RNA) II (DNA directed) polypeptide A [Source:MGI Symbol;Acc:MGI:98086]
ENSMUSG00000005202	0	0	0	0	2	0			0	0	0	0	1.252	0		-3.02957	-5.23322	0.525066	1	Shbg	sex hormone binding globulin [Source:MGI Symbol;Acc:MGI:98295]
ENSMUSG00000005204	440	266	568	573	665	490			359.48	368.942	433.952	477.309	416.29	388.57		-0.102217	5.35087	0.830778	1	Senp3	SUMO/sentrin specific peptidase 3 [Source:MGI Symbol;Acc:MGI:2158736]
ENSMUSG00000005220	15	0	3	13	14	17			12.255	0	2.292	10.829	8.764	13.481		-0.943528	-0.272758	0.212051	1	Corin	corin [Source:MGI Symbol;Acc:MGI:1349451]
ENSMUSG00000005225	266	264	772	235	717	546			217.322	366.168	589.808	195.755	448.842	432.978		0.135172	5.21187	0.865813	1	Plekha8	pleckstrin homology domain containing, family A (phosphoinositide binding specific) member 8 [Source:MGI Symbol;Acc:MGI:2681164]
ENSMUSG00000005233	40	44	9	2	39	16			32.68	61.028	6.876	1.666	24.414	12.688		1.04015	1.17146	0.0619274	1	Spc25	SPC25, NDC80 kinetochore complex component, homolog (S. cerevisiae) [Source:MGI Symbol;Acc:MGI:1913692]
ENSMUSG00000005237	38	30	29	9	352	63			31.046	41.61	22.156	7.497	220.352	49.959		-1.78817	2.60851	0.0317172	0.764307	Dnahc2	dynein, axonemal, heavy chain 2 [Source:MGI Symbol;Acc:MGI:107731]
ENSMUSG00000005251	104	265	355	92	435	164			84.968	367.555	271.22	76.636	272.31	130.052		0.404666	4.28601	0.402405	1	Ripk4	receptor-interacting serine-threonine kinase 4 [Source:MGI Symbol;Acc:MGI:1919638]
ENSMUSG00000005262	615	401	645	579	904	627			502.455	556.187	492.78	482.307	565.904	497.211		-0.00768562	5.68859	0.991674	1	Ufd1l	ubiquitin fusion degradation 1 like [Source:MGI Symbol;Acc:MGI:109353]
ENSMUSG00000005267	94	46	113	88	119	105			76.798	63.802	86.332	73.304	74.494	83.265		0.0350647	2.93747	0.987635	1	Zfp287	zinc finger protein 287 [Source:MGI Symbol;Acc:MGI:2176561]
ENSMUSG00000005268	1370	1019	1438	469	1459	1172			1119.29	1413.35	1098.63	390.677	913.334	929.396		0.641403	6.60248	0.29388	1	Prlr	prolactin receptor [Source:MGI Symbol;Acc:MGI:97763]
ENSMUSG00000005299	628	352	541	421	838	638			513.076	488.224	413.324	350.693	524.588	505.934		0.018802	5.54282	0.942809	1	Letm1	leucine zipper-EF-hand containing transmembrane protein 1 [Source:MGI Symbol;Acc:MGI:1932557]
ENSMUSG00000005312	2348	1302	2782	2862	3228	2614			1918.32	1805.87	2125.45	2384.05	2020.73	2072.9		-0.0989036	7.6871	0.826787	1	Ubqln1	ubiquilin 1 [Source:MGI Symbol;Acc:MGI:1860276]
ENSMUSG00000005320	20	7	5	0	6	23			16.34	9.709	3.82	0	3.756	18.239		0.475629	-0.20448	0.583813	1	Fgfr4	fibroblast growth factor receptor 4 [Source:MGI Symbol;Acc:MGI:95525]
ENSMUSG00000005338	202	67	148	252	200	189			165.034	92.929	113.072	209.916	125.2	149.877		-0.282637	3.85434	0.592497	1	Cadm3	cell adhesion molecule 3 [Source:MGI Symbol;Acc:MGI:2137858]
ENSMUSG00000005339	14	21	11	0	5	6			11.438	29.127	8.404	0	3.13	4.758		2.3724	-0.175105	0.00278	0.149385	Fcer1a	Fc receptor, IgE, high affinity I, alpha polypeptide [Source:MGI Symbol;Acc:MGI:95494]
ENSMUSG00000005354	594	459	455	472	618	458			485.298	636.633	347.62	393.176	386.868	363.194		0.299686	5.44234	0.598226	1	Txn2	thioredoxin 2 [Source:MGI Symbol;Acc:MGI:1929468]
ENSMUSG00000005355	0	0	2	0	0	0			0	0	1.528	0	0	0		3.32974	-5.19832	0.525066	1	Casp14	caspase 14 [Source:MGI Symbol;Acc:MGI:1335092]
ENSMUSG00000005357	0	2	2	1	2	0			0	2.774	1.528	0.833	1.252	0		0.701747	-3.36961	0.524912	1	Slc1a6	solute carrier family 1 (high affinity aspartate/glutamate transporter), member 6 [Source:MGI Symbol;Acc:MGI:1096331]
ENSMUSG00000005360	4186	2618	4587	7106	4473	2943			3419.96	3631.17	3504.47	5919.3	2800.1	2333.8		-0.0128412	8.50257	0.900484	1	Slc1a3	solute carrier family 1 (glial high affinity glutamate transporter), member 3 [Source:MGI Symbol;Acc:MGI:99917]
ENSMUSG00000005362	747	386	719	746	917	643			610.299	535.382	549.316	621.418	574.042	509.899		0.0211933	5.8308	0.998364	1	Crbn	cereblon [Source:MGI Symbol;Acc:MGI:1913277]
ENSMUSG00000005364	10	10	6	5	19	19			8.17	13.87	4.584	4.165	11.894	15.067		-0.38545	-0.0758808	0.77982	1	Il5ra	interleukin 5 receptor, alpha [Source:MGI Symbol;Acc:MGI:96558]
ENSMUSG00000005370	514	230	480	455	629	381			419.938	319.01	366.72	379.015	393.754	302.133		0.0781927	5.19156	0.935874	1	Msh6	mutS homolog 6 (E. coli) [Source:MGI Symbol;Acc:MGI:1343961]
ENSMUSG00000005371	726	394	849	806	1006	734			593.142	546.478	648.636	671.398	629.756	582.062		-0.0332613	5.93913	0.915801	1	Fbxo11	F-box protein 11 [Source:MGI Symbol;Acc:MGI:2147134]
ENSMUSG00000005373	557	84	434	467	569	311			455.069	116.508	331.576	389.011	356.194	246.623		0.0120886	5.00647	0.895019	1	Mlxipl	MLX interacting protein-like [Source:MGI Symbol;Acc:MGI:1927999]
ENSMUSG00000005374	452	229	491	458	718	464			369.284	317.623	375.124	381.514	449.468	367.952		-0.147193	5.23886	0.809094	1	Tbl2	transducin (beta)-like 2 [Source:MGI Symbol;Acc:MGI:1351652]
ENSMUSG00000005378	158	200	316	185	347	225			129.086	277.4	241.424	154.105	217.222	178.425		0.1699	4.30121	0.753928	1	Wbscr22	Williams Beuren syndrome chromosome region 22 [Source:MGI Symbol;Acc:MGI:1913388]
ENSMUSG00000005397	12520	3655	9568	15131	11812	14351			10228.8	5069.48	7309.95	12604.1	7394.31	11380.3		-0.344245	9.83332	0.502332	1	Nid1	nidogen 1 [Source:MGI Symbol;Acc:MGI:97342]
ENSMUSG00000005410	57	41	71	63	103	90			46.569	56.867	54.244	52.479	64.478	71.37		-0.261304	2.5245	0.71948	1	Mcm5	minichromosome maintenance deficient 5, cell division cycle 46 (S. cerevisiae) [Source:MGI Symbol;Acc:MGI:103197]
ENSMUSG00000005413	393	225	474	473	431	626			321.081	312.075	362.136	394.009	269.806	496.418		-0.149026	5.17212	0.740147	1	Hmox1	heme oxygenase (decycling) 1 [Source:MGI Symbol;Acc:MGI:96163]
ENSMUSG00000005417	3727	2590	4796	4395	6422	5537			3044.96	3592.33	3664.14	3661.03	4020.17	4390.84		-0.219887	8.54009	0.729906	1	Mprip	myosin phosphatase Rho interacting protein [Source:MGI Symbol;Acc:MGI:1349438]
ENSMUSG00000005442	844	415	1056	1196	1221	1061			689.548	575.605	806.784	996.268	764.346	841.373		-0.24972	6.29051	0.627273	1	Cic	capicua homolog (Drosophila) [Source:MGI Symbol;Acc:MGI:1918972]
ENSMUSG00000005447	48	148	258	21	187	146			39.216	205.276	197.112	17.493	117.062	115.778		0.696012	3.48551	0.24856	1	Pafah1b3	platelet-activating factor acetylhydrolase, isoform 1b, subunit 3 [Source:MGI Symbol;Acc:MGI:108414]
ENSMUSG00000005465	31	30	43	45	41	56			25.327	41.61	32.852	37.485	25.666	44.408		-0.111575	1.78253	0.865804	1	Il27ra	interleukin 27 receptor, alpha [Source:MGI Symbol;Acc:MGI:1355318]
ENSMUSG00000005469	2140	721	1020	1247	1663	1349			1748.38	1000.03	779.28	1038.75	1041.04	1069.76		0.203406	6.8175	0.768556	1	Prkaca	protein kinase, cAMP dependent, catalytic, alpha [Source:MGI Symbol;Acc:MGI:97592]
ENSMUSG00000005470	21	2	26	3	32	14			17.157	2.774	19.864	2.499	20.032	11.102		0.335799	0.324119	0.689651	1	Asf1b	ASF1 anti-silencing function 1 homolog B (S. cerevisiae) [Source:MGI Symbol;Acc:MGI:1914179]
ENSMUSG00000005474	0	1	1	0	22	1			0	1.387	0.764	0	13.772	0.793		-3.05232	-1.74269	0.0251407	0.661442	Myl10	myosin, light chain 10, regulatory [Source:MGI Symbol;Acc:MGI:1891705]
ENSMUSG00000005481	103	192	261	173	301	219			84.151	266.304	199.404	144.109	188.426	173.667		0.0197259	4.11414	0.9064	1	Ddx39	DEAD (Asp-Glu-Ala-Asp) box polypeptide 39 [Source:MGI Symbol;Acc:MGI:1915528]
ENSMUSG00000005483	360	342	812	396	1008	592			294.12	474.354	620.368	329.868	631.008	469.456		-0.0612335	5.53908	0.942346	1	Dnajb1	DnaJ (Hsp40) homolog, subfamily B, member 1 [Source:MGI Symbol;Acc:MGI:1931874]
ENSMUSG00000005493	12	2	6	0	25	13			9.804	2.774	4.584	0	15.65	10.309		-0.583206	-0.436236	0.563407	1	Msh4	mutS homolog 4 (E. coli) [Source:MGI Symbol;Acc:MGI:1860077]
ENSMUSG00000005501	671	269	582	591	719	520			548.207	373.103	444.648	492.303	450.094	412.36		0.0716183	5.51449	0.966907	1	Usp40	ubiquitin specific peptidase 40 [Source:MGI Symbol;Acc:MGI:2443184]
ENSMUSG00000005503	0	0	1	0	1	0			0	0	0.764	0	0.626	0		0.270297	-5.21585	1	1	Evx1	even skipped homeotic gene 1 homolog [Source:MGI Symbol;Acc:MGI:95461]
ENSMUSG00000005505	141	104	221	201	323	224			115.197	144.248	168.844	167.433	202.198	177.632		-0.345059	4.01863	0.601279	1	Kbtbd4	kelch repeat and BTB (POZ) domain containing 4 [Source:MGI Symbol;Acc:MGI:1914386]
ENSMUSG00000005506	1219	804	1341	1438	1645	1219			995.923	1115.15	1024.52	1197.85	1029.77	966.667		-0.0173244	6.72282	0.962481	1	Celf1	CUGBP, Elav-like family member 1 [Source:MGI Symbol;Acc:MGI:1342295]
ENSMUSG00000005510	555	457	522	409	758	556			453.435	633.859	398.808	340.697	474.508	440.908		0.169854	5.50698	0.72311	1	Ndufs3	NADH dehydrogenase (ubiquinone) Fe-S protein 3 [Source:MGI Symbol;Acc:MGI:1915599]
ENSMUSG00000005514	4711	2367	4469	6311	6811	4599			3848.89	3283.03	3414.32	5257.06	4263.69	3647.01		-0.280433	8.63462	0.639103	1	Por	P450 (cytochrome) oxidoreductase [Source:MGI Symbol;Acc:MGI:97744]
ENSMUSG00000005533	447	289	873	558	932	681			365.199	400.843	666.972	464.814	583.432	540.033		-0.0946785	5.64927	0.823178	1	Igf1r	insulin-like growth factor I receptor [Source:MGI Symbol;Acc:MGI:96433]
ENSMUSG00000005534	4784	2174	4538	6716	4435	3409			3908.53	3015.34	3467.03	5594.43	2776.31	2703.34		-0.00337404	8.49839	0.888201	1	Insr	insulin receptor [Source:MGI Symbol;Acc:MGI:96575]
ENSMUSG00000005540	0	1	2	7	3	5			0	1.387	1.528	5.831	1.878	3.965		-1.90852	-2.0214	0.067369	1	Fcer2a	Fc receptor, IgE, low affinity II, alpha polypeptide [Source:MGI Symbol;Acc:MGI:95497]
ENSMUSG00000005547	4	0	0	0	0	0			3.268	0	0	0	0	0		4.25615	-4.15796	0.163455	1	Cyp2a5	cytochrome P450, family 2, subfamily a, polypeptide 5 [Source:MGI Symbol;Acc:MGI:88597]
ENSMUSG00000005553	4	109	162	0	186	84			3.268	151.183	123.768	0	116.436	66.612		0.363644	2.88347	0.41348	1	Atp4a	ATPase, H+/K+ exchanging, gastric, alpha polypeptide [Source:MGI Symbol;Acc:MGI:88113]
ENSMUSG00000005566	782	905	1828	959	2023	1330			638.894	1255.23	1396.59	798.847	1266.4	1054.69		0.0426691	6.72259	0.92941	1	Trim28	tripartite motif-containing 28 [Source:MGI Symbol;Acc:MGI:109274]
ENSMUSG00000005575	789	617	1066	993	1393	1017			644.613	855.779	814.424	827.169	872.018	806.481		-0.123614	6.3238	0.855311	1	Ube2m	ubiquitin-conjugating enzyme E2M (UBC12 homolog, yeast) [Source:MGI Symbol;Acc:MGI:108278]
ENSMUSG00000005580	503	251	429	384	585	469			410.951	348.137	327.756	319.872	366.21	371.917		0.05588	5.16523	0.938619	1	Adcy9	adenylate cyclase 9 [Source:MGI Symbol;Acc:MGI:108450]
ENSMUSG00000005583	601	370	476	672	559	533			491.017	513.19	363.664	559.776	349.934	422.669		0.0517106	5.4996	0.962653	1	Mef2c	myocyte enhancer factor 2C [Source:MGI Symbol;Acc:MGI:99458]
ENSMUSG00000005609	736	546	739	643	1104	886			601.312	757.302	564.596	535.619	691.104	702.598		-0.0441292	6.00035	0.99472	1	Ctr9	Ctr9, Paf1/RNA polymerase II complex component, homolog (S. cerevisiae) [Source:MGI Symbol;Acc:MGI:109345]
ENSMUSG00000005610	6655	3883	7973	7076	9282	7423			5437.13	5385.72	6091.37	5894.31	5810.53	5886.44		-0.023922	9.16951	0.934268	1	Eif4g2	eukaryotic translation initiation factor 4, gamma 2 [Source:MGI Symbol;Acc:MGI:109207]
ENSMUSG00000005611	619	456	264	420	372	278			505.723	632.472	201.696	349.86	232.872	220.454		0.660911	5.16233	0.282662	1	Mrvi1	MRV integration site 1 [Source:MGI Symbol;Acc:MGI:1338023]
ENSMUSG00000005615	840	329	865	1098	1072	1023			686.28	456.323	660.86	914.634	671.072	811.239		-0.313058	6.1412	0.553687	1	Pcyt1a	phosphate cytidylyltransferase 1, choline, alpha isoform [Source:MGI Symbol;Acc:MGI:88557]
ENSMUSG00000005621	863	248	631	976	826	662			705.071	343.976	482.084	813.008	517.076	524.966		-0.162734	5.83995	0.707024	1	Zfp592	zinc finger protein 592 [Source:MGI Symbol;Acc:MGI:2443541]
ENSMUSG00000005625	1140	1099	1808	1218	2580	1795			931.38	1524.31	1381.31	1014.59	1615.08	1423.44		-0.129258	7.02634	0.895839	1	Psmd4	proteasome (prosome, macropain) 26S subunit, non-ATPase, 4 [Source:MGI Symbol;Acc:MGI:1201670]
ENSMUSG00000005628	0	11	5	9	13	3			0	15.257	3.82	7.497	8.138	2.379		-0.302588	-0.782663	1	1	Tmod4	tropomodulin 4 [Source:MGI Symbol;Acc:MGI:1355285]
ENSMUSG00000005640	2	5	30	7	16	30			1.634	6.935	22.92	5.831	10.016	23.79		-0.179953	0.242023	0.676923	1	Insrr	insulin receptor-related receptor [Source:MGI Symbol;Acc:MGI:1346037]
ENSMUSG00000005649	0	0	1	0	0	0			0	0	0.764	0	0	0		2.46653	-6.19456	1	1	Cabp5	calcium binding protein 5 [Source:MGI Symbol;Acc:MGI:1352746]
ENSMUSG00000005656	630	624	751	512	866	684			514.71	865.488	573.764	426.496	542.116	542.412		0.297026	5.84028	0.596547	1	Snx6	sorting nexin 6 [Source:MGI Symbol;Acc:MGI:1919433]
ENSMUSG00000005667	87	468	968	58	630	561			71.079	649.116	739.552	48.314	394.38	444.873		0.623534	5.24565	0.312574	1	Mthfd2	methylenetetrahydrofolate dehydrogenase (NAD+ dependent), methenyltetrahydrofolate cyclohydrolase [Source:MGI Symbol;Acc:MGI:1338850]
ENSMUSG00000005672	236	128	330	305	370	238			192.812	177.536	252.12	254.065	231.62	188.734		-0.0581568	4.43738	0.86582	1	Kit	kit oncogene [Source:MGI Symbol;Acc:MGI:96677]
ENSMUSG00000005674	273	106	149	147	273	224			223.041	147.022	113.836	122.451	170.898	177.632		0.0509598	4.00403	0.916861	1	Tomm40l	translocase of outer mitochondrial membrane 40 homolog-like (yeast) [Source:MGI Symbol;Acc:MGI:3589112]
ENSMUSG00000005677	13	4	9	1	0	0			10.621	5.548	6.876	0.833	0	0		4.69501	-1.34748	0.000295867	0.0338563	Nr1i3	nuclear receptor subfamily 1, group I, member 3 [Source:MGI Symbol;Acc:MGI:1346307]
ENSMUSG00000005681	163	8	31	5	8	3			133.171	11.096	23.684	4.165	5.008	2.379		3.97234	1.67179	1.28236e-06	0.000839966	Apoa2	apolipoprotein A-II [Source:MGI Symbol;Acc:MGI:88050]
ENSMUSG00000005682	475	215	525	492	634	482			388.075	298.205	401.1	409.836	396.884	382.226		-0.0667949	5.25242	0.861829	1	Pan2	PAN2 polyA specific ribonuclease subunit homolog (S. cerevisiae) [Source:MGI Symbol;Acc:MGI:1918984]
ENSMUSG00000005683	8320	1415	2600	3390	4392	3277			6797.44	1962.61	1986.4	2823.87	2749.39	2598.66		0.49503	8.33931	0.494895	1	Cs	citrate synthase [Source:MGI Symbol;Acc:MGI:88529]
ENSMUSG00000005686	586	219	565	1002	716	759			478.762	303.753	431.66	834.666	448.216	601.887		-0.516844	5.70699	0.354057	1	Ampd3	adenosine monophosphate deaminase 3 [Source:MGI Symbol;Acc:MGI:1096344]
ENSMUSG00000005687	330	350	552	402	682	468			269.61	485.45	421.728	334.866	426.932	371.124		0.0043772	5.25396	0.956712	1	Bcas2	breast carcinoma amplified sequence 2 [Source:MGI Symbol;Acc:MGI:1915433]
ENSMUSG00000005696	2	4	4	0	3	0			1.634	5.548	3.056	0	1.878	0		1.97765	-2.44824	0.0760474	1	Sh2d1a	SH2 domain protein 1A [Source:MGI Symbol;Acc:MGI:1328352]
ENSMUSG00000005698	515	464	682	627	938	632			420.755	643.568	521.048	522.291	587.188	501.176		-0.0659699	5.72757	0.958881	1	Ctcf	CCCTC-binding factor [Source:MGI Symbol;Acc:MGI:109447]
ENSMUSG00000005699	59	53	91	35	137	68			48.203	73.511	69.524	29.155	85.762	53.924		0.0958418	2.56904	0.795976	1	Pard6a	par-6 (partitioning defective 6,) homolog alpha (C. elegans) [Source:MGI Symbol;Acc:MGI:1927223]
ENSMUSG00000005705	4	0	0	0	0	0			3.268	0	0	0	0	0		4.25615	-4.15796	0.163455	1	Agrp	agouti related protein [Source:MGI Symbol;Acc:MGI:892013]
ENSMUSG00000005716	0	4	2	0	10	1			0	5.548	1.528	0	6.26	0.793		-0.520956	-2.15096	1	1	Pvalb	parvalbumin [Source:MGI Symbol;Acc:MGI:97821]
ENSMUSG00000005718	71	63	122	127	123	105			58.007	87.381	93.208	105.791	76.998	83.265		-0.13406	3.06921	0.798526	1	Tfap4	transcription factor AP4 [Source:MGI Symbol;Acc:MGI:103239]
ENSMUSG00000005732	418	475	655	463	721	557			341.506	658.825	500.42	385.679	451.346	441.701		0.167968	5.52	0.756509	1	Ranbp1	RAN binding protein 1 [Source:MGI Symbol;Acc:MGI:96269]
ENSMUSG00000005763	25	22	45	17	63	58			20.425	30.514	34.38	14.161	39.438	45.994		-0.246913	1.61215	0.761027	1	Cd247	CD247 antigen [Source:MGI Symbol;Acc:MGI:88334]
ENSMUSG00000005774	260	105	294	276	337	259			212.42	145.635	224.616	229.908	210.962	205.387		-0.0665236	4.36543	0.843078	1	Rfx5	regulatory factor X, 5 (influences HLA class II expression) [Source:MGI Symbol;Acc:MGI:1858421]
ENSMUSG00000005779	648	1369	1312	538	1484	1191			529.416	1898.8	1002.37	448.154	928.984	944.463		0.388643	6.55112	0.432226	1	Psmb4	proteasome (prosome, macropain) subunit, beta type 4 [Source:MGI Symbol;Acc:MGI:1098257]
ENSMUSG00000005800	0	4	19	2	5	5			0	5.548	14.516	1.666	3.13	3.965		1.25672	-1.08369	0.202947	1	Mmp8	matrix metallopeptidase 8 [Source:MGI Symbol;Acc:MGI:1202395]
ENSMUSG00000005802	642	353	981	747	1314	835			524.514	489.611	749.484	622.251	822.564	662.155		-0.213952	6.00963	0.710335	1	Slc30a4	solute carrier family 30 (zinc transporter), member 4 [Source:MGI Symbol;Acc:MGI:1345282]
ENSMUSG00000005803	1545	1241	1705	1753	2273	1486			1262.26	1721.27	1302.62	1460.25	1422.9	1178.4		0.041963	7.11683	0.920433	1	Sqrdl	sulfide quinone reductase-like (yeast) [Source:MGI Symbol;Acc:MGI:1929899]
ENSMUSG00000005804	242	196	287	217	331	273			197.714	271.852	219.268	180.761	207.206	216.489		0.158052	4.42388	0.790471	1	Pldn	pallidin [Source:MGI Symbol;Acc:MGI:1927580]
ENSMUSG00000005813	859	447	1082	658	1246	775			701.803	619.989	826.648	548.114	779.996	614.575		0.171596	6.09147	0.816316	1	Metap1	methionyl aminopeptidase 1 [Source:MGI Symbol;Acc:MGI:1922874]
ENSMUSG00000005823	648	468	643	725	749	601			529.416	649.116	491.252	603.925	468.874	476.593		0.0991355	5.74678	0.885014	1	Gpr108	G protein-coupled receptor 108 [Source:MGI Symbol;Acc:MGI:1925558]
ENSMUSG00000005824	17	4	13	2	9	7			13.889	5.548	9.932	1.666	5.634	5.551		1.24219	-0.483878	0.138215	1	Tnfsf14	tumor necrosis factor (ligand) superfamily, member 14 [Source:MGI Symbol;Acc:MGI:1355317]
ENSMUSG00000005836	358	261	318	477	376	275			292.486	362.007	242.952	397.341	235.376	218.075		0.0698413	4.86924	0.929313	1	Gata6	GATA binding protein 6 [Source:MGI Symbol;Acc:MGI:107516]
ENSMUSG00000005846	826	649	980	1210	1045	764			674.842	900.163	748.72	1007.93	654.17	605.852		0.039153	6.25911	0.981442	1	Rsl1d1	ribosomal L1 domain containing 1 [Source:MGI Symbol;Acc:MGI:1913659]
ENSMUSG00000005864	3	16	59	6	36	18			2.451	22.192	45.076	4.998	22.536	14.274		0.7134	0.860956	0.345074	1	Cnga2	cyclic nucleotide gated channel alpha 2 [Source:MGI Symbol;Acc:MGI:108040]
ENSMUSG00000005871	2108	753	1754	2448	2282	1892			1722.24	1044.41	1340.06	2039.18	1428.53	1500.36		-0.183424	7.25657	0.700594	1	Apc	adenomatosis polyposis coli [Source:MGI Symbol;Acc:MGI:88039]
ENSMUSG00000005873	2885	1193	2205	3076	3430	3509			2357.05	1654.69	1684.62	2562.31	2147.18	2782.64		-0.335122	7.7915	0.573892	1	Reep5	receptor accessory protein 5 [Source:MGI Symbol;Acc:MGI:1270152]
ENSMUSG00000005881	613	450	899	616	1107	805			500.821	624.15	686.836	513.128	692.982	638.365		-0.028164	5.92311	0.967327	1	Ergic3	ERGIC and golgi 3 [Source:MGI Symbol;Acc:MGI:1913616]
ENSMUSG00000005882	395	247	401	374	615	486			322.715	342.589	306.364	311.542	384.99	385.398		-0.162439	5.09633	0.825539	1	Uqcc	ubiquinol-cytochrome c reductase complex chaperone, CBP3 homolog (yeast) [Source:MGI Symbol;Acc:MGI:1929472]
ENSMUSG00000005883	0	5	4	1	53	3			0	6.935	3.056	0.833	33.178	2.379		-2.29753	-0.366524	0.0227487	0.614586	Spo11	sporulation protein, meiosis-specific, SPO11 homolog (S. cerevisiae) [Source:MGI Symbol;Acc:MGI:1349669]
ENSMUSG00000005886	1192	784	2370	1445	2517	1932			973.864	1087.41	1810.68	1203.68	1575.64	1532.08		-0.10205	7.08588	0.814529	1	Ncoa2	nuclear receptor coactivator 2 [Source:MGI Symbol;Acc:MGI:1276533]
ENSMUSG00000005893	904	515	1103	807	1314	989			738.568	714.305	842.692	672.231	822.564	784.277		0.0351549	6.25261	0.98102	1	Nr2c2	nuclear receptor subfamily 2, group C, member 2 [Source:MGI Symbol;Acc:MGI:1352466]
ENSMUSG00000005897	216	81	225	248	286	206			176.472	112.347	171.9	206.584	179.036	163.358		-0.165905	4.08435	0.728852	1	Nr2c1	nuclear receptor subfamily 2, group C, member 1 [Source:MGI Symbol;Acc:MGI:1352465]
ENSMUSG00000005899	409	219	462	385	605	407			334.153	303.753	352.968	320.705	378.73	322.751		-0.0204955	5.07029	0.958527	1	Smpd4	sphingomyelin phosphodiesterase 4 [Source:MGI Symbol;Acc:MGI:1924876]
ENSMUSG00000005907	400	279	633	403	704	549			326.8	386.973	483.612	335.699	440.704	435.357		0.00156907	5.32208	0.978401	1	Pex1	peroxisomal biogenesis factor 1 [Source:MGI Symbol;Acc:MGI:1918632]
ENSMUSG00000005917	0	0	2	0	1	0			0	0	1.528	0	0.626	0		1.1335	-4.63341	1	1	Otx1	orthodenticle homolog 1 (Drosophila) [Source:MGI Symbol;Acc:MGI:97450]
ENSMUSG00000005936	790	507	920	1075	1058	983			645.43	703.209	702.88	895.475	662.308	779.519		-0.153568	6.19625	0.771976	1	Kctd20	potassium channel tetramerisation domain containing 20 [Source:MGI Symbol;Acc:MGI:1914239]
ENSMUSG00000005947	60	11	38	34	70	32			49.02	15.257	29.032	28.322	43.82	25.376		0.0181887	1.69488	1	1	Itgae	integrin alpha E, epithelial-associated [Source:MGI Symbol;Acc:MGI:1298377]
ENSMUSG00000005949	423	221	316	400	414	348			345.591	306.527	241.424	333.2	259.164	275.964		0.061986	4.88517	0.945527	1	Ctns	cystinosis, nephropathic [Source:MGI Symbol;Acc:MGI:1932872]
ENSMUSG00000005950	101	14	30	44	63	66			82.517	19.418	22.92	36.652	39.438	52.338		0.0826556	2.11583	0.967605	1	P2rx5	purinergic receptor P2X, ligand-gated ion channel, 5 [Source:MGI Symbol;Acc:MGI:2137026]
ENSMUSG00000005951	218	159	194	199	221	199			178.106	220.533	148.216	165.767	138.346	157.807		0.220963	4.07126	0.729591	1	Shpk	sedoheptulokinase [Source:MGI Symbol;Acc:MGI:1921887]
ENSMUSG00000005952	64	7	12	6	46	49			52.288	9.709	9.168	4.998	28.796	38.857		0.0541853	1.30077	0.925683	1	Trpv1	transient receptor potential cation channel, subfamily V, member 1 [Source:MGI Symbol;Acc:MGI:1341787]
ENSMUSG00000005958	96	39	75	71	106	116			78.432	54.093	57.3	59.143	66.356	91.988		-0.142864	2.77308	0.808383	1	Ephb3	Eph receptor B3 [Source:MGI Symbol;Acc:MGI:104770]
ENSMUSG00000005968	70	112	116	56	156	109			57.19	155.344	88.624	46.648	97.656	86.437		0.230058	3.12041	0.60204	1	Tuft1	tuftelin 1 [Source:MGI Symbol;Acc:MGI:109572]
ENSMUSG00000005973	640	1472	2282	446	2233	1767			522.88	2041.66	1743.45	371.518	1397.86	1401.23		0.320513	6.92738	0.536777	1	Rcn1	reticulocalbin 1 [Source:MGI Symbol;Acc:MGI:104559]
ENSMUSG00000005980	0	3	4	0	5	1			0	4.161	3.056	0	3.13	0.793		0.539121	-2.5071	0.673862	1	Dnase1	deoxyribonuclease I [Source:MGI Symbol;Acc:MGI:103157]
ENSMUSG00000005981	1658	715	1453	1302	2206	1545			1354.59	991.705	1110.09	1084.57	1380.96	1225.18		-0.0637954	6.90267	0.913319	1	Trap1	TNF receptor-associated protein 1 [Source:MGI Symbol;Acc:MGI:1915265]
ENSMUSG00000005982	625	246	385	565	585	472			510.625	341.202	294.14	470.645	366.21	374.296		-0.0314276	5.31182	0.930126	1	Nat15	N-acetyltransferase 15 (GCN5-related, putative) [Source:MGI Symbol;Acc:MGI:1922013]
ENSMUSG00000005983	15	22	26	26	92	27			12.255	30.514	19.864	21.658	57.592	21.411		-0.86285	1.42564	0.339248	1	1700037C18Rik	RIKEN cDNA 1700037C18 gene [Source:MGI Symbol;Acc:MGI:1920511]
ENSMUSG00000005986	33	38	56	38	87	47			26.961	52.706	42.784	31.654	54.462	37.271		-0.0999079	2.01776	0.977024	1	Ankrd13d	ankyrin repeat domain 13 family, member D [Source:MGI Symbol;Acc:MGI:1915673]
ENSMUSG00000005994	0	0	0	0	0	2			0	0	0	0	0	1.586		-3.02957	-5.18989	0.525066	1	Tyrp1	tyrosinase-related protein 1 [Source:MGI Symbol;Acc:MGI:98881]
ENSMUSG00000006005	3677	1879	3596	3836	4475	3480			3004.11	2606.17	2747.34	3195.39	2801.35	2759.64		-0.0280222	8.1627	0.927362	1	Tpr	translocated promoter region [Source:MGI Symbol;Acc:MGI:1922066]
ENSMUSG00000006007	0	1	0	0	0	1			0	1.387	0	0	0	0.793		0.270297	-5.16111	1	1	Pdc	phosducin [Source:MGI Symbol;Acc:MGI:98090]
ENSMUSG00000006010	1232	726	1093	1202	1330	1054			1006.54	1006.96	835.052	1001.27	832.58	835.822		0.104403	6.52835	0.889084	1	BC003331	cDNA sequence BC003331 [Source:MGI Symbol;Acc:MGI:2385108]
ENSMUSG00000006014	184	106	83	82	138	89			150.328	147.022	63.412	68.306	86.388	70.577		0.608625	3.29236	0.313312	1	Prg4	proteoglycan 4 (megakaryocyte stimulating factor, articular superficial zone protein) [Source:MGI Symbol;Acc:MGI:1891344]
ENSMUSG00000006019	231	117	256	250	352	240			188.727	162.279	195.584	208.25	220.352	190.32		-0.141718	4.28413	0.803198	1	Dhx34	DEAH (Asp-Glu-Ala-His) box polypeptide 34 [Source:MGI Symbol;Acc:MGI:1918973]
ENSMUSG00000006021	103	82	103	78	123	129			84.151	113.734	78.692	64.974	76.998	102.297		0.140993	3.11167	0.804224	1	Kptn	kaptin [Source:MGI Symbol;Acc:MGI:1890380]
ENSMUSG00000006024	1515	1029	1839	1622	2183	1551			1237.75	1427.22	1405	1351.13	1366.56	1229.94		0.0482645	7.061	0.952713	1	Napa	N-ethylmaleimide sensitive fusion protein attachment protein alpha [Source:MGI Symbol;Acc:MGI:104563]
ENSMUSG00000006050	758	725	891	881	1000	717			619.286	1005.58	680.724	733.873	626	568.581		0.207402	6.13441	0.724982	1	Sra1	steroid receptor RNA activator 1 [Source:MGI Symbol;Acc:MGI:1344414]
ENSMUSG00000006056	0	1	0	0	1	0			0	1.387	0	0	0.626	0		0.270297	-5.18324	1	1	Calcoco2	calcium binding and coiled-coil domain 2 [Source:MGI Symbol;Acc:MGI:1343177]
ENSMUSG00000006057	92	601	165	126	270	128			75.164	833.587	126.06	104.958	169.02	101.504		1.04852	4.49096	0.0440412	0.908377	Atp5g1	ATP synthase, H+ transporting, mitochondrial F0 complex, subunit c1 (subunit 9) [Source:MGI Symbol;Acc:MGI:107653]
ENSMUSG00000006058	163	437	247	95	344	238			133.171	606.119	188.708	79.135	215.344	188.734		0.660492	4.51238	0.186691	1	Snf8	SNF8, ESCRT-II complex subunit, homolog (S. cerevisiae) [Source:MGI Symbol;Acc:MGI:1343161]
ENSMUSG00000006095	224	537	396	253	537	398			183.008	744.819	302.544	210.749	336.162	315.614		0.299295	5.09094	0.488046	1	Tbcb	tubulin folding cofactor B [Source:MGI Symbol;Acc:MGI:1913661]
ENSMUSG00000006127	951	468	926	1133	1211	930			776.967	649.116	707.464	943.789	758.086	737.49		-0.143949	6.26032	0.780734	1	Inpp5k	inositol polyphosphate 5-phosphatase K [Source:MGI Symbol;Acc:MGI:1194899]
ENSMUSG00000006134	465	181	466	593	533	468			379.905	251.047	356.024	493.969	333.658	371.124		-0.181957	5.20055	0.689112	1	Crkl	v-crk sarcoma virus CT10 oncogene homolog (avian)-like [Source:MGI Symbol;Acc:MGI:104686]
ENSMUSG00000006143	0	0	3	0	5	2			0	0	2.292	0	3.13	1.586		-0.838798	-2.95241	0.588899	1	2310043J07Rik	RIKEN cDNA 2310043J07 gene [Source:MGI Symbol;Acc:MGI:1916915]
ENSMUSG00000006154	73	102	242	134	154	193			59.641	141.474	184.888	111.622	96.404	153.049		0.131442	3.62365	0.930479	1	Eps8l1	EPS8-like 1 [Source:MGI Symbol;Acc:MGI:1914675]
ENSMUSG00000006169	898	1087	2240	1136	2312	1613			733.666	1507.67	1711.36	946.288	1447.31	1279.11		0.077029	6.97241	0.897721	1	Clint1	clathrin interactor 1 [Source:MGI Symbol;Acc:MGI:2144243]
ENSMUSG00000006179	1	6	15	0	2	0			0.817	8.322	11.46	0	1.252	0		3.62288	-1.56107	0.000929392	0.0693684	Prss16	protease, serine, 16 (thymus) [Source:MGI Symbol;Acc:MGI:1859181]
ENSMUSG00000006191	338	271	503	302	550	406			276.146	375.877	384.292	251.566	344.3	321.958		0.159496	5.01733	0.802699	1	Cdkal1	CDK5 regulatory subunit associated protein 1-like 1 [Source:MGI Symbol;Acc:MGI:1921765]
ENSMUSG00000006205	1287	758	1349	1220	2235	2439			1051.48	1051.35	1030.64	1016.26	1399.11	1934.13		-0.458731	6.96125	0.491089	1	Htra1	HtrA serine peptidase 1 [Source:MGI Symbol;Acc:MGI:1929076]
ENSMUSG00000006215	143	173	282	198	333	271			116.831	239.951	215.448	164.934	208.458	214.903		-0.0859217	4.25894	0.930154	1	Zbtb17	zinc finger and BTB domain containing 17 [Source:MGI Symbol;Acc:MGI:107410]
ENSMUSG00000006216	8	29	97	0	94	101			6.536	40.223	74.108	0	58.844	80.093		-0.203424	2.08378	0.760425	1	Clcnkb	chloride channel Kb [Source:MGI Symbol;Acc:MGI:1930643]
ENSMUSG00000006218	10	1	5	0	0	11			8.17	1.387	3.82	0	0	8.723		0.861704	-1.40248	0.461385	1	Fam131c	family with sequence similarity 131, member C [Source:MGI Symbol;Acc:MGI:2685539]
ENSMUSG00000006219	225	194	203	317	301	254			183.825	269.078	155.092	264.061	188.426	201.422		-0.149859	4.39345	0.857268	1	Fblim1	filamin binding LIM protein 1 [Source:MGI Symbol;Acc:MGI:1921452]
ENSMUSG00000006221	51	39	64	47	101	145			41.667	54.093	48.896	39.151	63.226	114.985		-0.589772	2.58738	0.399256	1	Hspb7	heat shock protein family, member 7 (cardiovascular) [Source:MGI Symbol;Acc:MGI:1352494]
ENSMUSG00000006235	43	12	45	42	58	81			35.131	16.644	34.38	34.986	36.308	64.233		-0.517525	1.90056	0.38595	1	Epor	erythropoietin receptor [Source:MGI Symbol;Acc:MGI:95408]
ENSMUSG00000006241	56	49	56	64	124	66			45.752	67.963	42.784	53.312	77.624	52.338		-0.31987	2.49283	0.737249	1	Ccdc159	coiled-coil domain containing 159 [Source:MGI Symbol;Acc:MGI:1914369]
ENSMUSG00000006262	476	362	552	472	626	476			388.892	502.094	421.728	393.176	391.876	377.468		0.158127	5.3633	0.804895	1	Mob1b	MOB kinase activator 1B [Source:MGI Symbol;Acc:MGI:1915723]
ENSMUSG00000006269	0	5	50	0	54	28			0	6.935	38.2	0	33.804	22.204		-0.237808	0.741708	0.709603	1	Atp6v1b1	ATPase, H+ transporting, lysosomal V1 subunit B1 [Source:MGI Symbol;Acc:MGI:103285]
ENSMUSG00000006270	1	0	0	1	0	1			0.817	0	0	0.833	0	0.793		-0.563033	-4.59038	1	1	Vax1	ventral anterior homeobox containing gene 1 [Source:MGI Symbol;Acc:MGI:1277163]
ENSMUSG00000006273	1210	603	1380	1536	1739	1341			988.57	836.361	1054.32	1279.49	1088.61	1063.41		-0.194214	6.72304	0.711521	1	Atp6v1b2	ATPase, H+ transporting, lysosomal V1 subunit B2 [Source:MGI Symbol;Acc:MGI:109618]
ENSMUSG00000006276	546	274	648	633	814	542			446.082	380.038	495.072	527.289	509.564	429.806		-0.100672	5.54283	0.83067	1	Eps15l1	epidermal growth factor receptor pathway substrate 15-like 1 [Source:MGI Symbol;Acc:MGI:104582]
ENSMUSG00000006281	1221	489	849	1035	1220	963			997.557	678.243	648.636	862.155	763.72	763.659		0.00691951	6.30926	0.976963	1	Tep1	telomerase associated protein 1 [Source:MGI Symbol;Acc:MGI:109573]
ENSMUSG00000006288	187	143	261	214	329	223			152.779	198.341	199.404	178.262	205.954	176.839		-0.0366684	4.20648	0.96378	1	Ttc5	tetratricopeptide repeat domain 5 [Source:MGI Symbol;Acc:MGI:2683584]
ENSMUSG00000006289	169	271	220	194	356	247			138.073	375.877	168.08	161.602	222.856	195.871		0.0653682	4.37211	0.767589	1	Osgep	O-sialoglycoprotein endopeptidase [Source:MGI Symbol;Acc:MGI:1913496]
ENSMUSG00000006299	1248	1092	1677	1116	2318	1606			1019.62	1514.6	1281.23	929.628	1451.07	1273.56		0.0101985	6.94953	0.932752	1	Aamp	angio-associated migratory protein [Source:MGI Symbol;Acc:MGI:107809]
ENSMUSG00000006301	3310	1950	4220	6311	4541	3921			2704.27	2704.65	3224.08	5257.06	2842.67	3109.35		-0.302493	8.37811	0.562618	1	Tmbim1	transmembrane BAX inhibitor motif containing 1 [Source:MGI Symbol;Acc:MGI:1916910]
ENSMUSG00000006304	1603	1865	1859	1764	2286	1891			1309.65	2586.76	1420.28	1469.41	1431.04	1499.56		0.180114	7.32727	0.712372	1	Arpc2	actin related protein 2/3 complex, subunit 2 [Source:MGI Symbol;Acc:MGI:1923959]
ENSMUSG00000006307	746	370	787	717	953	666			609.482	513.19	601.268	597.261	596.578	528.138		0.0417347	5.84928	0.988738	1	Wbp7	WW domain binding protein 7 [Source:MGI Symbol;Acc:MGI:109565]
ENSMUSG00000006310	4	6	14	15	60	15			3.268	8.322	10.696	12.495	37.56	11.895		-1.56064	0.491008	0.054591	1	Zbtb32	zinc finger and BTB domain containing 32 [Source:MGI Symbol;Acc:MGI:1891838]
ENSMUSG00000006311	0	0	1	0	1	0			0	0	0.764	0	0.626	0		0.270297	-5.21585	1	1	Etv2	ets variant gene 2 [Source:MGI Symbol;Acc:MGI:99253]
ENSMUSG00000006313	21	107	240	7	173	57			17.157	148.409	183.36	5.831	108.298	45.201		0.971491	3.03216	0.109263	1	Upk1a	uroplakin 1A [Source:MGI Symbol;Acc:MGI:98911]
ENSMUSG00000006315	480	566	763	463	866	588			392.16	785.042	582.932	385.679	542.116	466.284		0.253812	5.6997	0.638489	1	Tmem147	transmembrane protein 147 [Source:MGI Symbol;Acc:MGI:1915011]
ENSMUSG00000006333	2222	3250	4048	2165	4158	3060			1815.37	4507.75	3092.67	1803.44	2602.91	2426.58		0.358407	8.05974	0.517048	1	Rps9	ribosomal protein S9 [Source:MGI Symbol;Acc:MGI:1924096]
ENSMUSG00000006335	112	103	126	92	179	134			91.504	142.861	96.264	76.636	112.054	106.262		0.0892944	3.37104	0.822047	1	Tfpt	TCF3 (E2A) fusion partner [Source:MGI Symbol;Acc:MGI:1916964]
ENSMUSG00000006342	207	112	151	179	172	227			169.119	155.344	115.364	149.107	107.672	180.011		0.0390769	3.8772	0.987023	1	Susd2	sushi domain containing 2 [Source:MGI Symbol;Acc:MGI:1918983]
ENSMUSG00000006344	517	205	534	701	633	414			422.389	284.335	407.976	583.933	396.258	328.302		-0.139341	5.34939	0.740944	1	Ggt5	gamma-glutamyltransferase 5 [Source:MGI Symbol;Acc:MGI:1346063]
ENSMUSG00000006345	66	51	744	0	866	116			53.922	70.737	568.416	0	542.116	91.988		0.147755	4.43244	0.821738	1	Ggt1	gamma-glutamyltransferase 1 [Source:MGI Symbol;Acc:MGI:95706]
ENSMUSG00000006356	701	495	821	845	1047	893			572.717	686.565	627.244	703.885	655.422	708.149		-0.127949	6.04153	0.837743	1	Crip2	cysteine rich protein 2 [Source:MGI Symbol;Acc:MGI:1915587]
ENSMUSG00000006360	1110	7399	3934	801	5547	1892			906.87	10262.4	3005.58	667.233	3472.42	1500.36		0.932099	8.30576	0.0599918	1	Crip1	cysteine-rich protein 1 (intestinal) [Source:MGI Symbol;Acc:MGI:88501]
ENSMUSG00000006362	136	81	114	253	139	159			111.112	112.347	87.096	210.749	87.014	126.087		-0.397485	3.62654	0.501981	1	Cbfa2t3	core-binding factor, runt domain, alpha subunit 2, translocated to, 3 (human) [Source:MGI Symbol;Acc:MGI:1338013]
ENSMUSG00000006369	993	611	905	1339	1000	918			811.281	847.457	691.42	1115.39	626	727.974		-0.0389236	6.33627	0.904932	1	Fbln1	fibulin 1 [Source:MGI Symbol;Acc:MGI:95487]
ENSMUSG00000006373	2781	2220	2258	1474	3502	1824			2272.08	3079.14	1725.11	1227.84	2192.25	1446.43		0.431725	7.62891	0.419059	1	Pgrmc1	progesterone receptor membrane component 1 [Source:MGI Symbol;Acc:MGI:1858305]
ENSMUSG00000006378	123	82	130	85	192	116			100.491	113.734	99.32	70.805	120.192	91.988		0.107063	3.30859	0.824062	1	Gcat	glycine C-acetyltransferase (2-amino-3-ketobutyrate-coenzyme A ligase) [Source:MGI Symbol;Acc:MGI:1349389]
ENSMUSG00000006386	902	330	860	1283	944	909			736.934	457.71	657.04	1068.74	590.944	720.837		-0.246514	6.15713	0.599435	1	Tek	endothelial-specific receptor tyrosine kinase [Source:MGI Symbol;Acc:MGI:98664]
ENSMUSG00000006389	4	1	2	1	5	1			3.268	1.387	1.528	0.833	3.13	0.793		0.325919	-2.4088	0.842035	1	Mpl	myeloproliferative leukemia virus oncogene [Source:MGI Symbol;Acc:MGI:97076]
ENSMUSG00000006390	418	391	408	531	508	444			341.506	542.317	311.712	442.323	318.008	352.092		0.0523052	5.26183	0.904138	1	Elovl1	elongation of very long chain fatty acids (FEN1/Elo2, SUR4/Elo3, yeast)-like 1 [Source:MGI Symbol;Acc:MGI:1858959]
ENSMUSG00000006392	249	382	462	314	526	398			203.433	529.834	352.968	261.562	329.276	315.614		0.157753	5.033	0.734364	1	Med8	mediator of RNA polymerase II transcription, subunit 8 homolog (yeast) [Source:MGI Symbol;Acc:MGI:1915269]
ENSMUSG00000006395	158	237	207	174	247	172			129.086	328.719	158.148	144.942	154.622	136.396		0.359086	4.11075	0.494546	1	Hyi	hydroxypyruvate isomerase homolog (E. coli) [Source:MGI Symbol;Acc:MGI:1915430]
ENSMUSG00000006398	35	13	33	19	89	36			28.595	18.031	25.212	15.827	55.714	28.548		-0.491435	1.52344	0.557283	1	Cdc20	cell division cycle 20 homolog (S. cerevisiae) [Source:MGI Symbol;Acc:MGI:1859866]
ENSMUSG00000006403	120	114	305	453	93	229			98.04	158.118	233.02	377.349	58.218	181.597		-0.186335	4.21399	0.570643	1	Adamts4	a disintegrin-like and metallopeptidase (reprolysin type) with thrombospondin type 1 motif, 4 [Source:MGI Symbol;Acc:MGI:1339949]
ENSMUSG00000006411	36	82	160	16	140	103			29.412	113.734	122.24	13.328	87.64	81.679		0.439229	2.86427	0.45514	1	Pvrl4	poliovirus receptor-related 4 [Source:MGI Symbol;Acc:MGI:1918990]
ENSMUSG00000006412	101	154	244	101	195	203			82.517	213.598	186.416	84.133	122.07	160.979		0.337336	3.80145	0.59372	1	Pfdn2	prefoldin 2 [Source:MGI Symbol;Acc:MGI:1276111]
ENSMUSG00000006418	953	694	1420	1069	1631	1106			778.601	962.578	1084.88	890.477	1021.01	877.058		0.026055	6.54354	0.984318	1	Rnf114	ring finger protein 114 [Source:MGI Symbol;Acc:MGI:1933159]
ENSMUSG00000006423	1256	884	1168	1351	1398	1050			1026.15	1226.11	892.352	1125.38	875.148	832.65		0.137834	6.64059	0.833234	1	C330007P06Rik	RIKEN cDNA C330007P06 gene [Source:MGI Symbol;Acc:MGI:1924894]
ENSMUSG00000006435	8	38	33	14	59	32			6.536	52.706	25.212	11.662	36.934	25.376		-0.0727621	1.35079	0.875018	1	Neurl1a	neuralized homolog 1A (Drosophila) [Source:MGI Symbol;Acc:MGI:1334263]
ENSMUSG00000006442	95	134	250	154	202	206			77.615	185.858	191	128.282	126.452	163.358		0.106909	3.84612	0.897443	1	Srm	spermidine synthase [Source:MGI Symbol;Acc:MGI:102690]
ENSMUSG00000006445	113	78	200	161	167	162			92.321	108.186	152.8	134.113	104.542	128.466		0.0118844	3.58552	0.924677	1	Epha2	Eph receptor A2 [Source:MGI Symbol;Acc:MGI:95278]
ENSMUSG00000006456	887	444	1289	756	1429	877			724.679	615.828	984.796	629.748	894.554	695.461		0.112587	6.24267	0.90863	1	Rbm14	RNA binding motif protein 14 [Source:MGI Symbol;Acc:MGI:1929092]
ENSMUSG00000006457	36	16	41	47	61	64			29.412	22.192	31.324	39.151	38.186	50.752		-0.548518	1.82366	0.397201	1	Actn3	actinin alpha 3 [Source:MGI Symbol;Acc:MGI:99678]
ENSMUSG00000006462	60	31	40	51	58	45			49.02	42.997	30.56	42.483	36.308	35.685		0.103959	1.99008	0.883134	1	A530013C23Rik	RIKEN cDNA A530013C23 gene [Source:MGI Symbol;Acc:MGI:3041178]
ENSMUSG00000006463	174	183	248	127	304	218			142.158	253.821	189.472	105.791	190.304	172.874		0.236127	4.11919	0.650991	1	Zdhhc24	zinc finger, DHHC domain containing 24 [Source:MGI Symbol;Acc:MGI:1917855]
ENSMUSG00000006464	84	68	176	165	244	175			68.628	94.316	134.464	137.445	152.744	138.775		-0.494486	3.59267	0.43058	1	Bbs1	Bardet-Biedl syndrome 1 (human) [Source:MGI Symbol;Acc:MGI:1277215]
ENSMUSG00000006469	0	1	1	0	2	0			0	1.387	0.764	0	1.252	0		0.300172	-4.20601	1	1	Slc34a3	solute carrier family 34 (sodium phosphate), member 3 [Source:MGI Symbol;Acc:MGI:2159410]
ENSMUSG00000006471	272	188	493	472	574	404			222.224	260.756	376.652	393.176	359.324	320.372		-0.267944	5.008	0.626177	1	Ndor1	NADPH dependent diflavin oxidoreductase 1 [Source:MGI Symbol;Acc:MGI:1926047]
ENSMUSG00000006476	353	167	548	390	730	385			288.401	231.629	418.672	324.87	456.98	305.305		-0.157317	5.07705	0.767791	1	Nelf	nasal embryonic LHRH factor [Source:MGI Symbol;Acc:MGI:1861755]
ENSMUSG00000006490	2	0	0	0	0	0			1.634	0	0	0	0	0		3.32974	-5.1724	0.525066	1	Prl8a9	prolactin family8, subfamily a, member 9 [Source:MGI Symbol;Acc:MGI:1914560]
ENSMUSG00000006494	1268	602	1495	548	1829	1007			1035.96	834.974	1142.18	456.484	1144.95	798.551		0.329357	6.4934	0.599519	1	Pdk1	pyruvate dehydrogenase kinase, isoenzyme 1 [Source:MGI Symbol;Acc:MGI:1926119]
ENSMUSG00000006498	1464	767	1821	1743	1958	1546			1196.09	1063.83	1391.24	1451.92	1225.71	1225.98		-0.0353524	6.98136	0.887378	1	Ptbp1	polypyrimidine tract binding protein 1 [Source:MGI Symbol;Acc:MGI:97791]
ENSMUSG00000006517	57	56	78	42	112	84			46.569	77.672	59.592	34.986	70.112	66.612		0.020092	2.55186	0.903748	1	Mvd	mevalonate (diphospho) decarboxylase [Source:MGI Symbol;Acc:MGI:2179327]
ENSMUSG00000006519	314	441	493	330	535	532			256.538	611.667	376.652	274.89	334.91	421.876		0.174757	5.22708	0.720126	1	Cyba	cytochrome b-245, alpha polypeptide [Source:MGI Symbol;Acc:MGI:1316658]
ENSMUSG00000006522	60	5	19	6	12	14			49.02	6.935	14.516	4.998	7.512	11.102		1.72108	0.708558	0.0294188	0.735544	Itih3	inter-alpha trypsin inhibitor, heavy chain 3 [Source:MGI Symbol;Acc:MGI:96620]
ENSMUSG00000006526	311	113	230	238	397	271			254.087	156.731	175.72	198.254	248.522	214.903		-0.132673	4.38957	0.834458	1	Tmem110	transmembrane protein 110 [Source:MGI Symbol;Acc:MGI:1921500]
ENSMUSG00000006527	264	221	444	387	550	401			215.688	306.527	339.216	322.371	344.3	317.993		-0.188781	4.93734	0.762318	1	Sfmbt1	Scm-like with four mbt domains 1 [Source:MGI Symbol;Acc:MGI:1859609]
ENSMUSG00000006529	21	4	5	6	1	0			17.157	5.548	3.82	4.998	0.626	0		2.39122	-0.876798	0.0166007	0.509433	Itih1	inter-alpha trypsin inhibitor, heavy chain 1 [Source:MGI Symbol;Acc:MGI:96618]
ENSMUSG00000006538	28	12	74	0	42	94			22.876	16.644	56.536	0	26.292	74.542		0.0827664	1.71181	0.957404	1	Ihh	Indian hedgehog [Source:MGI Symbol;Acc:MGI:96533]
ENSMUSG00000006542	19	7	25	48	38	43			15.523	9.709	19.1	39.984	23.788	34.099		-0.998181	1.26408	0.127277	1	Prkag3	protein kinase, AMP-activated, gamma 3 non-catatlytic subunit [Source:MGI Symbol;Acc:MGI:1891343]
ENSMUSG00000006546	0	5	16	3	15	0			0	6.935	12.224	2.499	9.39	0		0.552794	-0.974032	0.496525	1	Cryba2	crystallin, beta A2 [Source:MGI Symbol;Acc:MGI:104336]
ENSMUSG00000006567	6	1	6	7	18	15			4.902	1.387	4.584	5.831	11.268	11.895		-1.26971	-0.547575	0.137799	1	Atp7b	ATPase, Cu++ transporting, beta polypeptide [Source:MGI Symbol;Acc:MGI:103297]
ENSMUSG00000006570	35	889	409	0	353	250			28.595	1233.04	312.476	0	220.978	198.25		1.48152	4.97543	0.00788	0.312494	Defb2	defensin beta 2 [Source:MGI Symbol;Acc:MGI:1338754]
ENSMUSG00000006574	221	21	28	136	1264	35			180.557	29.127	21.392	113.288	791.264	27.755		-2.07162	4.26731	0.00739897	0.296826	Slc4a1	solute carrier family 4 (anion exchanger), member 1 [Source:MGI Symbol;Acc:MGI:109393]
ENSMUSG00000006575	9	23	23	0	54	12			7.353	31.901	17.572	0	33.804	9.516		0.0741642	0.688462	0.626907	1	Rundc3a	RUN domain containing 3A [Source:MGI Symbol;Acc:MGI:1858752]
ENSMUSG00000006576	360	142	241	201	298	257			294.12	196.954	184.124	167.433	186.548	203.801		0.312377	4.37389	0.657291	1	Slc4a3	solute carrier family 4 (anion exchanger), member 3 [Source:MGI Symbol;Acc:MGI:109350]
ENSMUSG00000006585	7	5	30	14	37	30			5.719	6.935	22.92	11.662	23.162	23.79		-0.607423	0.65576	0.346608	1	Cdt1	chromatin licensing and DNA replication factor 1 [Source:MGI Symbol;Acc:MGI:1914427]
ENSMUSG00000006586	153	71	82	122	143	102			125.001	98.477	62.648	101.626	89.518	80.886		0.0752002	3.22975	0.8992	1	Runx1t1	runt-related transcription factor 1; translocated to, 1 (cyclin D-related) [Source:MGI Symbol;Acc:MGI:104793]
ENSMUSG00000006587	3	1	0	0	4	1			2.451	1.387	0	0	2.504	0.793		0.0147569	-3.04032	1	1	Snai3	snail homolog 3 (Drosophila) [Source:MGI Symbol;Acc:MGI:1353563]
ENSMUSG00000006589	184	285	270	258	415	272			150.328	395.295	206.28	214.914	259.79	215.696		-0.0172306	4.56728	0.895337	1	Aprt	adenine phosphoribosyl transferase [Source:MGI Symbol;Acc:MGI:88061]
ENSMUSG00000006599	613	454	740	601	1048	678			500.821	629.698	565.36	500.633	656.048	537.654		-0.0273671	5.81503	1	1	Gtf2h1	general transcription factor II H, polypeptide 1 [Source:MGI Symbol;Acc:MGI:1277216]
ENSMUSG00000006611	760	258	442	635	980	1165			620.92	357.846	337.688	528.955	613.48	923.845		-0.591539	5.82866	0.362768	1	Hfe	hemochromatosis [Source:MGI Symbol;Acc:MGI:109191]
ENSMUSG00000006638	113	41	79	74	92	70			92.321	56.867	60.356	61.642	57.592	55.51		0.318709	2.69495	0.68715	1	Abhd1	abhydrolase domain containing 1 [Source:MGI Symbol;Acc:MGI:1931013]
ENSMUSG00000006641	389	107	207	182	413	163			317.813	148.409	158.148	151.606	258.538	129.259		0.228753	4.29559	0.700175	1	Slc5a6	solute carrier family 5 (sodium-dependent vitamin transporter), member 6 [Source:MGI Symbol;Acc:MGI:2660847]
ENSMUSG00000006642	26	59	43	31	71	63			21.242	81.833	32.852	25.823	44.446	49.959		-0.0287688	2.05879	0.866311	1	Tcf23	transcription factor 23 [Source:MGI Symbol;Acc:MGI:1934960]
ENSMUSG00000006649	0	1	0	0	1	0			0	1.387	0	0	0.626	0		0.270297	-5.18324	1	1	Nphs1	nephrosis 1 homolog, nephrin (human) [Source:MGI Symbol;Acc:MGI:1859637]
ENSMUSG00000006651	28	12	38	27	39	28			22.876	16.644	29.032	22.491	24.414	22.204		0.0681201	1.20742	1	1	Aplp1	amyloid beta (A4) precursor-like protein 1 [Source:MGI Symbol;Acc:MGI:88046]
ENSMUSG00000006673	1237	655	1542	1451	1967	1425			1010.63	908.485	1178.09	1208.68	1231.34	1130.03		-0.158497	6.79882	0.766056	1	Qrich1	glutamine-rich 1 [Source:MGI Symbol;Acc:MGI:1916482]
ENSMUSG00000006675	36	27	57	40	79	45			29.412	37.449	43.548	33.32	49.454	35.685		-0.112957	1.92569	0.889882	1	P4htm	prolyl 4-hydroxylase, transmembrane (endoplasmic reticulum) [Source:MGI Symbol;Acc:MGI:1921693]
ENSMUSG00000006676	1162	615	1792	1431	2186	1698			949.354	853.005	1369.09	1192.02	1368.44	1346.51		-0.237032	6.88236	0.659381	1	Usp19	ubiquitin specific peptidase 19 [Source:MGI Symbol;Acc:MGI:1918722]
ENSMUSG00000006678	200	217	297	167	341	259			163.4	300.979	226.908	139.111	213.466	205.387		0.234123	4.36442	0.66595	1	Pola1	polymerase (DNA directed), alpha 1 [Source:MGI Symbol;Acc:MGI:99660]
ENSMUSG00000006699	3413	2070	2960	3327	3864	3436			2788.42	2871.09	2261.44	2771.39	2418.86	2724.75		0.00559738	8.04821	0.997592	1	Cdc42	cell division cycle 42 homolog (S. cerevisiae) [Source:MGI Symbol;Acc:MGI:106211]
ENSMUSG00000006705	214	176	351	310	480	288			174.838	244.112	268.164	258.23	300.48	228.384		-0.203251	4.61235	0.762605	1	Pknox1	Pbx/knotted 1 homeobox [Source:MGI Symbol;Acc:MGI:1201409]
ENSMUSG00000006711	13	2	4	0	12	3			10.621	2.774	3.056	0	7.512	2.379		0.668619	-1.139	0.402261	1	D130043K22Rik	RIKEN cDNA D130043K22 gene [Source:MGI Symbol;Acc:MGI:3036268]
ENSMUSG00000006715	7	31	20	19	42	43			5.719	42.997	15.28	15.827	26.292	34.099		-0.503337	1.18301	0.668955	1	Gmnn	geminin [Source:MGI Symbol;Acc:MGI:1927344]
ENSMUSG00000006717	299	325	272	207	317	351			244.283	450.775	207.808	172.431	198.442	278.343		0.371616	4.67979	0.500382	1	Acot13	acyl-CoA thioesterase 13 [Source:MGI Symbol;Acc:MGI:1914084]
ENSMUSG00000006720	9	13	30	5	41	17			7.353	18.031	22.92	4.165	25.666	13.481		0.060402	0.58855	0.882308	1	Zfp184	zinc finger protein 184 (Kruppel-like) [Source:MGI Symbol;Acc:MGI:1922244]
ENSMUSG00000006724	0	0	1	5	6	11			0	0	0.764	4.165	3.756	8.723		-3.85218	-1.72047	0.00198308	0.118644	Cyp27b1	cytochrome P450, family 27, subfamily b, polypeptide 1 [Source:MGI Symbol;Acc:MGI:1098274]
ENSMUSG00000006728	454	608	771	492	925	580			370.918	843.296	589.044	409.836	579.05	459.94		0.213849	5.74117	0.665343	1	Cdk4	cyclin-dependent kinase 4 [Source:MGI Symbol;Acc:MGI:88357]
ENSMUSG00000006731	110	85	192	100	229	142			89.87	117.895	146.688	83.3	143.354	112.606		0.0540793	3.52171	0.929661	1	B4galnt1	beta-1,4-N-acetyl-galactosaminyl transferase 1 [Source:MGI Symbol;Acc:MGI:1342057]
ENSMUSG00000006732	66	131	181	138	156	120			53.922	181.697	138.284	114.954	97.656	95.16		0.20613	3.48385	0.732747	1	Mettl1	methyltransferase like 1 [Source:MGI Symbol;Acc:MGI:1339986]
ENSMUSG00000006736	816	389	585	796	710	614			666.672	539.543	446.94	663.068	444.46	486.902		0.0933877	5.77118	0.930783	1	Tspan31	tetraspanin 31 [Source:MGI Symbol;Acc:MGI:1914375]
ENSMUSG00000006740	1859	1567	2249	1772	2801	2340			1518.8	2173.43	1718.24	1476.08	1753.43	1855.62		0.0528107	7.44378	0.904258	1	Kif5b	kinesin family member 5B [Source:MGI Symbol;Acc:MGI:1098268]
ENSMUSG00000006763	130	111	141	114	224	142			106.21	153.957	107.724	94.962	140.224	112.606		0.00803786	3.56709	0.915802	1	Saal1	serum amyloid A-like 1 [Source:MGI Symbol;Acc:MGI:1926185]
ENSMUSG00000006764	17	4	3	0	14	8			13.889	5.548	2.292	0	8.764	6.344		0.458065	-0.67707	0.519583	1	Tph2	tryptophan hydroxylase 2 [Source:MGI Symbol;Acc:MGI:2651811]
ENSMUSG00000006777	13	10	2	0	4	0			10.621	13.87	1.528	0	2.504	0		2.89674	-1.18102	0.0020236	0.119562	Krt23	keratin 23 [Source:MGI Symbol;Acc:MGI:2148866]
ENSMUSG00000006782	173	206	249	186	305	278			141.341	285.722	190.236	154.938	190.93	220.454		0.0452691	4.28717	0.882908	1	Cnp	2',3'-cyclic nucleotide 3' phosphodiesterase [Source:MGI Symbol;Acc:MGI:88437]
ENSMUSG00000006784	37	92	113	13	279	88			30.229	127.604	86.332	10.829	174.654	69.784		-0.313231	3.01517	0.912336	1	Ttc25	tetratricopeptide repeat domain 25 [Source:MGI Symbol;Acc:MGI:1921657]
ENSMUSG00000006800	2815	1379	3396	3635	4587	4506			2299.86	1912.67	2594.54	3027.95	2871.46	3573.26		-0.408319	8.08833	0.484992	1	Sulf2	sulfatase 2 [Source:MGI Symbol;Acc:MGI:1919293]
ENSMUSG00000006818	1293	924	1306	788	1935	1499			1056.38	1281.59	997.784	656.404	1211.31	1188.71		0.0763773	6.72859	0.843264	1	Sod2	superoxide dismutase 2, mitochondrial [Source:MGI Symbol;Acc:MGI:98352]
ENSMUSG00000006850	160	133	229	258	263	204			130.72	184.471	174.956	214.914	164.638	161.772		-0.136372	4.10164	0.815061	1	Tmco6	transmembrane and coiled-coil domains 6 [Source:MGI Symbol;Acc:MGI:1919233]
ENSMUSG00000006906	110	55	112	77	125	93			89.87	76.285	85.568	64.141	78.25	73.749		0.246461	2.96721	0.738209	1	Stambp	STAM binding protein [Source:MGI Symbol;Acc:MGI:1917777]
ENSMUSG00000006920	1354	812	1748	2345	1903	1417			1106.22	1126.24	1335.47	1953.38	1191.28	1123.68		-0.195918	7.03603	0.688411	1	Ezh1	enhancer of zeste homolog 1 (Drosophila) [Source:MGI Symbol;Acc:MGI:1097695]
ENSMUSG00000006930	48	100	204	32	294	85			39.216	138.7	155.856	26.656	184.044	67.405		0.113867	3.31351	0.714416	1	Hap1	huntingtin-associated protein 1 [Source:MGI Symbol;Acc:MGI:1261831]
ENSMUSG00000006931	128	187	318	101	340	221			104.576	259.369	242.952	84.133	212.84	175.253		0.272774	4.14338	0.612305	1	Leprel4	leprecan-like 4 [Source:MGI Symbol;Acc:MGI:1913430]
ENSMUSG00000006932	3904	3422	6534	3810	7217	5982			3189.57	4746.31	4991.98	3173.73	4517.84	4743.73		0.0421325	8.71331	0.943872	1	Ctnnb1	catenin (cadherin associated protein), beta 1 [Source:MGI Symbol;Acc:MGI:88276]
ENSMUSG00000006941	235	195	272	308	452	297			191.995	270.465	207.808	256.564	282.952	235.521		-0.252855	4.58519	0.748645	1	Eif1b	eukaryotic translation initiation factor 1B [Source:MGI Symbol;Acc:MGI:1916219]
ENSMUSG00000006948	0	1	0	0	0	2			0	1.387	0	0	0	1.586		-0.563033	-4.5771	1	1	Klk4	kallikrein related-peptidase 4 (prostase, enamel matrix, prostate) [Source:MGI Symbol;Acc:MGI:1861379]
ENSMUSG00000006958	209	107	316	159	268	361			170.753	148.409	241.424	132.447	167.768	286.273		0.0192265	4.25718	0.935038	1	Chrd	chordin [Source:MGI Symbol;Acc:MGI:1313268]
ENSMUSG00000006998	1653	1056	1856	1285	2471	1916			1350.5	1464.67	1417.98	1070.4	1546.85	1519.39		0.0242604	7.12106	0.953488	1	Psmd2	proteasome (prosome, macropain) 26S subunit, non-ATPase, 2 [Source:MGI Symbol;Acc:MGI:1096584]
ENSMUSG00000007021	9	0	4	0	3	7			7.353	0	3.056	0	1.878	5.551		0.700608	-1.67457	0.667436	1	Syngr3	synaptogyrin 3 [Source:MGI Symbol;Acc:MGI:1341881]
ENSMUSG00000007029	686	609	1370	655	1634	1031			560.462	844.683	1046.68	545.615	1022.88	817.583		0.0204549	6.31966	0.959902	1	Vars	valyl-tRNA synthetase [Source:MGI Symbol;Acc:MGI:90675]
ENSMUSG00000007030	6	17	18	27	27	21			4.902	23.579	13.752	22.491	16.902	16.653		-0.53137	0.688389	0.531117	1	D17H6S56E-3	DNA segment, Chr 17, human D6S56E 3 [Source:MGI Symbol;Acc:MGI:1306798]
ENSMUSG00000007033	9	14	32	8	467	21			7.353	19.418	24.448	6.664	292.342	16.653		-2.83036	2.57619	0.000435667	0.0433284	Hspa1l	heat shock protein 1-like [Source:MGI Symbol;Acc:MGI:96231]
ENSMUSG00000007034	42	243	593	50	434	460			34.314	337.041	453.052	41.65	271.684	364.78		0.232875	4.60687	0.715019	1	Slc44a4	solute carrier family 44, member 4 [Source:MGI Symbol;Acc:MGI:1917379]
ENSMUSG00000007035	6	27	40	13	61	30			4.902	37.449	30.56	10.829	38.186	23.79		-0.172619	1.24082	0.980662	1	Msh5	mutS homolog 5 (E. coli) [Source:MGI Symbol;Acc:MGI:1329021]
ENSMUSG00000007036	824	759	1247	832	1640	1171			673.208	1052.73	952.708	693.056	1026.64	928.603		-0.0268186	6.46104	0.991484	1	Abhd16a	abhydrolase domain containing 16A [Source:MGI Symbol;Acc:MGI:99476]
ENSMUSG00000007038	405	692	1402	583	1275	1340			330.885	959.804	1071.13	485.639	798.15	1062.62		-0.0183131	6.27184	0.977485	1	Neu1	neuraminidase 1 [Source:MGI Symbol;Acc:MGI:97305]
ENSMUSG00000007039	213	356	438	230	437	406			174.021	493.772	334.632	191.59	273.562	321.958		0.245859	4.87475	0.640023	1	Ddah2	dimethylarginine dimethylaminohydrolase 2 [Source:MGI Symbol;Acc:MGI:1859016]
ENSMUSG00000007041	579	588	1146	600	1187	1067			473.043	815.556	875.544	499.8	743.062	846.131		0.0342809	6.13394	0.956585	1	Clic1	chloride intracellular channel 1 [Source:MGI Symbol;Acc:MGI:2148924]
ENSMUSG00000007050	44	69	75	51	120	52			35.948	95.703	57.3	42.483	75.12	41.236		0.0910828	2.50904	0.755476	1	Lsm2	LSM2 homolog, U6 small nuclear RNA associated (S. cerevisiae) [Source:MGI Symbol;Acc:MGI:90676]
ENSMUSG00000007080	106	35	97	83	232	117			86.602	48.545	74.108	69.139	145.232	92.781		-0.522159	3.11036	0.457556	1	Pole	polymerase (DNA directed), epsilon [Source:MGI Symbol;Acc:MGI:1196391]
ENSMUSG00000007097	20758	3441	7708	11942	13084	8132			16959.3	4772.67	5888.91	9947.69	8190.58	6448.68		0.282018	9.80182	0.736899	1	Atp1a2	ATPase, Na+/K+ transporting, alpha 2 polypeptide [Source:MGI Symbol;Acc:MGI:88106]
ENSMUSG00000007107	29	54	32	11	533	53			23.693	74.898	24.448	9.163	333.658	42.029		-2.0365	3.04025	0.0197967	0.581896	Atp1a4	ATPase, Na+/K+ transporting, alpha 4 polypeptide [Source:MGI Symbol;Acc:MGI:1351335]
ENSMUSG00000007122	78	110	9	13	24	26			63.726	152.57	6.876	10.829	15.024	20.618		1.97752	2.12142	0.00245399	0.13771	Casq1	calsequestrin 1 [Source:MGI Symbol;Acc:MGI:1309468]
ENSMUSG00000007207	28	13	40	34	82	51			22.876	18.031	30.56	28.322	51.332	40.443		-0.70483	1.67856	0.312702	1	Stx1a	syntaxin 1A (brain) [Source:MGI Symbol;Acc:MGI:109355]
ENSMUSG00000007209	0	2	12	0	4	0			0	2.774	9.168	0	2.504	0		2.07013	-2.06243	0.067369	1	Ceacam9	carcinoembryonic antigen-related cell adhesion molecule 9 [Source:MGI Symbol;Acc:MGI:1347247]
ENSMUSG00000007216	40	46	90	42	90	102			32.68	63.802	68.76	34.986	56.34	80.886		-0.0733391	2.47631	0.924006	1	Zfp775	zinc finger protein 775 [Source:MGI Symbol;Acc:MGI:2683557]
ENSMUSG00000007279	4	13	5	0	27	3			3.268	18.031	3.82	0	16.902	2.379		-0.108902	-0.508927	0.77344	1	Scube2	signal peptide, CUB domain, EGF-like 2 [Source:MGI Symbol;Acc:MGI:1928765]
ENSMUSG00000007338	430	255	410	305	557	432			351.31	353.685	313.24	254.065	348.682	342.576		0.0965774	5.0322	0.863717	1	Mrpl49	mitochondrial ribosomal protein L49 [Source:MGI Symbol;Acc:MGI:108180]
ENSMUSG00000007379	35	24	56	51	60	80			28.595	33.288	42.784	42.483	37.56	63.44		-0.393773	2.04902	0.513694	1	Dennd2c	DENN/MADD domain containing 2C [Source:MGI Symbol;Acc:MGI:3036254]
ENSMUSG00000007411	763	459	951	694	1144	872			623.371	636.633	726.564	578.102	716.144	691.496		0.0188977	6.04775	0.994924	1	Mark3	MAP/microtubule affinity-regulating kinase 3 [Source:MGI Symbol;Acc:MGI:1341865]
ENSMUSG00000007415	1254	664	866	938	1330	1114			1024.52	920.968	661.624	781.354	832.58	883.402		0.0567822	6.41692	0.911683	1	Gatad1	GATA zinc finger domain containing 1 [Source:MGI Symbol;Acc:MGI:1914460]
ENSMUSG00000007440	8	5	22	14	64	16			6.536	6.935	16.808	11.662	40.064	12.688		-1.083	0.664244	0.155086	1	Pcdhac1	protocadherin alpha subfamily C, 1 [Source:MGI Symbol;Acc:MGI:1891442]
ENSMUSG00000007457	0	1	0	0	0	0			0	1.387	0	0	0	0		2.46653	-6.16036	1	1	2310003L06Rik	RIKEN cDNA 2310003L06 gene [Source:MGI Symbol;Acc:MGI:1921498]
ENSMUSG00000007458	1501	830	1689	1818	2368	1911			1226.32	1151.21	1290.4	1514.39	1482.37	1515.42		-0.263387	7.09413	0.661232	1	M6pr	mannose-6-phosphate receptor, cation dependent [Source:MGI Symbol;Acc:MGI:96904]
ENSMUSG00000007476	1131	494	887	1297	1232	948			924.027	685.178	677.668	1080.4	771.232	751.764		-0.131491	6.36197	0.793185	1	Lrrc8a	leucine rich repeat containing 8A [Source:MGI Symbol;Acc:MGI:2652847]
ENSMUSG00000007480	28	0	8	0	8	3			22.876	0	6.112	0	5.008	2.379		2.02067	-0.633665	0.0149793	0.471988	Mc5r	melanocortin 5 receptor [Source:MGI Symbol;Acc:MGI:99420]
ENSMUSG00000007564	1153	748	1636	1286	1887	1601			942.001	1037.48	1249.9	1071.24	1181.26	1269.59		-0.0951623	6.81213	0.850461	1	Ppp2r1a	protein phosphatase 2 (formerly 2A), regulatory subunit A (PR 65), alpha isoform [Source:MGI Symbol;Acc:MGI:1926334]
ENSMUSG00000007570	154	150	232	156	251	196			125.818	208.05	177.248	129.948	157.126	155.428		0.167506	3.97929	0.778697	1	Fance	Fanconi anemia, complementation group E [Source:MGI Symbol;Acc:MGI:1920025]
ENSMUSG00000007589	163	99	216	116	257	170			133.171	137.313	165.024	96.628	160.882	134.81		0.153488	3.78238	0.817875	1	Tinf2	Terf1 (TRF1)-interacting nuclear factor 2 [Source:MGI Symbol;Acc:MGI:107246]
ENSMUSG00000007591	10	13	29	9	75	13			8.17	18.031	22.156	7.497	46.95	10.309		-0.559999	0.897668	0.561342	1	Tssk4	testis-specific serine kinase 4 [Source:MGI Symbol;Acc:MGI:1918349]
ENSMUSG00000007594	0	1	2	0	0	2			0	1.387	1.528	0	0	1.586		0.836493	-3.84979	1	1	Hapln4	hyaluronan and proteoglycan link protein 4 [Source:MGI Symbol;Acc:MGI:2679531]
ENSMUSG00000007603	170	145	249	128	291	228			138.89	201.115	190.236	106.624	182.166	180.804		0.139376	4.04763	0.802714	1	Dus3l	dihydrouridine synthase 3-like (S. cerevisiae) [Source:MGI Symbol;Acc:MGI:2147092]
ENSMUSG00000007610	126	100	175	172	230	161			102.942	138.7	133.7	143.276	143.98	127.673		-0.151949	3.71541	0.823693	1	Gtpbp3	GTP binding protein 3 [Source:MGI Symbol;Acc:MGI:1917609]
ENSMUSG00000007613	612	491	945	628	1105	767			500.004	681.017	721.98	523.124	691.73	608.231		0.0497864	5.94875	0.934942	1	Tgfbr1	transforming growth factor, beta receptor I [Source:MGI Symbol;Acc:MGI:98728]
ENSMUSG00000007617	193	119	242	195	283	210			157.681	165.053	184.888	162.435	177.158	166.53		0.0249717	4.07844	0.994346	1	Homer1	homer homolog 1 (Drosophila) [Source:MGI Symbol;Acc:MGI:1347345]
ENSMUSG00000007646	14	14	20	3	30	10			11.438	19.418	15.28	2.499	18.78	7.93		0.493492	0.302282	0.39557	1	Rad51c	RAD51 homolog c (S. cerevisiae) [Source:MGI Symbol;Acc:MGI:2150020]
ENSMUSG00000007653	0	1	5	0	6	0			0	1.387	3.82	0	3.756	0		0.324065	-2.68222	1	1	Gabrb2	gamma-aminobutyric acid (GABA) A receptor, subunit beta 2 [Source:MGI Symbol;Acc:MGI:95620]
ENSMUSG00000007655	27587	6544	12390	24122	30469	30048			22538.6	9076.53	9465.96	20093.6	19073.6	23828.1		-0.525934	10.7811	0.39821	1	Cav1	caveolin 1, caveolae protein [Source:MGI Symbol;Acc:MGI:102709]
ENSMUSG00000007656	606	851	750	580	905	781			495.102	1180.34	573	483.14	566.53	619.333		0.29941	6.00985	0.552446	1	Arpp19	cAMP-regulated phosphoprotein 19 [Source:MGI Symbol;Acc:MGI:1891691]
ENSMUSG00000007659	365	324	609	554	825	504			298.205	449.388	465.276	461.482	516.45	399.672		-0.199207	5.42465	0.770708	1	Bcl2l1	BCL2-like 1 [Source:MGI Symbol;Acc:MGI:88139]
ENSMUSG00000007670	730	315	788	891	854	718			596.41	436.905	602.032	742.203	534.604	569.374		-0.0886952	5.86943	0.802749	1	Khsrp	KH-type splicing regulatory protein [Source:MGI Symbol;Acc:MGI:1336214]
ENSMUSG00000007682	13	4	5	16	8	8			10.621	5.548	3.82	13.328	5.008	6.344		-0.20118	-0.400769	0.787476	1	Dio2	deiodinase, iodothyronine, type II [Source:MGI Symbol;Acc:MGI:1338833]
ENSMUSG00000007721	299	287	272	171	424	308			244.283	398.069	207.808	142.443	265.424	244.244		0.263681	4.63253	0.577923	1	Ccdc124	coiled-coil domain containing 124 [Source:MGI Symbol;Acc:MGI:1916403]
ENSMUSG00000007739	1331	917	1697	1475	1891	1361			1087.43	1271.88	1296.51	1228.67	1183.77	1079.27		0.0766003	6.89525	0.928858	1	Cct4	chaperonin containing Tcp1, subunit 4 (delta) [Source:MGI Symbol;Acc:MGI:104689]
ENSMUSG00000007777	189	199	184	122	247	155			154.413	276.013	140.576	101.626	154.622	122.915		0.463741	3.96952	0.39864	1	0610009B22Rik	RIKEN cDNA 0610009B22 gene [Source:MGI Symbol;Acc:MGI:1913300]
ENSMUSG00000007783	106	58	103	160	193	145			86.602	80.446	78.692	133.28	120.818	114.985		-0.561417	3.3629	0.39622	1	Cpt1c	carnitine palmitoyltransferase 1c [Source:MGI Symbol;Acc:MGI:2446526]
ENSMUSG00000007805	112	32	87	117	123	50			91.504	44.384	66.468	97.461	76.998	39.65		0.00933528	2.81628	0.946312	1	Twist2	twist homolog 2 (Drosophila) [Source:MGI Symbol;Acc:MGI:104685]
ENSMUSG00000007812	985	619	1423	1808	1321	1089			804.745	858.553	1087.17	1506.06	826.946	863.577		-0.141156	6.63771	0.72937	1	Zfp655	zinc finger protein 655 [Source:MGI Symbol;Acc:MGI:1919861]
ENSMUSG00000007815	2452	1271	2546	3009	2936	2845			2003.28	1762.88	1945.14	2506.5	1837.94	2256.09		-0.150119	7.68856	0.757886	1	Rhoa	ras homolog gene family, member A [Source:MGI Symbol;Acc:MGI:1096342]
ENSMUSG00000007817	797	286	815	1208	903	847			651.149	396.682	622.66	1006.26	565.278	671.671		-0.302606	6.04375	0.536078	1	Zmiz1	zinc finger, MIZ-type containing 1 [Source:MGI Symbol;Acc:MGI:3040693]
ENSMUSG00000007827	183	126	233	81	269	198			149.511	174.762	178.012	67.473	168.394	157.014		0.321474	3.89035	0.592787	1	Ankrd26	ankyrin repeat domain 26 [Source:MGI Symbol;Acc:MGI:1917887]
ENSMUSG00000007833	136	95	248	126	262	233			111.112	131.765	189.472	104.958	164.012	184.769		-0.0370465	3.87742	0.918939	1	Aldh16a1	aldehyde dehydrogenase 16 family, member A1 [Source:MGI Symbol;Acc:MGI:1916998]
ENSMUSG00000007836	394	549	861	501	875	703			321.898	761.463	657.804	417.333	547.75	557.479		0.132797	5.74684	0.805028	1	Hnrnpa0	heterogeneous nuclear ribonucleoprotein A0 [Source:MGI Symbol;Acc:MGI:1924384]
ENSMUSG00000007837	271	119	194	217	304	194			221.407	165.053	148.216	180.761	190.304	153.842		0.0455119	4.15245	0.948972	1	Prrg2	proline-rich Gla (G-carboxyglutamic acid) polypeptide 2 [Source:MGI Symbol;Acc:MGI:1929596]
ENSMUSG00000007850	1765	1462	3441	2261	3805	2725			1442	2027.79	2628.92	1883.41	2381.93	2160.93		-0.0612669	7.69703	0.898926	1	Hnrnph1	heterogeneous nuclear ribonucleoprotein H1 [Source:MGI Symbol;Acc:MGI:1891925]
ENSMUSG00000007867	124	121	156	81	240	148			101.308	167.827	119.184	67.473	150.24	117.364		0.111455	3.57581	0.763696	1	1700019E19Rik	RIKEN cDNA 1700019E19 gene [Source:MGI Symbol;Acc:MGI:1923661]
ENSMUSG00000007872	602	515	765	929	822	991			491.834	714.305	584.46	773.857	514.572	785.863		-0.205435	6.00831	0.730996	1	Id3	inhibitor of DNA binding 3 [Source:MGI Symbol;Acc:MGI:96398]
ENSMUSG00000007877	3	8	3	0	6	5			2.451	11.096	2.292	0	3.756	3.965		0.671863	-1.47466	0.374211	1	Tcap	titin-cap [Source:MGI Symbol;Acc:MGI:1330233]
ENSMUSG00000007880	995	532	1225	1065	1361	1090			812.915	737.884	935.9	887.145	851.986	864.37		-0.015949	6.41005	0.925953	1	Arid1a	AT rich interactive domain 1A (SWI-like) [Source:MGI Symbol;Acc:MGI:1935147]
ENSMUSG00000007888	15	4	17	9	30	24			12.255	5.548	12.988	7.497	18.78	19.032		-0.467403	0.363335	0.54573	1	Crlf1	cytokine receptor-like factor 1 [Source:MGI Symbol;Acc:MGI:1340030]
ENSMUSG00000007891	16740	7289	10838	10854	17296	16730			13676.6	10109.8	8280.23	9041.38	10827.3	13266.9		-0.026706	10.0949	0.972304	1	Ctsd	cathepsin D [Source:MGI Symbol;Acc:MGI:88562]
ENSMUSG00000007892	981	5666	2430	1089	3007	1979			801.477	7858.74	1856.52	907.137	1882.38	1569.35		0.916804	7.89771	0.0760388	1	Rplp1	ribosomal protein, large, P1 [Source:MGI Symbol;Acc:MGI:1927099]
ENSMUSG00000007907	1	45	62	4	483	66			0.817	62.415	47.368	3.332	302.358	52.338		-2.01652	2.91838	0.0150258	0.471988	4931407G18Rik	RIKEN cDNA 4931407G18 gene [Source:MGI Symbol;Acc:MGI:1918227]
ENSMUSG00000007908	9	3	3	6	3	0			7.353	4.161	2.292	4.998	1.878	0		1.0515	-1.54268	0.292634	1	Hmgcll1	3-hydroxymethyl-3-methylglutaryl-Coenzyme A lyase-like 1 [Source:MGI Symbol;Acc:MGI:2446108]
ENSMUSG00000007946	0	0	3	0	2	0			0	0	2.292	0	1.252	0		0.836493	-3.91593	0.660029	1	Phox2a	paired-like homeobox 2a [Source:MGI Symbol;Acc:MGI:106633]
ENSMUSG00000007950	78	78	205	31	276	148			63.726	108.186	156.62	25.823	172.776	117.364		0.00363435	3.40241	0.93255	1	Abhd8	abhydrolase domain containing 8 [Source:MGI Symbol;Acc:MGI:1918946]
ENSMUSG00000007987	123	120	145	134	213	134			100.491	166.44	110.78	111.622	133.338	106.262		0.0275082	3.59235	0.89764	1	Rabl5	RAB, member of RAS oncogene family-like 5 [Source:MGI Symbol;Acc:MGI:1914536]
ENSMUSG00000007989	134	75	173	101	213	131			109.478	104.025	132.172	84.133	133.338	103.883		0.117201	3.47293	0.867647	1	Fzd3	frizzled homolog 3 (Drosophila) [Source:MGI Symbol;Acc:MGI:108476]
ENSMUSG00000008028	1	1	2	0	10	1			0.817	1.387	1.528	0	6.26	0.793		-1.08053	-2.38923	0.39546	1	1700008O03Rik	RIKEN cDNA 1700008O03 gene [Source:MGI Symbol;Acc:MGI:1916599]
ENSMUSG00000008035	453	955	3045	268	3342	1315			370.101	1324.59	2326.38	223.244	2092.09	1042.8		0.192148	6.90573	0.707287	1	Mid1ip1	Mid1 interacting protein 1 (gastrulation specific G12-like (zebrafish)) [Source:MGI Symbol;Acc:MGI:1915291]
ENSMUSG00000008036	352	385	691	229	820	681			287.584	533.995	527.924	190.757	513.32	540.033		0.0607186	5.41473	0.871488	1	Ap2s1	adaptor-related protein complex 2, sigma 1 subunit [Source:MGI Symbol;Acc:MGI:2141861]
ENSMUSG00000008090	2107	645	1384	1508	2170	1935			1721.42	894.615	1057.38	1256.16	1358.42	1534.46		-0.103026	7.04215	0.834082	1	Fgfrl1	fibroblast growth factor receptor-like 1 [Source:MGI Symbol;Acc:MGI:2150920]
ENSMUSG00000008129	27	39	82	29	113	41			22.059	54.093	62.648	24.157	70.738	32.513		0.0312107	2.125	0.882327	1	4930432K21Rik	RIKEN cDNA 4930432K21 gene [Source:MGI Symbol;Acc:MGI:1921916]
ENSMUSG00000008136	82	115	94	54	94	100			66.994	159.505	71.816	44.982	58.844	79.3		0.567655	2.97962	0.33053	1	Fhl2	four and a half LIM domains 2 [Source:MGI Symbol;Acc:MGI:1338762]
ENSMUSG00000008140	393	391	566	393	675	510			321.081	542.317	432.424	327.369	422.55	404.43		0.112347	5.34016	0.821874	1	2310044H10Rik	RIKEN cDNA 2310044H10 gene [Source:MGI Symbol;Acc:MGI:1916933]
ENSMUSG00000008153	481	37	58	100	212	174			392.977	51.319	44.312	83.3	132.712	137.982		0.582342	3.86825	0.401496	1	Clstn3	calsyntenin 3 [Source:MGI Symbol;Acc:MGI:2178323]
ENSMUSG00000008167	104	127	272	70	267	165			84.968	176.149	207.808	58.31	167.142	130.845		0.340207	3.75888	0.573514	1	Fbxw9	F-box and WD-40 domain protein 9 [Source:MGI Symbol;Acc:MGI:1915878]
ENSMUSG00000008193	2	8	13	16	14	15			1.634	11.096	9.932	13.328	8.764	11.895		-0.625918	-0.100347	0.424104	1	Spib	Spi-B transcription factor (Spi-1/PU.1 related) [Source:MGI Symbol;Acc:MGI:892986]
ENSMUSG00000008200	840	727	1336	1141	1403	1019			686.28	1008.35	1020.7	950.453	878.278	808.067		0.0419531	6.47345	0.9699	1	Fnbp4	formin binding protein 4 [Source:MGI Symbol;Acc:MGI:1860513]
ENSMUSG00000008206	1112	647	1262	776	1414	1354			908.504	897.389	964.168	646.408	885.164	1073.72		0.107144	6.4845	0.886189	1	Lass4	LAG1 homolog, ceramide synthase 4 [Source:MGI Symbol;Acc:MGI:1914510]
ENSMUSG00000008226	338	220	350	336	389	288			276.146	305.14	267.4	279.888	243.514	228.384		0.179588	4.73922	0.802838	1	Scrn3	secernin 3 [Source:MGI Symbol;Acc:MGI:1921866]
ENSMUSG00000008301	384	406	481	425	609	423			313.728	563.122	367.484	354.025	381.234	335.439		0.140442	5.25883	0.770995	1	Phax	phosphorylated adaptor for RNA export [Source:MGI Symbol;Acc:MGI:1891839]
ENSMUSG00000008305	644	396	806	807	995	743			526.148	549.252	615.784	672.231	622.87	589.199		-0.125744	5.89861	0.81474	1	Tle1	transducin-like enhancer of split 1, homolog of Drosophila E(spl) [Source:MGI Symbol;Acc:MGI:104636]
ENSMUSG00000008307	48	23	30	27	66	33			39.216	31.901	22.92	22.491	41.316	26.169		0.0183954	1.62122	0.910088	1	1700109H08Rik	RIKEN cDNA 1700109H08 gene [Source:MGI Symbol;Acc:MGI:1924286]
ENSMUSG00000008318	28	12	26	46	46	50			22.876	16.644	19.864	38.318	28.796	39.65		-0.765861	1.48362	0.257039	1	Relt	RELT tumor necrosis factor receptor [Source:MGI Symbol;Acc:MGI:2443373]
ENSMUSG00000008333	223	432	248	201	393	272			182.191	599.184	189.472	167.433	246.018	215.696		0.397751	4.70652	0.386554	1	Snrpb2	U2 small nuclear ribonucleoprotein B [Source:MGI Symbol;Acc:MGI:104805]
ENSMUSG00000008348	2020	3042	2036	2043	2946	2135			1650.34	4219.25	1555.5	1701.82	1844.2	1693.06		0.332218	7.70159	0.485489	1	Ubc	ubiquitin C [Source:MGI Symbol;Acc:MGI:98889]
ENSMUSG00000008373	263	383	553	327	662	544			214.871	531.221	422.492	272.391	414.412	431.392		-0.0170186	5.23218	0.95615	1	Prpf31	PRP31 pre-mRNA processing factor 31 homolog (yeast) [Source:MGI Symbol;Acc:MGI:1916238]
ENSMUSG00000008384	103	149	181	146	180	159			84.151	206.663	138.284	121.618	112.68	126.087		0.173792	3.70037	0.751009	1	Sertad1	SERTA domain containing 1 [Source:MGI Symbol;Acc:MGI:1913438]
ENSMUSG00000008393	1458	854	971	1248	1606	1375			1191.19	1184.5	741.844	1039.58	1005.36	1090.38		-0.0277957	6.70856	0.999323	1	Carhsp1	calcium regulated heat stable protein 1 [Source:MGI Symbol;Acc:MGI:1196368]
ENSMUSG00000008398	529	193	344	789	355	399			432.193	267.691	262.816	657.237	222.23	316.407		-0.195988	5.19426	0.649365	1	Elk3	ELK3, member of ETS oncogene family [Source:MGI Symbol;Acc:MGI:101762]
ENSMUSG00000008429	393	214	409	413	521	401			321.081	296.818	312.476	344.029	326.146	317.993		-0.056423	5.00333	0.904379	1	Herpud2	HERPUD family member 2 [Source:MGI Symbol;Acc:MGI:1915393]
ENSMUSG00000008435	143	145	223	134	262	213			116.831	201.115	170.372	111.622	164.012	168.909		0.0843478	3.9453	0.858191	1	Rdh13	retinol dehydrogenase 13 (all-trans and 9-cis) [Source:MGI Symbol;Acc:MGI:1918732]
ENSMUSG00000008438	13	1	6	2	36	5			10.621	1.387	4.584	1.666	22.536	3.965		-0.76032	-0.368088	0.448081	1	Adam21	a disintegrin and metallopeptidase domain 21 [Source:MGI Symbol;Acc:MGI:1861229]
ENSMUSG00000008450	65	39	40	21	52	41			53.105	54.093	30.56	17.493	32.552	32.513		0.673223	1.87338	0.286815	1	Nutf2	nuclear transport factor 2 [Source:MGI Symbol;Acc:MGI:1915301]
ENSMUSG00000008461	0	0	29	2	102	1			0	0	22.156	1.666	63.852	0.793		-1.51164	0.567423	0.0428387	0.893339	Fut1	fucosyltransferase 1 [Source:MGI Symbol;Acc:MGI:109375]
ENSMUSG00000008475	893	835	1042	979	1239	1021			729.581	1158.14	796.088	815.507	775.614	809.653		0.111833	6.39815	0.830952	1	Arpc5	actin related protein 2/3 complex, subunit 5 [Source:MGI Symbol;Acc:MGI:1915021]
ENSMUSG00000008482	5	2	6	0	138	10			4.085	2.774	4.584	0	86.388	7.93		-3.14992	0.818766	0.000277459	0.0326345	Rnf151	ring finger protein 151 [Source:MGI Symbol;Acc:MGI:1914754]
ENSMUSG00000008489	5	5	3	0	6	2			4.085	6.935	2.292	0	3.756	1.586		1.01278	-1.76241	0.225897	1	Elavl2	ELAV (embryonic lethal, abnormal vision, Drosophila)-like 2 (Hu antigen B) [Source:MGI Symbol;Acc:MGI:1100887]
ENSMUSG00000008496	5	9	9	4	16	15			4.085	12.483	6.876	3.332	10.016	11.895		-0.265887	-0.334179	0.896127	1	Pou2f2	POU domain, class 2, transcription factor 2 [Source:MGI Symbol;Acc:MGI:101897]
ENSMUSG00000008540	12747	7981	8802	16306	11009	8821			10414.3	11069.6	6724.73	13582.9	6891.63	6995.05		0.0462485	9.8688	0.96707	1	Mgst1	microsomal glutathione S-transferase 1 [Source:MGI Symbol;Acc:MGI:1913850]
ENSMUSG00000008575	2685	1587	2455	2975	3219	2744			2193.64	2201.17	1875.62	2478.17	2015.09	2175.99		-0.0724822	7.75784	0.894829	1	Nfib	nuclear factor I/B [Source:MGI Symbol;Acc:MGI:103188]
ENSMUSG00000008590	0	0	1	0	0	0			0	0	0.764	0	0	0		2.46653	-6.19456	1	1	Htr3b	5-hydroxytryptamine (serotonin) receptor 3B [Source:MGI Symbol;Acc:MGI:1861899]
ENSMUSG00000008601	22	145	165	3	115	95			17.974	201.115	126.06	2.499	71.99	75.335		0.976904	2.98502	0.0944345	1	Rab25	RAB25, member RAS oncogene family [Source:MGI Symbol;Acc:MGI:1858203]
ENSMUSG00000008604	682	437	755	594	768	568			557.194	606.119	576.82	494.802	480.768	450.424		0.294986	5.72232	0.672518	1	Ubqln4	ubiquilin 4 [Source:MGI Symbol;Acc:MGI:2150152]
ENSMUSG00000008658	13	21	9	9	9	19			10.621	29.127	6.876	7.497	5.634	15.067		0.550866	0.263076	0.385448	1	Rbfox1	RNA binding protein, fox-1 homolog (C. elegans) 1 [Source:MGI Symbol;Acc:MGI:1926224]
ENSMUSG00000008668	536	999	890	639	1082	743			437.912	1385.61	679.96	532.287	677.332	589.199		0.314455	6.13815	0.515267	1	Rps18	ribosomal protein S18 [Source:MGI Symbol;Acc:MGI:98146]
ENSMUSG00000008682	199	326	297	170	302	211			162.583	452.162	226.908	141.61	189.052	167.323		0.604555	4.45454	0.287715	1	Rpl10	ribosomal protein L10 [Source:MGI Symbol;Acc:MGI:105943]
ENSMUSG00000008683	552	1154	1061	670	1174	833			450.984	1600.6	810.604	558.11	734.924	660.569		0.385175	6.29797	0.449688	1	Rps15a	ribosomal protein S15A [Source:MGI Symbol;Acc:MGI:2389091]
ENSMUSG00000008686	36	21	59	69	63	45			29.412	29.127	45.076	57.477	39.438	35.685		-0.271649	1.98407	0.613675	1	#N/A	#N/A
ENSMUSG00000008690	610	559	1035	534	1274	951			498.37	775.333	790.74	444.822	797.524	754.143		0.0134817	6.06766	0.950694	1	Ncaph2	non-SMC condensin II complex, subunit H2 [Source:MGI Symbol;Acc:MGI:1289164]
ENSMUSG00000008730	3478	1443	3674	3959	4739	3455			2841.53	2001.44	2806.94	3297.85	2966.61	2739.82		-0.162235	8.12565	0.740072	1	Hipk1	homeodomain interacting protein kinase 1 [Source:MGI Symbol;Acc:MGI:1314873]
ENSMUSG00000008734	1171	366	764	828	1223	882			956.707	507.642	583.696	689.724	765.598	699.426		-0.0126106	6.14606	0.954549	1	Gprc5b	G protein-coupled receptor, family C, group 5, member B [Source:MGI Symbol;Acc:MGI:1927596]
ENSMUSG00000008763	1134	792	1250	1039	1648	1116			926.478	1098.5	955	865.487	1031.65	884.988		0.0775717	6.58267	0.883972	1	Man1a2	mannosidase, alpha, class 1A, member 2 [Source:MGI Symbol;Acc:MGI:104676]
ENSMUSG00000008789	0	3	0	0	0	0			0	4.161	0	0	0	0		3.86606	-4.52002	0.163455	1	Ceacam5	carcinoembryonic antigen-related cell adhesion molecule 5 [Source:MGI Symbol;Acc:MGI:1920500]
ENSMUSG00000008813	1	43	29	5	116	28			0.817	59.641	22.156	4.165	72.616	22.204		-0.690181	1.53715	0.661293	1	Tppp2	tubulin polymerization-promoting protein family member 2 [Source:MGI Symbol;Acc:MGI:2684923]
ENSMUSG00000008822	89	139	166	60	292	152			72.713	192.793	126.824	49.98	182.792	120.536		-0.0177139	3.60637	0.844481	1	Acyp1	acylphosphatase 1, erythrocyte (common) type [Source:MGI Symbol;Acc:MGI:1913454]
ENSMUSG00000008843	0	0	0	0	5	0			0	0	0	0	3.13	0		-4.24139	-3.95915	0.163455	1	Cldn13	claudin 13 [Source:MGI Symbol;Acc:MGI:1913102]
ENSMUSG00000008845	1185	638	1523	1090	1620	1441			968.145	884.906	1163.57	907.97	1014.12	1142.71		0.026481	6.66475	0.979925	1	Cd163	CD163 antigen [Source:MGI Symbol;Acc:MGI:2135946]
ENSMUSG00000008855	1231	723	1412	1469	1729	1356			1005.73	1002.8	1078.77	1223.68	1082.35	1075.31		-0.0985886	6.7556	0.844763	1	Hdac5	histone deacetylase 5 [Source:MGI Symbol;Acc:MGI:1333784]
ENSMUSG00000008859	553	522	529	291	766	571			451.801	724.014	404.156	242.403	479.516	452.803		0.316029	5.50746	0.529841	1	Rala	v-ral simian leukemia viral oncogene homolog A (ras related) [Source:MGI Symbol;Acc:MGI:1927243]
ENSMUSG00000008874	0	0	0	0	1	0			0	0	0	0	0.626	0		-2.19624	-6.21333	1	1	Clec3a	C-type lectin domain family 3, member a [Source:MGI Symbol;Acc:MGI:2685642]
ENSMUSG00000008892	155	133	170	106	254	147			126.635	184.471	129.88	88.298	159.004	116.571		0.190768	3.73434	0.689008	1	Vdac3	voltage-dependent anion channel 3 [Source:MGI Symbol;Acc:MGI:106922]
ENSMUSG00000008932	8	3	1	0	6	8			6.536	4.161	0.764	0	3.756	6.344		0.112948	-1.47573	0.90014	1	Slc1a7	solute carrier family 1 (glutamate transporter), member 7 [Source:MGI Symbol;Acc:MGI:2444087]
ENSMUSG00000008958	257	159	339	315	394	294			209.969	220.533	258.996	262.395	246.644	233.142		-0.0722482	4.57772	0.874163	1	Vps72	vacuolar protein sorting 72 (yeast) [Source:MGI Symbol;Acc:MGI:1202305]
ENSMUSG00000008976	742	446	899	1147	1037	801			606.214	618.602	686.836	955.451	649.162	635.193		-0.178778	6.11832	0.725852	1	Gabpa	GA repeat binding protein, alpha [Source:MGI Symbol;Acc:MGI:95610]
ENSMUSG00000008999	48	75	49	27	68	55			39.216	104.025	37.436	22.491	42.568	43.615		0.53412	2.23644	0.31925	1	Bmp7	bone morphogenetic protein 7 [Source:MGI Symbol;Acc:MGI:103302]
ENSMUSG00000009013	402	491	423	429	656	401			328.434	681.017	323.172	357.357	410.656	317.993		0.162201	5.31806	0.68829	1	Dynll1	dynein light chain LC8-type 1 [Source:MGI Symbol;Acc:MGI:1861457]
ENSMUSG00000009030	296	235	455	299	534	442			241.832	325.945	347.62	249.067	334.284	350.506		-0.033326	4.93832	0.960814	1	Pdcl	phosducin-like [Source:MGI Symbol;Acc:MGI:1914716]
ENSMUSG00000009035	461	158	368	635	507	528			376.637	219.146	281.152	528.955	317.382	418.704		-0.42114	5.1755	0.449014	1	Tmem184b	transmembrane protein 184b [Source:MGI Symbol;Acc:MGI:2445179]
ENSMUSG00000009070	6	5	1	0	10	5			4.902	6.935	0.764	0	6.26	3.965		0.0152932	-1.43239	0.807414	1	Rtdr1	rhabdoid tumor deletion region gene 1 [Source:MGI Symbol;Acc:MGI:1918486]
ENSMUSG00000009073	957	503	1191	939	1612	1241			781.869	697.661	909.924	782.187	1009.11	984.113		-0.178904	6.42804	0.759512	1	Nf2	neurofibromatosis 2 [Source:MGI Symbol;Acc:MGI:97307]
ENSMUSG00000009075	0	2	0	0	0	0			0	2.774	0	0	0	0		3.32974	-5.13181	0.287599	1	Cabp7	calcium binding protein 7 [Source:MGI Symbol;Acc:MGI:2183437]
ENSMUSG00000009076	51	43	52	69	93	65			41.667	59.641	39.728	57.477	58.218	51.545		-0.298811	2.35675	0.71296	1	Zmat5	zinc finger, matrin type 5 [Source:MGI Symbol;Acc:MGI:1914428]
ENSMUSG00000009079	1953	1142	2049	2310	2480	1802			1595.6	1583.95	1565.44	1924.23	1552.48	1428.99		-0.0203204	7.33446	0.941132	1	Ewsr1	Ewing sarcoma breakpoint region 1 [Source:MGI Symbol;Acc:MGI:99960]
ENSMUSG00000009090	824	530	1273	860	1453	1309			673.208	735.11	972.572	716.38	909.578	1038.04		-0.125856	6.39006	0.81024	1	Ap1b1	adaptor protein complex AP-1, beta 1 subunit [Source:MGI Symbol;Acc:MGI:1096368]
ENSMUSG00000009092	5	26	152	40	178	18			4.085	36.062	116.128	33.32	111.428	14.274		-0.0294038	2.36533	0.954365	1	Derl3	Der1-like domain family, member 3 [Source:MGI Symbol;Acc:MGI:1917627]
ENSMUSG00000009093	2	3	9	0	154	10			1.634	4.161	6.876	0	96.404	7.93		-3.19256	0.955404	0.000208808	0.0273662	Gstt4	glutathione S-transferase, theta 4 [Source:MGI Symbol;Acc:MGI:1923136]
ENSMUSG00000009097	3	16	8	16	9	11			2.451	22.192	6.112	13.328	5.634	8.723		-0.0769205	-0.104145	1	1	Tbx1	T-box 1 [Source:MGI Symbol;Acc:MGI:98493]
ENSMUSG00000009108	9	5	7	0	7	0			7.353	6.935	5.348	0	4.382	0		1.88116	-1.35427	0.0312978	0.764171	Gnat2	guanine nucleotide binding protein, alpha transducing 2 [Source:MGI Symbol;Acc:MGI:95779]
ENSMUSG00000009112	1451	438	1003	1535	1311	1179			1185.47	607.506	766.292	1278.65	820.686	934.947		-0.139407	6.56355	0.741327	1	Bcl2l13	BCL2-like 13 (apoptosis facilitator) [Source:MGI Symbol;Acc:MGI:2136959]
ENSMUSG00000009114	7	0	1	3	2	9			5.719	0	0.764	2.499	1.252	7.137		-0.459035	-1.72148	0.551745	1	2610028H24Rik	RIKEN cDNA 2610028H24 gene [Source:MGI Symbol;Acc:MGI:1924214]
ENSMUSG00000009115	0	12	5	0	80	5			0	16.644	3.82	0	50.08	3.965		-1.97053	0.279561	0.0647795	1	1700027D21Rik	RIKEN cDNA 1700027D21 gene [Source:MGI Symbol;Acc:MGI:1923823]
ENSMUSG00000009145	46	14	29	41	52	38			37.582	19.418	22.156	34.153	32.552	30.134		-0.21968	1.57234	0.725119	1	Dqx1	DEAQ RNA-dependent ATPase [Source:MGI Symbol;Acc:MGI:2136388]
ENSMUSG00000009185	171	279	225	121	194	252			139.707	386.973	171.9	100.793	121.444	199.836		0.588805	4.19746	0.311294	1	Ccl8	chemokine (C-C motif) ligand 8 [Source:MGI Symbol;Acc:MGI:101878]
ENSMUSG00000009207	132	125	267	162	387	250			107.844	173.375	203.988	134.946	242.262	198.25		-0.27102	4.13056	0.711422	1	Lnp	limb and neural patterns [Source:MGI Symbol;Acc:MGI:1918115]
ENSMUSG00000009210	11	0	0	0	2	17			8.987	0	0	0	1.252	13.481		-0.443347	-1.27293	0.644353	1	2310007L24Rik	RIKEN cDNA 2310007L24 gene [Source:MGI Symbol;Acc:MGI:1922823]
ENSMUSG00000009216	0	0	0	0	3	0			0	0	0	0	1.878	0		-3.5544	-4.66592	0.525066	1	Fam163b	family with sequence similarity 163, member B [Source:MGI Symbol;Acc:MGI:1926106]
ENSMUSG00000009246	0	0	1	0	7	2			0	0	0.764	0	4.382	1.586		-2.58855	-2.97516	0.127931	1	Trpm5	transient receptor potential cation channel, subfamily M, member 5 [Source:MGI Symbol;Acc:MGI:1861718]
ENSMUSG00000009248	11	1	11	0	14	1			8.987	1.387	8.404	0	8.764	0.793		0.941367	-1.02176	0.257057	1	Ascl2	achaete-scute complex homolog 2 (Drosophila) [Source:MGI Symbol;Acc:MGI:96920]
ENSMUSG00000009281	1632	2188	1710	2416	2582	2964			1333.34	3034.76	1306.44	2012.53	1616.33	2350.45		-0.18834	7.59001	0.871415	1	Rarres2	retinoic acid receptor responder (tazarotene induced) 2 [Source:MGI Symbol;Acc:MGI:1918910]
ENSMUSG00000009291	2140	1586	2165	2202	2872	2446			1748.38	2199.78	1654.06	1834.27	1797.87	1939.68		-0.0147153	7.53932	0.997928	1	Pttg1ip	pituitary tumor-transforming 1 interacting protein [Source:MGI Symbol;Acc:MGI:2652132]
ENSMUSG00000009292	58	47	74	55	59	88			47.386	65.189	56.536	45.815	36.934	69.784		0.162896	2.41754	0.85115	1	Trpm2	transient receptor potential cation channel, subfamily M, member 2 [Source:MGI Symbol;Acc:MGI:1351901]
ENSMUSG00000009293	430	239	435	439	527	487			351.31	331.493	332.34	365.687	329.902	386.191		-0.0587787	5.13172	0.897332	1	Ube2g2	ubiquitin-conjugating enzyme E2G 2 [Source:MGI Symbol;Acc:MGI:1343188]
ENSMUSG00000009350	3	2	0	0	2	1			2.451	2.774	0	0	1.252	0.793		1.0085	-3.15515	0.376893	1	Mpo	myeloperoxidase [Source:MGI Symbol;Acc:MGI:97137]
ENSMUSG00000009356	0	0	3	0	1	1			0	0	2.292	0	0.626	0.793		0.836493	-3.89778	1	1	Lpo	lactoperoxidase [Source:MGI Symbol;Acc:MGI:1923363]
ENSMUSG00000009376	1686	419	858	1046	1223	714			1377.46	581.153	655.512	871.318	765.598	566.202		0.327772	6.35388	0.66954	1	Met	met proto-oncogene [Source:MGI Symbol;Acc:MGI:96969]
ENSMUSG00000009378	631	319	911	800	890	1011			515.527	442.453	696.004	666.4	557.14	801.723		-0.199889	5.94258	0.66596	1	Slc16a12	solute carrier family 16 (monocarboxylic acid transporters), member 12 [Source:MGI Symbol;Acc:MGI:2147716]
ENSMUSG00000009394	111	169	561	146	331	374			90.687	234.403	428.604	121.618	207.206	296.582		0.320357	4.50115	0.720124	1	Syn2	synapsin II [Source:MGI Symbol;Acc:MGI:103020]
ENSMUSG00000009406	298	97	227	395	289	195			243.466	134.539	173.428	329.035	180.914	154.635		-0.16139	4.36269	0.708671	1	Elk1	ELK1, member of ETS oncogene family [Source:MGI Symbol;Acc:MGI:101833]
ENSMUSG00000009418	1735	893	1989	3560	1902	2146			1417.49	1238.59	1519.6	2965.48	1190.65	1701.78		-0.383041	7.4001	0.457756	1	Nav1	neuron navigator 1 [Source:MGI Symbol;Acc:MGI:2183683]
ENSMUSG00000009470	2675	1414	3374	3213	4243	3121			2185.47	1961.22	2577.74	2676.43	2656.12	2474.95		-0.165594	7.92307	0.753042	1	Tnpo1	transportin 1 [Source:MGI Symbol;Acc:MGI:2681523]
ENSMUSG00000009487	0	2	1	0	1	0			0	2.774	0.764	0	0.626	0		1.66982	-4.15949	0.433381	1	Otog	otogelin [Source:MGI Symbol;Acc:MGI:1202064]
ENSMUSG00000009535	316	171	398	263	467	340			258.172	237.177	304.072	219.079	292.342	269.62		0.0636266	4.71933	0.951241	1	Rnmt	RNA (guanine-7-) methyltransferase [Source:MGI Symbol;Acc:MGI:1915147]
ENSMUSG00000009545	15	68	300	53	205	140			12.255	94.316	229.2	44.149	128.33	111.02		0.281901	3.33652	0.753963	1	Kcnq1	potassium voltage-gated channel, subfamily Q, member 1 [Source:MGI Symbol;Acc:MGI:108083]
ENSMUSG00000009549	693	872	1107	708	1356	1004			566.181	1209.46	845.748	589.764	848.856	796.172		0.138114	6.32124	0.756366	1	Srp14	signal recognition particle 14 [Source:MGI Symbol;Acc:MGI:107169]
ENSMUSG00000009551	0	0	2	0	0	1			0	0	1.528	0	0	0.793		1.1335	-4.61298	1	1	6330409D20Rik	RIKEN cDNA 6330409D20 gene [Source:MGI Symbol;Acc:MGI:1917980]
ENSMUSG00000009555	273	159	333	244	417	295			223.041	220.533	254.412	203.252	261.042	233.935		0.0159488	4.53978	0.993826	1	Cdk9	cyclin-dependent kinase 9 (CDC2-related kinase) [Source:MGI Symbol;Acc:MGI:1328368]
ENSMUSG00000009563	263	137	289	210	324	277			214.871	190.019	220.796	174.93	202.824	219.661		0.102272	4.35243	0.911228	1	Tor2a	torsin family 2, member A [Source:MGI Symbol;Acc:MGI:1353596]
ENSMUSG00000009566	106	160	453	98	437	312			86.602	221.92	346.092	81.634	273.562	247.416		0.101102	4.36344	0.879541	1	Fpgs	folylpolyglutamyl synthetase [Source:MGI Symbol;Acc:MGI:95576]
ENSMUSG00000009569	824	369	684	778	824	676			673.208	511.803	522.576	648.074	515.824	536.068		0.0581582	5.83893	0.980152	1	Mkl2	MKL/myocardin-like 2 [Source:MGI Symbol;Acc:MGI:3050795]
ENSMUSG00000009575	2293	1677	3756	2272	3960	3204			1873.38	2326	2869.58	1892.58	2478.96	2540.77		0.0490491	7.85792	0.966675	1	Cbx5	chromobox homolog 5 (Drosophila HP1a) [Source:MGI Symbol;Acc:MGI:109372]
ENSMUSG00000009580	10	471	999	0	477	594			8.17	653.277	763.236	0	298.602	471.042		0.803982	5.14136	0.213061	1	Odam	odontogenic, ameloblast asssociated [Source:MGI Symbol;Acc:MGI:1916842]
ENSMUSG00000009585	409	529	1014	306	952	611			334.153	733.723	774.696	254.898	595.952	484.523		0.400139	5.70415	0.505096	1	Apobec3	apolipoprotein B mRNA editing enzyme, catalytic polypeptide 3 [Source:MGI Symbol;Acc:MGI:1933111]
ENSMUSG00000009588	0	0	1	0	0	2			0	0	0.764	0	0	1.586		-0.563033	-4.60898	1	1	St6galnac1	ST6 (alpha-N-acetyl-neuraminyl-2,3-beta-galactosyl-1,3)-N-acetylgalactosaminide alpha-2,6-sialyltransferase 1 [Source:MGI Symbol;Acc:MGI:1341826]
ENSMUSG00000009596	0	1	0	0	12	1			0	1.387	0	0	7.512	0.793		-3.10565	-2.51702	0.103469	1	Taf7l	TAF7-like RNA polymerase II, TATA box binding protein (TBP)-associated factor [Source:MGI Symbol;Acc:MGI:1921719]
ENSMUSG00000009614	606	137	496	388	722	444			495.102	190.019	378.944	323.204	451.972	352.092		0.0106921	5.20666	0.954649	1	Sardh	sarcosine dehydrogenase [Source:MGI Symbol;Acc:MGI:2183102]
ENSMUSG00000009621	499	337	737	277	811	697			407.683	467.419	563.068	230.741	507.686	552.721		0.155076	5.49905	0.809417	1	Vav2	vav 2 oncogene [Source:MGI Symbol;Acc:MGI:102718]
ENSMUSG00000009628	39	41	59	6	91	38			31.863	56.867	45.076	4.998	56.966	30.134		0.378941	1.88641	0.445325	1	Tex15	testis expressed gene 15 [Source:MGI Symbol;Acc:MGI:1934816]
ENSMUSG00000009630	489	394	596	530	730	558			399.513	546.478	455.344	441.49	456.98	442.494		0.0397681	5.50964	0.937193	1	Ppp2cb	protein phosphatase 2 (formerly 2A), catalytic subunit, beta isoform [Source:MGI Symbol;Acc:MGI:1321161]
ENSMUSG00000009633	1915	1601	2296	2152	3610	4309			1564.55	2220.59	1754.14	1792.62	2259.86	3417.04		-0.455581	7.75385	0.51532	1	G0s2	G0/G1 switch gene 2 [Source:MGI Symbol;Acc:MGI:1316737]
ENSMUSG00000009640	165	118	266	246	305	214			134.805	163.666	203.224	204.918	190.93	169.702		-0.141095	4.15102	0.789655	1	Dmap1	DNA methyltransferase 1-associated protein 1 [Source:MGI Symbol;Acc:MGI:1913483]
ENSMUSG00000009646	2	0	2	0	0	1			1.634	0	1.528	0	0	0.793		2.05991	-3.86053	0.433381	1	Pla2g12b	phospholipase A2, group XIIB [Source:MGI Symbol;Acc:MGI:1917086]
ENSMUSG00000009647	291	130	241	298	357	278			237.747	180.31	184.124	248.234	223.482	220.454		-0.157492	4.44094	0.784316	1	Ccdc109a	coiled-coil domain containing 109A [Source:MGI Symbol;Acc:MGI:3026965]
ENSMUSG00000009654	1	0	1	0	4	6			0.817	0	0.764	0	2.504	4.758		-1.873	-2.65999	0.14175	1	Oit3	oncoprotein induced transcript 3 [Source:MGI Symbol;Acc:MGI:1201782]
ENSMUSG00000009670	8	6	0	0	8	0			6.536	8.322	0	0	5.008	0		1.11797	-1.67822	0.154587	1	Tex11	testis expressed gene 11 [Source:MGI Symbol;Acc:MGI:1933237]
ENSMUSG00000009681	759	314	679	755	946	647			620.103	435.518	518.756	628.915	592.196	513.071		-0.0849149	5.79526	0.855268	1	Bcr	breakpoint cluster region [Source:MGI Symbol;Acc:MGI:88141]
ENSMUSG00000009687	499	614	599	987	597	656			407.683	851.618	457.636	822.171	373.722	520.208		-0.0503054	5.83389	0.951261	1	Fxyd5	FXYD domain-containing ion transport regulator 5 [Source:MGI Symbol;Acc:MGI:1201785]
ENSMUSG00000009731	21	80	245	32	172	164			17.157	110.96	187.18	26.656	107.672	130.052		0.248398	3.23861	0.747471	1	Kcnd1	potassium voltage-gated channel, Shal-related family, member 1 [Source:MGI Symbol;Acc:MGI:96671]
ENSMUSG00000009733	219	224	336	251	396	314			178.923	310.688	256.704	209.083	247.896	249.002		0.0345813	4.58592	0.92634	1	Tfcp2	transcription factor CP2 [Source:MGI Symbol;Acc:MGI:98509]
ENSMUSG00000009734	0	1	3	0	1	1			0	1.387	2.292	0	0.626	0.793		1.22658	-3.60869	0.728521	1	Pou6f2	POU domain, class 6, transcription factor 2 [Source:MGI Symbol;Acc:MGI:2443631]
ENSMUSG00000009739	417	232	536	441	691	458			340.689	321.784	409.504	367.353	432.566	363.194		-0.0866197	5.21977	0.869148	1	Pou6f1	POU domain, class 6, transcription factor 1 [Source:MGI Symbol;Acc:MGI:102935]
ENSMUSG00000009741	1175	586	1132	1265	1434	1095			959.975	812.782	864.848	1053.74	897.684	868.335		-0.053645	6.51466	0.894037	1	Ubp1	upstream binding protein 1 [Source:MGI Symbol;Acc:MGI:104889]
ENSMUSG00000009772	84	31	99	92	77	98			68.628	42.997	75.636	76.636	48.202	77.714		0.0182564	2.71376	0.885245	1	Nuak2	NUAK family, SNF1-like kinase, 2 [Source:MGI Symbol;Acc:MGI:1921387]
ENSMUSG00000009828	359	194	344	459	412	359			293.303	269.078	262.816	382.347	257.912	284.687		-0.117946	4.87503	0.80769	1	Ick	intestinal cell kinase [Source:MGI Symbol;Acc:MGI:1934157]
ENSMUSG00000009863	2109	1179	1204	1060	2044	1330			1723.05	1635.27	919.856	882.98	1279.54	1054.69		0.356234	6.96912	0.523618	1	Sdhb	succinate dehydrogenase complex, subunit B, iron sulfur (Ip) [Source:MGI Symbol;Acc:MGI:1914930]
ENSMUSG00000009876	12	20	27	17	22	35			9.804	27.74	20.628	14.161	13.772	27.755		0.0106539	0.899813	1	1	Cox4i2	cytochrome c oxidase subunit IV isoform 2 [Source:MGI Symbol;Acc:MGI:2135755]
ENSMUSG00000009894	272	301	474	251	540	475			222.224	417.487	362.136	209.083	338.04	376.675		0.0634746	4.98858	0.881074	1	Snap47	synaptosomal-associated protein, 47 [Source:MGI Symbol;Acc:MGI:1915076]
ENSMUSG00000009900	4	3	2	0	3	1			3.268	4.161	1.528	0	1.878	0.793		1.4451	-2.45239	0.194875	1	Wnt3a	wingless-related MMTV integration site 3A [Source:MGI Symbol;Acc:MGI:98956]
ENSMUSG00000009905	1210	955	1604	1429	1885	1413			988.57	1324.59	1225.46	1190.36	1180.01	1120.51		0.0107606	6.86834	0.989471	1	Kdsr	3-ketodihydrosphingosine reductase [Source:MGI Symbol;Acc:MGI:1918000]
ENSMUSG00000009907	758	525	961	710	1102	941			619.286	728.175	734.204	591.43	689.852	746.213		0.0425681	6.09461	0.957896	1	Vps4b	vacuolar protein sorting 4b (yeast) [Source:MGI Symbol;Acc:MGI:1100499]
ENSMUSG00000009927	1193	2324	2512	1168	2685	1809			974.681	3223.39	1919.17	972.944	1680.81	1434.54		0.428093	7.38103	0.415832	1	Rps25	ribosomal protein S25 [Source:MGI Symbol;Acc:MGI:1922867]
ENSMUSG00000009941	0	0	0	5	16	4			0	0	0	4.165	10.016	3.172		-6.50097	-1.68683	0.000255879	0.0310579	Nxf2	nuclear RNA export factor 2 [Source:MGI Symbol;Acc:MGI:1933192]
ENSMUSG00000009995	618	818	1308	595	1524	937			504.906	1134.57	999.312	495.635	954.024	743.041		0.182125	6.31008	0.711258	1	Taz	tafazzin [Source:MGI Symbol;Acc:MGI:109626]
ENSMUSG00000010021	38	1	28	41	54	31			31.046	1.387	21.392	34.153	33.804	24.583		-0.57213	1.32443	0.326328	1	Kif19a	kinesin family member 19A [Source:MGI Symbol;Acc:MGI:2447024]
ENSMUSG00000010025	705	382	830	608	1045	896			575.985	529.834	634.12	506.464	654.17	710.528		-0.0735685	5.91184	0.887881	1	Aldh3a2	aldehyde dehydrogenase family 3, subfamily A2 [Source:MGI Symbol;Acc:MGI:1353452]
ENSMUSG00000010044	3	29	80	0	160	53			2.451	40.223	61.12	0	100.16	42.029		-0.588897	1.99619	0.507339	1	Zmynd10	zinc finger, MYND domain containing 10 [Source:MGI Symbol;Acc:MGI:2387863]
ENSMUSG00000010045	366	263	487	395	517	399			299.022	364.781	372.068	329.035	323.642	316.407		0.105152	5.06008	0.896409	1	Tmem115	transmembrane protein 115 [Source:MGI Symbol;Acc:MGI:1930765]
ENSMUSG00000010047	315	183	337	311	438	278			257.355	253.821	257.468	259.063	274.188	220.454		0.0389058	4.66729	0.962315	1	Hyal2	hyaluronoglucosaminidase 2 [Source:MGI Symbol;Acc:MGI:1196334]
ENSMUSG00000010048	126	79	215	123	234	155			102.942	109.573	164.26	102.459	146.484	122.915		0.0517221	3.63691	0.97701	1	Ifrd2	interferon-related developmental regulator 2 [Source:MGI Symbol;Acc:MGI:1316708]
ENSMUSG00000010051	313	89	152	176	281	162			255.721	123.443	116.128	146.608	175.906	128.466		0.177376	4.00018	0.793254	1	Hyal1	hyaluronoglucosaminidase 1 [Source:MGI Symbol;Acc:MGI:96298]
ENSMUSG00000010054	517	352	498	557	550	435			422.389	488.224	380.472	463.981	344.3	344.955		0.163687	5.35121	0.819707	1	Tusc2	tumor suppressor candidate 2 [Source:MGI Symbol;Acc:MGI:1931086]
ENSMUSG00000010057	145	131	221	148	274	178			118.465	181.697	168.844	123.284	171.524	141.154		0.0657577	3.90432	0.888782	1	Nprl2	nitrogen permease regulator-like 2 (S. cerevisiae) [Source:MGI Symbol;Acc:MGI:1914482]
ENSMUSG00000010064	46	9	17	2	14	29			37.582	12.483	12.988	1.666	8.764	22.997		1.01107	0.716771	0.185003	1	Slc38a3	solute carrier family 38, member 3 [Source:MGI Symbol;Acc:MGI:1923507]
ENSMUSG00000010066	0	12	34	0	34	26			0	16.644	25.976	0	21.284	20.618		-0.0456088	0.460277	1	1	Cacna2d2	calcium channel, voltage-dependent, alpha 2/delta subunit 2 [Source:MGI Symbol;Acc:MGI:1929813]
ENSMUSG00000010067	309	293	633	484	614	577			252.453	406.391	483.612	403.172	384.364	457.561		-0.102128	5.30668	0.832055	1	Rassf1	Ras association (RalGDS/AF-6) domain family member 1 [Source:MGI Symbol;Acc:MGI:1928386]
ENSMUSG00000010080	19	57	139	7	143	75			15.523	79.059	106.196	5.831	89.518	59.475		0.271609	2.52815	0.608099	1	Epn3	epsin 3 [Source:MGI Symbol;Acc:MGI:1919139]
ENSMUSG00000010086	8	3	14	9	28	22			6.536	4.161	10.696	7.497	17.528	17.446		-0.8954	0.109699	0.235815	1	Rnf112	ring finger protein 112 [Source:MGI Symbol;Acc:MGI:106611]
ENSMUSG00000010095	1143	813	1744	1785	1624	1256			933.831	1127.63	1332.42	1486.9	1016.62	996.008		0.00315229	6.84556	0.928805	1	Slc3a2	solute carrier family 3 (activators of dibasic and neutral amino acid transport), member 2 [Source:MGI Symbol;Acc:MGI:96955]
ENSMUSG00000010097	820	733	1294	1028	1447	992			669.94	1016.67	988.616	856.324	905.822	786.656		0.0532547	6.43649	0.93525	1	Nxf1	nuclear RNA export factor 1 homolog (S. cerevisiae) [Source:MGI Symbol;Acc:MGI:1858330]
ENSMUSG00000010110	849	568	1103	998	1292	885			693.633	787.816	842.692	831.334	808.792	701.805		0.00417106	6.28046	0.981783	1	Stx5a	syntaxin 5A [Source:MGI Symbol;Acc:MGI:1928483]
ENSMUSG00000010122	5	4	6	22	8	11			4.085	5.548	4.584	18.326	5.008	8.723		-1.10185	-0.36042	0.152126	1	Slc47a1	solute carrier family 47, member 1 [Source:MGI Symbol;Acc:MGI:1914723]
ENSMUSG00000010136	12	3	4	0	58	14			9.804	4.161	3.056	0	36.308	11.102		-1.5734	0.127827	0.0820812	1	1700027A23Rik	RIKEN cDNA 1700027A23 gene [Source:MGI Symbol;Acc:MGI:1923670]
ENSMUSG00000010142	20	36	48	53	61	51			16.34	49.932	36.672	44.149	38.186	40.443		-0.327756	1.89438	0.683208	1	Tnfrsf13b	tumor necrosis factor receptor superfamily, member 13b [Source:MGI Symbol;Acc:MGI:1889411]
ENSMUSG00000010154	14	25	25	5	70	27			11.438	34.675	19.1	4.165	43.82	21.411		-0.333893	1.13104	0.896536	1	Spire2	spire homolog 2 (Drosophila) [Source:MGI Symbol;Acc:MGI:2446256]
ENSMUSG00000010175	109	35	37	63	49	60			89.053	48.545	28.268	52.479	30.674	47.58		0.410506	2.33169	0.590176	1	Prox1	prospero-related homeobox 1 [Source:MGI Symbol;Acc:MGI:97772]
ENSMUSG00000010205	380	177	499	480	554	415			310.46	245.499	381.236	399.84	346.804	329.095		-0.11892	5.07456	0.774548	1	Raver1	ribonucleoprotein, PTB-binding 1 [Source:MGI Symbol;Acc:MGI:1919016]
ENSMUSG00000010277	4295	1797	4412	3859	5978	5112			3509.01	2492.44	3370.77	3214.55	3742.23	4053.82		-0.171602	8.41426	0.749542	1	2610507B11Rik	RIKEN cDNA 2610507B11 gene [Source:MGI Symbol;Acc:MGI:1919753]
ENSMUSG00000010290	323	190	347	284	414	347			263.891	263.53	265.108	236.572	259.164	275.171		0.0563951	4.70497	0.949322	1	AI597479	expressed sequence AI597479 [Source:MGI Symbol;Acc:MGI:2138299]
ENSMUSG00000010307	202	95	171	271	279	203			165.034	131.765	130.644	225.743	174.654	160.979		-0.348491	4.05322	0.574616	1	Tmem86a	transmembrane protein 86A [Source:MGI Symbol;Acc:MGI:1915143]
ENSMUSG00000010311	47	118	93	16	78	65			38.399	163.666	71.052	13.328	48.828	51.545		1.03455	2.63974	0.0794634	1	Optc	opticin [Source:MGI Symbol;Acc:MGI:2151113]
ENSMUSG00000010342	39	6	25	10	133	15			31.863	8.322	19.1	8.33	83.258	11.895		-0.834994	1.45127	0.322126	1	Tex14	testis expressed gene 14 [Source:MGI Symbol;Acc:MGI:1933227]
ENSMUSG00000010358	228	181	263	210	392	259			186.276	251.047	200.932	174.93	245.392	205.387		-0.0200412	4.38973	0.972629	1	Ifi35	interferon-induced protein 35 [Source:MGI Symbol;Acc:MGI:1917360]
ENSMUSG00000010362	119	165	211	180	253	138			97.223	228.855	161.204	149.94	158.378	109.434		0.131381	3.89781	0.781826	1	Rdm1	RAD52 motif 1 [Source:MGI Symbol;Acc:MGI:1913849]
ENSMUSG00000010376	484	662	687	483	900	740			395.428	918.194	524.868	402.339	563.4	586.82		0.125591	5.80164	0.745539	1	Nedd8	neural precursor cell expressed, developmentally down-regulated gene 8 [Source:MGI Symbol;Acc:MGI:97301]
ENSMUSG00000010392	774	387	856	888	947	754			632.358	536.769	653.984	739.704	592.822	597.922		-0.0226771	5.9744	0.906792	1	Gosr1	golgi SNAP receptor complex member 1 [Source:MGI Symbol;Acc:MGI:1858260]
ENSMUSG00000010406	137	460	324	154	337	216			111.929	638.02	247.536	128.282	210.962	171.288		0.718772	4.60762	0.180009	1	Mrpl52	mitochondrial ribosomal protein L52 [Source:MGI Symbol;Acc:MGI:1916086]
ENSMUSG00000010435	0	6	7	0	91	0			0	8.322	5.348	0	56.966	0		-2.44996	0.229381	0.0108658	0.384003	Spaca7	sperm acrosome associated 7 [Source:MGI Symbol;Acc:MGI:1925884]
ENSMUSG00000010453	945	480	1334	1152	1726	1058			772.065	665.76	1019.18	959.616	1080.48	838.994		-0.175067	6.47622	0.741158	1	Kansl3	KAT8 regulatory NSL complex subunit 3 [Source:MGI Symbol;Acc:MGI:1918055]
ENSMUSG00000010461	32	29	28	38	107	52			26.144	40.223	21.392	31.654	66.982	41.236		-0.80728	1.91334	0.338697	1	Eya4	eyes absent 4 homolog (Drosophila) [Source:MGI Symbol;Acc:MGI:1337104]
ENSMUSG00000010476	435	105	223	516	330	276			355.395	145.635	170.372	429.828	206.58	218.868		-0.218755	4.69949	0.638069	1	Ebf3	early B cell factor 3 [Source:MGI Symbol;Acc:MGI:894289]
ENSMUSG00000010492	5	6	9	0	4	4			4.085	8.322	6.876	0	2.504	3.172		1.6258	-1.33384	0.0617165	1	Gm16119	predicted gene 16119 [Source:MGI Symbol;Acc:MGI:3801877]
ENSMUSG00000010505	0	1	6	0	31	6			0	1.387	4.584	0	19.406	4.758		-2.03061	-0.938233	0.0302779	0.748884	Myt1	myelin transcription factor 1 [Source:MGI Symbol;Acc:MGI:1100535]
ENSMUSG00000010517	789	654	970	872	1194	789			644.613	907.098	741.08	726.376	747.444	625.677		0.0948325	6.18869	0.863695	1	Faf1	Fas-associated factor 1 [Source:MGI Symbol;Acc:MGI:109419]
ENSMUSG00000010529	0	9	80	0	92	10			0	12.483	61.12	0	57.592	7.93		0.140446	1.18809	0.839911	1	Gm266	predicted gene 266 [Source:MGI Symbol;Acc:MGI:2685112]
ENSMUSG00000010538	14	64	39	24	153	29			11.438	88.768	29.796	19.992	95.778	22.997		-0.477864	2.1129	0.85008	1	1700021C14Rik	RIKEN cDNA 1700021C14 gene [Source:MGI Symbol;Acc:MGI:1924177]
ENSMUSG00000010554	369	359	514	452	634	403			301.473	497.933	392.696	376.516	396.884	319.579		0.0758119	5.24215	0.873977	1	Mettl16	methyltransferase like 16 [Source:MGI Symbol;Acc:MGI:1914743]
ENSMUSG00000010592	3	0	2	0	38	3			2.451	0	1.528	0	23.788	2.379		-2.64554	-0.909048	0.00762514	0.304293	Dazl	deleted in azoospermia-like [Source:MGI Symbol;Acc:MGI:1342328]
ENSMUSG00000010601	5	9	8	3	7	7			4.085	12.483	6.112	2.499	4.382	5.551		0.700392	-0.842123	0.381403	1	Apol7a	apolipoprotein L 7a [Source:MGI Symbol;Acc:MGI:1923011]
ENSMUSG00000010607	132	213	146	85	222	160			107.844	295.431	111.544	70.805	138.972	126.88		0.409592	3.79808	0.390473	1	Pigyl	phosphatidylinositol glycan anchor biosynthesis, class Y-like [Source:MGI Symbol;Acc:MGI:1913518]
ENSMUSG00000010608	1432	1125	1530	1832	1971	1423			1169.94	1560.38	1168.92	1526.06	1233.85	1128.44		-0.0171597	7.0193	0.989634	1	Rbm25	RNA binding motif protein 25 [Source:MGI Symbol;Acc:MGI:1914289]
ENSMUSG00000010609	902	429	688	851	933	795			736.934	595.023	525.632	708.883	584.058	630.435		-0.0156649	5.98788	0.954056	1	Psen2	presenilin 2 [Source:MGI Symbol;Acc:MGI:109284]
ENSMUSG00000010651	515	176	256	236	353	332			420.755	244.112	195.584	196.588	220.978	263.276		0.377567	4.70159	0.581474	1	Acaa1b	acetyl-Coenzyme A acyltransferase 1B [Source:MGI Symbol;Acc:MGI:3605455]
ENSMUSG00000010660	228	182	253	327	438	285			186.276	252.434	193.292	272.391	274.188	226.005		-0.325707	4.54602	0.659846	1	Plcd1	phospholipase C, delta 1 [Source:MGI Symbol;Acc:MGI:97614]
ENSMUSG00000010663	1941	1822	2454	1227	2126	1781			1585.8	2527.11	1874.86	1022.09	1330.88	1412.33		0.613612	7.3337	0.329721	1	Fads1	fatty acid desaturase 1 [Source:MGI Symbol;Acc:MGI:1923517]
ENSMUSG00000010721	456	389	598	532	672	518			372.552	539.543	456.872	443.156	420.672	410.774		0.0824775	5.45616	0.895948	1	Lmbr1	limb region 1 [Source:MGI Symbol;Acc:MGI:1861746]
ENSMUSG00000010751	39	9	13	36	23	17			31.863	12.483	9.932	29.988	14.398	13.481		0.0202403	0.937255	0.976394	1	Tnfrsf22	tumor necrosis factor receptor superfamily, member 22 [Source:MGI Symbol;Acc:MGI:1930270]
ENSMUSG00000010755	392	229	412	261	430	301			320.264	317.623	314.768	217.413	269.18	238.693		0.395835	4.80629	0.554786	1	Cars	cysteinyl-tRNA synthetase [Source:MGI Symbol;Acc:MGI:1351477]
ENSMUSG00000010760	0	2	0	0	1	2			0	2.774	0	0	0.626	1.586		-0.224662	-3.83462	1	1	Phlda2	pleckstrin homology-like domain, family A, member 2 [Source:MGI Symbol;Acc:MGI:1202307]
ENSMUSG00000010796	0	1	2	1	14	1			0	1.387	1.528	0.833	8.764	0.793		-1.99999	-2.08178	0.0872669	1	Asz1	ankyrin repeat, SAM and basic leucine zipper domain containing 1 [Source:MGI Symbol;Acc:MGI:1921318]
ENSMUSG00000010797	15	16	10	16	10	13			12.255	22.192	7.64	13.328	6.26	10.309		0.407118	0.233281	0.581911	1	Wnt2	wingless-related MMTV integration site 2 [Source:MGI Symbol;Acc:MGI:98954]
ENSMUSG00000010803	3	1	0	0	3	3			2.451	1.387	0	0	1.878	2.379		-0.235508	-2.87318	1	1	Gabra1	gamma-aminobutyric acid (GABA) A receptor, subunit alpha 1 [Source:MGI Symbol;Acc:MGI:95613]
ENSMUSG00000010830	82	58	62	59	90	99			66.994	80.446	47.368	49.147	56.34	78.507		0.0414735	2.65579	0.910442	1	Kdelr3	KDEL (Lys-Asp-Glu-Leu) endoplasmic reticulum protein retention receptor 3 [Source:MGI Symbol;Acc:MGI:2145953]
ENSMUSG00000010841	0	2	1	0	35	2			0	2.774	0.764	0	21.91	1.586		-3.19533	-1.09446	0.00657087	0.271691	1700006E09Rik	RIKEN cDNA 1700006E09 gene [Source:MGI Symbol;Acc:MGI:1922687]
ENSMUSG00000010911	312	249	233	197	343	246			254.904	345.363	178.012	164.101	214.718	195.078		0.352003	4.48836	0.519172	1	Apip	APAF1 interacting protein [Source:MGI Symbol;Acc:MGI:1926788]
ENSMUSG00000010914	605	247	463	325	688	465			494.285	342.589	353.732	270.725	430.688	368.745		0.168891	5.24322	0.786935	1	Pdhx	pyruvate dehydrogenase complex, component X [Source:MGI Symbol;Acc:MGI:1351627]
ENSMUSG00000010936	368	200	367	371	511	449			300.656	277.4	280.388	309.043	319.886	356.057		-0.17193	4.94491	0.77853	1	Vac14	Vac14 homolog (S. cerevisiae) [Source:MGI Symbol;Acc:MGI:2157980]
ENSMUSG00000011008	27	41	44	29	40	41			22.059	56.867	33.616	24.157	25.04	32.513		0.362686	1.66841	0.558897	1	Mcoln2	mucolipin 2 [Source:MGI Symbol;Acc:MGI:1915529]
ENSMUSG00000011034	3	2	1	0	0	0			2.451	2.774	0.764	0	0	0		4.81572	-3.53581	0.0359783	0.807831	Slc5a1	solute carrier family 5 (sodium/glucose cotransporter), member 1 [Source:MGI Symbol;Acc:MGI:107678]
ENSMUSG00000011052	4	0	0	0	1	0			3.268	0	0	0	0.626	0		2.05991	-3.85625	0.433381	1	1700049J03Rik	RIKEN cDNA 1700049J03 gene [Source:MGI Symbol;Acc:MGI:1920615]
ENSMUSG00000011096	440	245	579	600	629	494			359.48	339.815	442.356	499.8	393.754	391.742		-0.109404	5.34275	0.797325	1	Akt1s1	AKT1 substrate 1 (proline-rich) [Source:MGI Symbol;Acc:MGI:1914855]
ENSMUSG00000011114	601	907	1333	759	1291	1008			491.017	1258.01	1018.41	632.247	808.166	799.344		0.231295	6.36259	0.682862	1	Tbrg1	transforming growth factor beta regulated gene 1 [Source:MGI Symbol;Acc:MGI:1100877]
ENSMUSG00000011118	0	0	0	0	1	0			0	0	0	0	0.626	0		-2.19624	-6.21333	1	1	Panx3	pannexin 3 [Source:MGI Symbol;Acc:MGI:1918881]
ENSMUSG00000011148	34	19	81	57	71	52			27.778	26.353	61.884	47.481	44.446	41.236		-0.0881187	2.05691	0.789023	1	Adssl1	adenylosuccinate synthetase like 1 [Source:MGI Symbol;Acc:MGI:87947]
ENSMUSG00000011154	7	14	11	0	47	9			5.719	19.418	8.404	0	29.422	7.137		-0.467099	0.186555	0.848504	1	1700026D08Rik	RIKEN cDNA 1700026D08 gene [Source:MGI Symbol;Acc:MGI:1922806]
ENSMUSG00000011158	312	192	579	419	707	523			254.904	266.304	442.356	349.027	442.582	414.739		-0.269004	5.17279	0.631502	1	Brf1	BRF1 homolog, subunit of RNA polymerase III transcription initiation factor IIIB (S. cerevisiae) [Source:MGI Symbol;Acc:MGI:1919558]
ENSMUSG00000011171	14	27	23	13	36	19			11.438	37.449	17.572	10.829	22.536	15.067		0.249103	0.89602	0.584992	1	Vipr2	vasoactive intestinal peptide receptor 2 [Source:MGI Symbol;Acc:MGI:107166]
ENSMUSG00000011179	267	429	1226	583	1029	994			218.139	595.023	936.664	485.639	644.154	788.242		-0.101713	5.91519	0.810062	1	Odc1	ornithine decarboxylase, structural 1 [Source:MGI Symbol;Acc:MGI:97402]
ENSMUSG00000011254	81	63	124	105	112	102			66.177	87.381	94.736	87.465	70.112	80.886		0.0861077	3.01758	0.953263	1	Thg1l	tRNA-histidine guanylyltransferase 1-like (S. cerevisiae) [Source:MGI Symbol;Acc:MGI:1913878]
ENSMUSG00000011256	416	163	359	513	430	438			339.872	226.081	274.276	427.329	269.18	347.334		-0.220501	4.9878	0.655931	1	Adam19	a disintegrin and metallopeptidase domain 19 (meltrin beta) [Source:MGI Symbol;Acc:MGI:105377]
ENSMUSG00000011257	313	144	256	401	316	272			255.721	199.728	195.584	334.033	197.816	215.696		-0.134524	4.55685	0.773087	1	Pabpc4	poly(A) binding protein, cytoplasmic 4 [Source:MGI Symbol;Acc:MGI:2385206]
ENSMUSG00000011263	50	37	52	50	68	46			40.85	51.319	39.728	41.65	42.568	36.478		0.098731	2.07025	0.867171	1	Exoc3l2	exocyst complex component 3-like 2 [Source:MGI Symbol;Acc:MGI:1921713]
ENSMUSG00000011267	0	12	15	3	17	10			0	16.644	11.46	2.499	10.642	7.93		0.183896	-0.353726	0.739959	1	Zfp296	zinc finger protein 296 [Source:MGI Symbol;Acc:MGI:1926956]
ENSMUSG00000011305	72	67	185	80	156	218			58.824	92.929	141.34	66.64	97.656	172.874		-0.149098	3.38203	0.757544	1	Plin5	perilipin 5 [Source:MGI Symbol;Acc:MGI:1914218]
ENSMUSG00000011306	174	188	316	269	389	287			142.158	260.756	241.424	224.077	243.514	227.591		-0.141481	4.46974	0.84756	1	Sugp1	SURP and G patch domain containing 1 [Source:MGI Symbol;Acc:MGI:1917866]
ENSMUSG00000011349	0	6	3	0	42	2			0	8.322	2.292	0	26.292	1.586		-1.92614	-0.647706	0.0961165	1	Dmrtc2	doublesex and mab-3 related transcription factor like family C2 [Source:MGI Symbol;Acc:MGI:1918491]
ENSMUSG00000011350	0	4	14	0	97	10			0	5.548	10.696	0	60.722	7.93		-2.2202	0.497406	0.00899373	0.342691	Gm5893	predicted gene 5893 [Source:MGI Symbol;Acc:MGI:3645761]
ENSMUSG00000011382	2956	1073	1300	2529	2506	1923			2415.05	1488.25	993.2	2106.66	1568.76	1524.94		-0.0473016	7.41504	0.928508	1	Dhdh	dihydrodiol dehydrogenase (dimeric) [Source:MGI Symbol;Acc:MGI:1919005]
ENSMUSG00000011427	178	129	279	189	340	275			145.426	178.923	213.156	157.437	212.84	218.075		-0.118748	4.22406	0.847441	1	Zfp790	zinc finger protein 790 [Source:MGI Symbol;Acc:MGI:1923431]
ENSMUSG00000011463	0	3	0	0	1	1			0	4.161	0	0	0.626	0.793		0.836493	-3.80796	0.728521	1	Cpb1	carboxypeptidase B1 (tissue) [Source:MGI Symbol;Acc:MGI:1923953]
ENSMUSG00000011486	0	2	0	0	18	1			0	2.774	0	0	11.268	0.793		-2.78032	-1.95275	0.0522636	1	Slc25a41	solute carrier family 25, member 41 [Source:MGI Symbol;Acc:MGI:2144215]
ENSMUSG00000011589	0	1	0	0	0	0			0	1.387	0	0	0	0		2.46653	-6.16036	1	1	Fsd1	fibronectin type 3 and SPRY domain-containing protein [Source:MGI Symbol;Acc:MGI:1934858]
ENSMUSG00000011632	0	6	0	0	5	2			0	8.322	0	0	3.13	1.586		0.110863	-2.43241	0.842035	1	2310033E01Rik	RIKEN cDNA 2310033E01 gene [Source:MGI Symbol;Acc:MGI:3615324]
ENSMUSG00000011658	200	98	272	172	318	282			163.4	135.926	207.808	143.276	199.068	223.626		-0.100097	4.16152	0.832889	1	Fuz	fuzzy homolog (Drosophila) [Source:MGI Symbol;Acc:MGI:1917550]
ENSMUSG00000011751	7	4	12	1	33	8			5.719	5.548	9.168	0.833	20.658	6.344		-0.527017	-0.299239	0.600206	1	Spnb4	spectrin beta 4 [Source:MGI Symbol;Acc:MGI:1890574]
ENSMUSG00000011752	53	48	52	54	70	39			43.301	66.576	39.728	44.982	43.82	30.927		0.245777	2.15697	0.664154	1	Pgam1	phosphoglycerate mutase 1 [Source:MGI Symbol;Acc:MGI:97552]
ENSMUSG00000011831	1049	490	959	856	1272	971			857.033	679.63	732.676	713.048	796.272	770.003		0.0264726	6.25067	0.990254	1	Evi5	ecotropic viral integration site 5 [Source:MGI Symbol;Acc:MGI:104736]
ENSMUSG00000011832	437	194	521	489	919	562			357.029	269.078	398.044	407.337	575.294	445.666		-0.436478	5.3548	0.494504	1	Evi5l	ecotropic viral integration site 5 like [Source:MGI Symbol;Acc:MGI:2442167]
ENSMUSG00000011837	113	95	183	99	217	150			92.321	131.765	139.812	82.467	135.842	118.95		0.0842939	3.53607	0.881422	1	Snapc2	small nuclear RNA activating complex, polypeptide 2 [Source:MGI Symbol;Acc:MGI:1914861]
ENSMUSG00000011877	662	338	902	897	1510	875			540.854	468.806	689.128	747.201	945.26	693.875		-0.449509	6.08938	0.475959	1	Git1	G protein-coupled receptor kinase-interactor 1 [Source:MGI Symbol;Acc:MGI:1927140]
ENSMUSG00000011884	569	389	657	786	817	915			464.873	539.543	501.948	654.738	511.442	725.595		-0.303202	5.82543	0.618308	1	Gltp	glycolipid transfer protein [Source:MGI Symbol;Acc:MGI:1929253]
ENSMUSG00000011958	812	878	927	775	1288	1098			663.404	1217.79	708.228	645.575	806.288	870.714		0.0650316	6.34276	0.835806	1	Bnip2	BCL2/adenovirus E1B interacting protein 2 [Source:MGI Symbol;Acc:MGI:109327]
ENSMUSG00000011960	719	543	1025	896	1055	785			587.423	753.141	783.1	746.368	660.43	622.505		0.0788846	6.11066	0.937095	1	Ccnt1	cyclin T1 [Source:MGI Symbol;Acc:MGI:1328363]
ENSMUSG00000012017	171	95	254	179	301	239			139.707	131.765	194.056	149.107	188.426	189.527		-0.129923	4.04749	0.799744	1	Scarf2	scavenger receptor class F, member 2 [Source:MGI Symbol;Acc:MGI:1858430]
ENSMUSG00000012042	0	2	3	0	34	1			0	2.774	2.292	0	21.284	0.793		-2.41894	-1.09064	0.0307922	0.757169	4930579F01Rik	RIKEN cDNA 4930579F01 gene [Source:MGI Symbol;Acc:MGI:1914991]
ENSMUSG00000012076	222	173	231	257	318	237			181.374	239.951	176.484	214.081	199.068	187.941		-0.0377996	4.31828	0.980832	1	Brms1l	breast cancer metastasis-suppressor 1-like [Source:MGI Symbol;Acc:MGI:1196337]
ENSMUSG00000012114	422	391	768	573	944	730			344.774	542.317	586.752	477.309	590.944	578.89		-0.169636	5.69131	0.797199	1	Med15	mediator complex subunit 15 [Source:MGI Symbol;Acc:MGI:2137379]
ENSMUSG00000012117	343	254	426	429	478	402			280.231	352.298	325.464	357.357	299.228	318.786		-0.0181508	5.00917	0.958034	1	Dhdds	dehydrodolichyl diphosphate synthase [Source:MGI Symbol;Acc:MGI:1914672]
ENSMUSG00000012123	1	16	43	11	32	38			0.817	22.192	32.852	9.163	20.032	30.134		-0.0951163	0.911375	0.880711	1	Aim1l	absent in melanoma 1-like [Source:MGI Symbol;Acc:MGI:1334463]
ENSMUSG00000012126	36	46	120	12	213	89			29.412	63.802	91.68	9.996	133.338	70.577		-0.29861	2.70494	0.770788	1	Ubxn11	UBX domain protein 11 [Source:MGI Symbol;Acc:MGI:1914836]
ENSMUSG00000012187	240	130	173	250	250	207			196.08	180.31	132.172	208.25	156.5	164.151		-0.0432364	4.12081	0.939652	1	Mogat1	monoacylglycerol O-acyltransferase 1 [Source:MGI Symbol;Acc:MGI:1915643]
ENSMUSG00000012211	0	3	12	17	85	15			0	4.161	9.168	14.161	53.21	11.895		-2.60832	0.631794	0.00163886	0.104291	Tex22	testis expressed gene 22 [Source:MGI Symbol;Acc:MGI:1922921]
ENSMUSG00000012296	111	74	162	104	162	123			90.687	102.638	123.768	86.632	101.412	97.539		0.172553	3.32532	0.830384	1	Tjap1	tight junction associated protein 1 [Source:MGI Symbol;Acc:MGI:1921344]
ENSMUSG00000012350	264	905	2019	11	1763	1046			215.688	1255.23	1542.52	9.163	1103.64	829.478		0.514418	6.32414	0.360879	1	Ehf	ets homologous factor [Source:MGI Symbol;Acc:MGI:1270840]
ENSMUSG00000012396	22	2	5	11	19	5			17.974	2.774	3.82	9.163	11.894	3.965		0.0656903	-0.219335	1	1	Nanog	Nanog homeobox [Source:MGI Symbol;Acc:MGI:1919200]
ENSMUSG00000012405	133	158	216	113	194	176			108.661	219.146	165.024	94.129	121.444	139.568		0.407262	3.80376	0.507598	1	Rpl15	ribosomal protein L15 [Source:MGI Symbol;Acc:MGI:1913730]
ENSMUSG00000012422	597	543	680	546	808	697			487.749	753.141	519.52	454.818	505.808	552.721		0.165094	5.76187	0.760714	1	Tmem167	transmembrane protein 167 [Source:MGI Symbol;Acc:MGI:1913324]
ENSMUSG00000012428	3831	1233	2654	3711	4571	4594			3129.93	1710.17	2027.66	3091.26	2861.45	3643.04		-0.400871	8.11445	0.50065	1	Steap4	STEAP family member 4 [Source:MGI Symbol;Acc:MGI:1923560]
ENSMUSG00000012429	80	72	118	83	126	103			65.36	99.864	90.152	69.139	78.876	81.679		0.128807	3.00614	0.841789	1	2810021B07Rik	RIKEN cDNA 2810021B07 gene [Source:MGI Symbol;Acc:MGI:1913558]
ENSMUSG00000012443	79	29	48	39	92	51			64.543	40.223	36.672	32.487	57.592	40.443		0.114942	2.19159	0.837029	1	Kif11	kinesin family member 11 [Source:MGI Symbol;Acc:MGI:1098231]
ENSMUSG00000012483	70	113	138	39	156	93			57.19	156.731	105.432	32.487	97.656	73.749		0.493604	3.09327	0.36406	1	Rpa3	replication protein A3 [Source:MGI Symbol;Acc:MGI:1915490]
ENSMUSG00000012519	158	99	129	249	228	179			129.086	137.313	98.556	207.417	142.728	141.947		-0.427379	3.84334	0.521653	1	Mlkl	mixed lineage kinase domain-like [Source:MGI Symbol;Acc:MGI:1921818]
ENSMUSG00000012535	1280	734	1325	1391	1740	1353			1045.76	1018.06	1012.3	1158.7	1089.24	1072.93		-0.0878603	6.73985	0.872989	1	Tnpo3	transportin 3 [Source:MGI Symbol;Acc:MGI:1196412]
ENSMUSG00000012609	316	164	343	377	613	281			258.172	227.468	262.052	314.041	383.738	222.833		-0.289425	4.79948	0.670102	1	Ttll5	tubulin tyrosine ligase-like family, member 5 [Source:MGI Symbol;Acc:MGI:2443657]
ENSMUSG00000012640	274	196	317	330	442	310			223.858	271.852	242.188	274.89	276.692	245.83		-0.121728	4.67587	0.863843	1	Zfp715	zinc finger protein 715 [Source:MGI Symbol;Acc:MGI:1917180]
ENSMUSG00000012705	22435	6382	7923	17923	13132	7866			18329.4	8851.83	6053.17	14929.9	8220.63	6237.74		0.254305	10.0596	0.756452	1	Retn	resistin [Source:MGI Symbol;Acc:MGI:1888506]
ENSMUSG00000012777	0	0	2	0	23	0			0	0	1.528	0	14.398	0		-3.05232	-1.77013	0.010737	0.380978	Acpt	acid phosphatase, testicular [Source:MGI Symbol;Acc:MGI:3644563]
ENSMUSG00000012819	40	11	48	40	147	50			32.68	15.257	36.672	33.32	92.022	39.65		-0.920365	2.06095	0.196749	1	Cdh23	cadherin 23 (otocadherin) [Source:MGI Symbol;Acc:MGI:1890219]
ENSMUSG00000012848	2132	6974	5437	2195	5267	4000			1741.84	9672.94	4153.87	1828.43	3297.14	3172		0.680957	8.59462	0.203854	1	Rps5	ribosomal protein S5 [Source:MGI Symbol;Acc:MGI:1097682]
ENSMUSG00000012889	1	3	26	6	24	20			0.817	4.161	19.864	4.998	15.024	15.86		-0.396909	0.0238076	0.516571	1	Podnl1	podocan-like 1 [Source:MGI Symbol;Acc:MGI:2685352]
ENSMUSG00000013033	460	200	508	259	540	426			375.82	277.4	388.112	215.747	338.04	337.818		0.268707	5.01353	0.718052	1	Lphn1	latrophilin 1 [Source:MGI Symbol;Acc:MGI:1929461]
ENSMUSG00000013076	4079	1769	3261	3472	4729	3910			3332.54	2453.6	2491.4	2892.18	2960.35	3100.63		-0.0734474	8.17494	0.887461	1	Amotl1	angiomotin-like 1 [Source:MGI Symbol;Acc:MGI:1922973]
ENSMUSG00000013083	0	1	3	0	7	1			0	1.387	2.292	0	4.382	0.793		-0.634424	-2.69003	0.801805	1	2200002J24Rik	RIKEN cDNA 2200002J24 gene [Source:MGI Symbol;Acc:MGI:1916397]
ENSMUSG00000013089	107	125	172	184	101	160			87.419	173.375	131.408	153.272	63.226	126.88		0.197938	3.60931	0.8259	1	Etv5	ets variant gene 5 [Source:MGI Symbol;Acc:MGI:1096867]
ENSMUSG00000013091	0	1	2	0	27	1			0	1.387	1.528	0	16.902	0.793		-2.7967	-1.45252	0.0257379	0.673886	Tmem190	transmembrane protein 190 [Source:MGI Symbol;Acc:MGI:1925302]
ENSMUSG00000013150	177	114	128	115	133	104			144.609	158.118	97.792	95.795	83.258	82.472		0.588496	3.46619	0.371186	1	Gfod2	glucose-fructose oxidoreductase domain containing 2 [Source:MGI Symbol;Acc:MGI:1917825]
ENSMUSG00000013155	32	25	26	22	77	23			26.144	34.675	19.864	18.326	48.202	18.239		-0.217656	1.45216	0.949442	1	E130303B06Rik	RIKEN cDNA E130303B06 gene [Source:MGI Symbol;Acc:MGI:2142593]
ENSMUSG00000013158	1	0	2	0	17	2			0.817	0	1.528	0	10.642	1.586		-2.244	-1.90633	0.0522636	1	4933405L10Rik	RIKEN cDNA 4933405L10 gene [Source:MGI Symbol;Acc:MGI:1918296]
ENSMUSG00000013160	1125	740	1010	1042	1208	1022			919.125	1026.38	771.64	867.986	756.208	810.446		0.150881	6.4263	0.81746	1	Atp6v0d1	ATPase, H+ transporting, lysosomal V0 subunit D1 [Source:MGI Symbol;Acc:MGI:1201778]
ENSMUSG00000013236	927	551	787	583	1543	1115			757.359	764.237	601.268	485.639	965.918	884.195		-0.179407	6.21215	0.8587	1	Ptprs	protein tyrosine phosphatase, receptor type, S [Source:MGI Symbol;Acc:MGI:97815]
ENSMUSG00000013275	654	295	512	708	630	470			534.318	409.165	391.168	589.764	394.38	372.71		0.0300612	5.50093	0.981651	1	Slc41a1	solute carrier family 41, member 1 [Source:MGI Symbol;Acc:MGI:2444823]
ENSMUSG00000013338	6	0	0	0	5	0			4.902	0	0	0	3.13	0		0.574331	-2.76706	0.801805	1	Fer1l4	fer-1-like 4 (C. elegans) [Source:MGI Symbol;Acc:MGI:1921812]
ENSMUSG00000013353	0	0	1	0	30	2			0	0	0.764	0	18.78	1.586		-4.38709	-1.39072	0.000578408	0.0500554	4931406B18Rik	RIKEN cDNA 4931406B18 gene [Source:MGI Symbol;Acc:MGI:1921304]
ENSMUSG00000013367	21	12	3	6	8	6			17.157	16.644	2.292	4.998	5.008	4.758		1.17433	-0.265388	0.105846	1	Iglon5	IgLON family member 5 [Source:MGI Symbol;Acc:MGI:2686277]
ENSMUSG00000013415	2	4	0	6	7	3			1.634	5.548	0	4.998	4.382	2.379		-1.05032	-1.71083	0.471651	1	Igf2bp1	insulin-like growth factor 2 mRNA binding protein 1 [Source:MGI Symbol;Acc:MGI:1890357]
ENSMUSG00000013418	21	1	18	1	47	31			17.157	1.387	13.752	0.833	29.422	24.583		-0.641491	0.56865	0.377226	1	B4galnt2	beta-1,4-N-acetyl-galactosaminyl transferase 2 [Source:MGI Symbol;Acc:MGI:1342058]
ENSMUSG00000013419	327	152	324	235	399	333			267.159	210.824	247.536	195.755	249.774	264.069		0.0693688	4.58486	0.944193	1	Zfp651	zinc finger protein 651 [Source:MGI Symbol;Acc:MGI:2670992]
ENSMUSG00000013465	396	370	649	408	785	637			323.532	513.19	495.836	339.864	491.41	505.141		-0.0335321	5.46389	0.983879	1	Cobra1	cofactor of BRCA1 [Source:MGI Symbol;Acc:MGI:1931035]
ENSMUSG00000013483	26	19	47	6	77	26			21.242	26.353	35.908	4.998	48.202	20.618		0.0926521	1.37664	0.790522	1	Card14	caspase recruitment domain family, member 14 [Source:MGI Symbol;Acc:MGI:2386258]
ENSMUSG00000013495	437	152	362	404	462	406			357.029	210.824	276.568	336.532	289.212	321.958		-0.0820586	4.91489	0.831662	1	Tmem175	transmembrane protein 175 [Source:MGI Symbol;Acc:MGI:1919642]
ENSMUSG00000013523	6	8	5	16	6	1			4.902	11.096	3.82	13.328	3.756	0.793		0.0611435	-0.709805	1	1	Bcas1	breast carcinoma amplified sequence 1 [Source:MGI Symbol;Acc:MGI:1924210]
ENSMUSG00000013539	116	122	201	130	236	214			94.772	169.214	153.564	108.29	147.736	169.702		-0.064296	3.80008	0.948692	1	D16H22S680E	DNA segment, Chr 16, human D22S680E, expressed [Source:MGI Symbol;Acc:MGI:101825]
ENSMUSG00000013562	0	0	1	0	0	0			0	0	0.764	0	0	0		2.46653	-6.19456	1	1	4833413E03Rik	RIKEN cDNA 4833413E03 gene [Source:MGI Symbol;Acc:MGI:1925354]
ENSMUSG00000013584	199	129	265	220	417	271			162.583	178.923	202.46	183.26	261.042	214.903		-0.277062	4.32186	0.689561	1	Aldh1a2	aldehyde dehydrogenase family 1, subfamily A2 [Source:MGI Symbol;Acc:MGI:107928]
ENSMUSG00000013593	3605	1557	2173	1826	2962	2131			2945.28	2159.56	1660.17	1521.06	1854.21	1689.88		0.421723	7.63494	0.510797	1	Ndufs2	NADH dehydrogenase (ubiquinone) Fe-S protein 2 [Source:MGI Symbol;Acc:MGI:2385112]
ENSMUSG00000013611	20	15	4	0	9	0			16.34	20.805	3.056	0	5.634	0		2.41707	-0.458151	0.00140889	0.0945674	Snx31	sorting nexin 31 [Source:MGI Symbol;Acc:MGI:1913946]
ENSMUSG00000013622	902	933	1331	954	1536	1230			736.934	1294.07	1016.88	794.682	961.536	975.39		0.104855	6.57813	0.834123	1	0610007C21Rik	RIKEN cDNA 0610007C21 gene [Source:MGI Symbol;Acc:MGI:1918918]
ENSMUSG00000013629	335	1042	2558	343	2263	1618			273.695	1445.25	1954.31	285.719	1416.64	1283.07		0.235244	6.75763	0.684385	1	Cad	carbamoyl-phosphate synthetase 2, aspartate transcarbamylase, and dihydroorotase [Source:MGI Symbol;Acc:MGI:1916969]
ENSMUSG00000013643	0	0	2	2	4	4			0	0	1.528	1.666	2.504	3.172		-1.873	-2.6599	0.14175	1	2210415F13Rik	RIKEN cDNA 2210415F13 gene [Source:MGI Symbol;Acc:MGI:1917413]
ENSMUSG00000013646	282	307	640	315	747	547			230.394	425.809	488.96	262.395	467.622	433.771		-0.0511661	5.24984	0.958219	1	Sh3bp5l	SH3 binding domain protein 5 like [Source:MGI Symbol;Acc:MGI:1933124]
ENSMUSG00000013653	0	1	1	0	4	1			0	1.387	0.764	0	2.504	0.793		-0.911652	-3.42924	0.728521	1	1810065E05Rik	RIKEN cDNA 1810065E05 gene [Source:MGI Symbol;Acc:MGI:1917114]
ENSMUSG00000013662	785	433	932	850	1144	809			641.345	600.571	712.048	708.05	716.144	641.537		-0.0451262	6.06869	0.910085	1	Atad1	ATPase family, AAA domain containing 1 [Source:MGI Symbol;Acc:MGI:1915229]
ENSMUSG00000013663	4283	1508	3560	3616	5134	3539			3499.21	2091.6	2719.84	3012.13	3213.88	2806.43		-0.0566694	8.18705	0.887617	1	Pten	phosphatase and tensin homolog [Source:MGI Symbol;Acc:MGI:109583]
ENSMUSG00000013668	0	0	0	0	12	1			0	0	0	0	7.512	0.793		-5.57218	-2.64861	0.00979075	0.356625	4933402N03Rik	RIKEN cDNA 4933402N03 gene [Source:MGI Symbol;Acc:MGI:1914681]
ENSMUSG00000013698	1027	691	1281	1298	1481	1583			839.059	958.417	978.684	1081.23	927.106	1255.32		-0.20299	6.65402	0.722005	1	Pea15a	phosphoprotein enriched in astrocytes 15A [Source:MGI Symbol;Acc:MGI:104799]
ENSMUSG00000013701	56	40	91	55	129	58			45.752	55.48	69.524	45.815	80.754	45.994		-0.0344243	2.50913	1	1	Timm23	translocase of inner mitochondrial membrane 23 homolog (yeast) [Source:MGI Symbol;Acc:MGI:1858317]
ENSMUSG00000013707	58	83	139	91	169	151			47.386	115.121	106.196	75.803	105.794	119.743		-0.216049	3.23038	0.78488	1	Tnfaip8l2	tumor necrosis factor, alpha-induced protein 8-like 2 [Source:MGI Symbol;Acc:MGI:1917019]
ENSMUSG00000013736	245	261	350	286	442	340			200.165	362.007	267.4	238.238	276.692	269.62		0.0182706	4.73786	0.928804	1	Trnt1	tRNA nucleotidyl transferase, CCA-adding, 1 [Source:MGI Symbol;Acc:MGI:1917297]
ENSMUSG00000013766	12	4	12	3	16	4			9.804	5.548	9.168	2.499	10.016	3.172		0.615232	-0.558782	0.400104	1	Ly6g6e	lymphocyte antigen 6 complex, locus G6E [Source:MGI Symbol;Acc:MGI:1917524]
ENSMUSG00000013787	1471	930	2261	1512	3150	1924			1201.81	1289.91	1727.4	1259.5	1971.9	1525.73		-0.160942	7.21933	0.802703	1	Ehmt2	euchromatic histone lysine N-methyltransferase 2 [Source:MGI Symbol;Acc:MGI:2148922]
ENSMUSG00000013822	324	398	352	233	580	350			264.708	552.026	268.928	194.089	363.08	277.55		0.222598	4.98048	0.590613	1	Elof1	elongation factor 1 homolog (ELF1, S. cerevisiae) [Source:MGI Symbol;Acc:MGI:1913376]
ENSMUSG00000013833	218	121	259	263	394	280			178.106	167.827	197.876	219.079	246.644	222.04		-0.310296	4.36101	0.624742	1	Med16	mediator complex subunit 16 [Source:MGI Symbol;Acc:MGI:2158394]
ENSMUSG00000013846	602	243	611	681	598	518			491.834	337.041	466.804	567.273	374.348	410.774		0.033919	5.47723	0.936721	1	St3gal1	ST3 beta-galactoside alpha-2,3-sialyltransferase 1 [Source:MGI Symbol;Acc:MGI:98304]
ENSMUSG00000013858	1187	623	1243	1448	1551	1178			969.779	864.101	949.652	1206.18	970.926	934.154		-0.114727	6.62512	0.81424	1	ORF61	open reading frame 61 [Source:MGI Symbol;Acc:MGI:2177957]
ENSMUSG00000013878	221	137	272	178	371	217			180.557	190.019	207.808	148.274	232.246	172.081		0.0554919	4.23284	0.913731	1	Rnf170	ring finger protein 170 [Source:MGI Symbol;Acc:MGI:1924983]
ENSMUSG00000013921	166	66	107	230	137	117			135.622	91.542	81.748	191.59	85.762	92.781		-0.176109	3.5218	0.7119	1	Clip3	CAP-GLY domain containing linker protein 3 [Source:MGI Symbol;Acc:MGI:1923936]
ENSMUSG00000013928	14	5	7	20	14	2			11.438	6.935	5.348	16.66	8.764	1.586		-0.130918	-0.218789	0.902101	1	Thap8	THAP domain containing 8 [Source:MGI Symbol;Acc:MGI:1922879]
ENSMUSG00000013936	0	0	0	0	2	0			0	0	0	0	1.252	0		-3.02957	-5.23322	0.525066	1	Myl2	myosin, light polypeptide 2, regulatory, cardiac, slow [Source:MGI Symbol;Acc:MGI:97272]
ENSMUSG00000013973	300	182	259	314	384	266			245.1	252.434	197.876	261.562	240.384	210.938		-0.042043	4.55662	0.961375	1	Dedd	death effector domain-containing [Source:MGI Symbol;Acc:MGI:1333874]
ENSMUSG00000013974	10	15	17	15	15	11			8.17	20.805	12.988	12.495	9.39	8.723		0.370049	0.242157	0.610147	1	1810033B17Rik	RIKEN cDNA 1810033B17 gene [Source:MGI Symbol;Acc:MGI:1916439]
ENSMUSG00000013989	24	2	10	11	24	13			19.608	2.774	7.64	9.163	15.024	10.309		-0.0770728	0.152446	0.922202	1	#N/A	#N/A
ENSMUSG00000013997	505	502	646	349	881	564			412.585	696.274	493.544	290.717	551.506	447.252		0.219379	5.57598	0.649545	1	Nit1	nitrilase 1 [Source:MGI Symbol;Acc:MGI:1350916]
ENSMUSG00000014030	1	7	8	8	27	12			0.817	9.709	6.112	6.664	16.902	9.516		-1.20585	-0.287327	0.212051	1	Pax5	paired box gene 5 [Source:MGI Symbol;Acc:MGI:97489]
ENSMUSG00000014039	183	78	157	201	247	149			149.511	108.186	119.948	167.433	154.622	118.157		-0.176636	3.77934	0.763753	1	Prdm15	PR domain containing 15 [Source:MGI Symbol;Acc:MGI:1930121]
ENSMUSG00000014074	431	246	442	304	614	489			352.127	341.202	337.688	253.232	384.364	387.777		0.00709059	5.09819	0.97758	1	Rnf168	ring finger protein 168 [Source:MGI Symbol;Acc:MGI:1917488]
ENSMUSG00000014075	35	79	91	29	105	61			28.595	109.573	69.524	24.157	65.73	48.373		0.409144	2.48947	0.427311	1	Tctex1d2	Tctex1 domain containing 2 [Source:MGI Symbol;Acc:MGI:1913311]
ENSMUSG00000014077	7063	2137	4297	6843	5730	5087			5770.47	2964.02	3282.91	5700.22	3586.98	4033.99		-0.0503415	8.74474	0.853875	1	1500003O03Rik	RIKEN cDNA 1500003O03 gene [Source:MGI Symbol;Acc:MGI:1927185]
ENSMUSG00000014104	0	6	1	0	3	3			0	8.322	0.764	0	1.878	2.379		0.539121	-2.40907	0.547732	1	Sval2	seminal vesicle antigen-like 2 [Source:MGI Symbol;Acc:MGI:1934254]
ENSMUSG00000014158	207	191	492	436	433	436			169.119	264.917	375.888	363.188	271.058	345.748		-0.214619	4.89433	0.658819	1	Trpv4	transient receptor potential cation channel, subfamily V, member 4 [Source:MGI Symbol;Acc:MGI:1926945]
ENSMUSG00000014164	32	34	133	44	112	114			26.144	47.158	101.612	36.652	70.112	90.402		-0.102577	2.61871	0.794349	1	Klhl3	kelch-like 3 (Drosophila) [Source:MGI Symbol;Acc:MGI:2445185]
ENSMUSG00000014177	348	341	583	205	630	353			284.316	472.967	445.412	170.765	394.38	279.929		0.43598	5.07583	0.45547	1	Fam18b	family with sequence similarity 18, member B [Source:MGI Symbol;Acc:MGI:1914760]
ENSMUSG00000014195	918	676	1225	1031	1348	974			750.006	937.612	935.9	858.823	843.848	772.382		0.0872282	6.40624	0.910808	1	Dnajc7	DnaJ (Hsp40) homolog, subfamily C, member 7 [Source:MGI Symbol;Acc:MGI:1928373]
ENSMUSG00000014198	13	2	6	6	15	10			10.621	2.774	4.584	4.998	9.39	7.93		-0.22221	-0.531742	0.820134	1	Zfp385c	zinc finger protein 385C [Source:MGI Symbol;Acc:MGI:3608347]
ENSMUSG00000014226	392	387	399	314	538	382			320.264	536.769	304.836	261.562	336.788	302.926		0.270446	5.09238	0.601265	1	Cacybp	calcyclin binding protein [Source:MGI Symbol;Acc:MGI:1270839]
ENSMUSG00000014232	77	154	154	120	213	151			62.909	213.598	117.656	99.96	133.338	119.743		0.00735146	3.61213	0.8645	1	Cluap1	clusterin associated protein 1 [Source:MGI Symbol;Acc:MGI:1924029]
ENSMUSG00000014243	78	58	59	45	95	72			63.726	80.446	45.076	37.485	59.47	57.096		0.216649	2.50948	0.670782	1	Zswim7	zinc finger, SWIM-type containing 7 [Source:MGI Symbol;Acc:MGI:1916997]
ENSMUSG00000014245	274	111	222	302	298	194			223.858	153.957	169.608	251.566	186.548	153.842		-0.0499203	4.26144	0.885647	1	Pigl	phosphatidylinositol glycan anchor biosynthesis, class L [Source:MGI Symbol;Acc:MGI:2681271]
ENSMUSG00000014294	1155	1542	1132	1078	1355	1033			943.635	2138.75	864.848	897.974	848.23	819.169		0.481167	6.74547	0.381726	1	Ndufa2	NADH dehydrogenase (ubiquinone) 1 alpha subcomplex, 2 [Source:MGI Symbol;Acc:MGI:1343103]
ENSMUSG00000014301	5	41	23	34	19	21			4.085	56.867	17.572	28.322	11.894	16.653		0.235755	1.11598	0.636696	1	Pam16	presequence translocase-asssociated motor 16 homolog (S. cerevisiae) [Source:MGI Symbol;Acc:MGI:1913699]
ENSMUSG00000014303	300	107	198	317	208	208			245.1	148.409	151.272	264.061	130.208	164.944		0.0606036	4.2235	0.974433	1	Glis2	GLIS family zinc finger 2 [Source:MGI Symbol;Acc:MGI:1932535]
ENSMUSG00000014313	1212	3942	1372	778	1937	1352			990.204	5467.55	1048.21	648.074	1212.56	1072.14		1.01969	7.3948	0.0562911	1	Cox6c	cytochrome c oxidase, subunit VIc [Source:MGI Symbol;Acc:MGI:104614]
ENSMUSG00000014329	579	441	837	1122	928	1010			473.043	611.667	639.468	934.626	580.928	800.93		-0.383014	6.07572	0.51022	1	Bicc1	bicaudal C homolog 1 (Drosophila) [Source:MGI Symbol;Acc:MGI:1933388]
ENSMUSG00000014349	701	810	1660	836	1826	1101			572.717	1123.47	1268.24	696.388	1143.08	873.093		0.0905524	6.54671	0.868298	1	Ube2z	ubiquitin-conjugating enzyme E2Z (putative) [Source:MGI Symbol;Acc:MGI:1343160]
ENSMUSG00000014351	0	0	0	0	3	0			0	0	0	0	1.878	0		-3.5544	-4.66592	0.525066	1	Gip	gastric inhibitory polypeptide [Source:MGI Symbol;Acc:MGI:107504]
ENSMUSG00000014353	1288	777	1591	1482	1884	1367			1052.3	1077.7	1215.52	1234.51	1179.38	1084.03		-0.0349825	6.83518	0.922963	1	Tmem87b	transmembrane protein 87B [Source:MGI Symbol;Acc:MGI:1919727]
ENSMUSG00000014355	2497	938	2341	2230	2951	2243			2040.05	1301.01	1788.52	1857.59	1847.33	1778.7		-0.0246207	7.47731	0.909246	1	Anapc1	anaphase promoting complex subunit 1 [Source:MGI Symbol;Acc:MGI:103097]
ENSMUSG00000014361	723	386	885	1018	1214	776			590.691	535.382	676.14	847.994	759.964	615.368		-0.255609	6.07256	0.655155	1	Mertk	c-mer proto-oncogene tyrosine kinase [Source:MGI Symbol;Acc:MGI:96965]
ENSMUSG00000014372	8	0	0	0	0	1			6.536	0	0	0	0	0.793		3.02166	-2.96961	0.0870859	1	#N/A	#N/A
ENSMUSG00000014402	325	269	366	411	466	349			265.525	373.103	279.624	342.363	291.716	276.757		-0.0153449	4.92722	0.998576	1	Tsg101	tumor susceptibility gene 101 [Source:MGI Symbol;Acc:MGI:106581]
ENSMUSG00000014418	518	269	610	658	823	686			423.206	373.103	466.04	548.114	515.198	543.998		-0.295821	5.58409	0.610852	1	Hps5	Hermansky-Pudlak syndrome 5 homolog (human) [Source:MGI Symbol;Acc:MGI:2180307]
ENSMUSG00000014426	687	440	807	761	979	697			561.279	610.28	616.548	633.913	612.854	552.721		0.00398538	5.90259	0.987165	1	Map3k4	mitogen-activated protein kinase kinase kinase 4 [Source:MGI Symbol;Acc:MGI:1346875]
ENSMUSG00000014444	2560	1045	3191	3129	3280	2594			2091.52	1449.41	2437.92	2606.46	2053.28	2057.04		-0.0682135	7.73454	0.810814	1	Fam38a	family with sequence similarity 38, member A [Source:MGI Symbol;Acc:MGI:3603204]
ENSMUSG00000014453	5	13	10	7	34	23			4.085	18.031	7.64	5.831	21.284	18.239		-0.850082	0.294254	0.416457	1	Blk	B lymphoid kinase [Source:MGI Symbol;Acc:MGI:88169]
ENSMUSG00000014470	490	265	426	375	602	401			400.33	367.555	325.464	312.375	376.852	317.993		0.114915	5.13309	0.848113	1	Rnf166	ring finger protein 166 [Source:MGI Symbol;Acc:MGI:1915968]
ENSMUSG00000014496	315	257	730	360	776	544			257.355	356.459	557.72	299.88	485.776	431.392		-0.0302224	5.30382	0.928852	1	Ankrd28	ankyrin repeat domain 28 [Source:MGI Symbol;Acc:MGI:2145661]
ENSMUSG00000014498	536	128	474	457	485	367			437.912	177.536	362.136	380.681	303.61	291.031		0.135512	5.04519	0.963258	1	Ankrd52	ankyrin repeat domain 52 [Source:MGI Symbol;Acc:MGI:2444029]
ENSMUSG00000014503	91	44	89	138	151	67			74.347	61.028	67.996	114.954	94.526	53.131		-0.330583	2.96701	0.604717	1	Pkd2l2	polycystic kidney disease 2-like 2 [Source:MGI Symbol;Acc:MGI:1858231]
ENSMUSG00000014504	201	203	258	231	303	203			164.217	281.561	197.112	192.423	189.678	160.979		0.182606	4.29527	0.743619	1	Srp19	signal recognition particle 19 [Source:MGI Symbol;Acc:MGI:1913634]
ENSMUSG00000014529	0	2	16	0	111	2			0	2.774	12.224	0	69.486	1.586		-2.29871	0.523043	0.00569975	0.248895	4930511M11Rik	RIKEN cDNA 4930511M11 gene [Source:MGI Symbol;Acc:MGI:1922305]
ENSMUSG00000014542	4	2	1	0	0	0			3.268	2.774	0.764	0	0	0		5.03078	-3.30893	0.0228421	0.614586	Clec4f	C-type lectin domain family 4, member f [Source:MGI Symbol;Acc:MGI:1859834]
ENSMUSG00000014543	0	0	0	0	2	0			0	0	0	0	1.252	0		-3.02957	-5.23322	0.525066	1	Klra17	killer cell lectin-like receptor, subfamily A, member 17 [Source:MGI Symbol;Acc:MGI:2180674]
ENSMUSG00000014547	373	147	435	216	507	430			304.741	203.889	332.34	179.928	317.382	340.99		0.0656689	4.81015	0.966909	1	Wdfy2	WD repeat and FYVE domain containing 2 [Source:MGI Symbol;Acc:MGI:2442811]
ENSMUSG00000014550	414	267	687	516	715	583			338.238	370.329	524.868	429.828	447.59	462.319		-0.069591	5.42046	0.855253	1	Zfyve20	zinc finger, FYVE domain containing 20 [Source:MGI Symbol;Acc:MGI:1925537]
ENSMUSG00000014551	304	311	373	275	467	320			248.368	431.357	284.972	229.075	292.342	253.76		0.233247	4.84551	0.657578	1	Mrps25	mitochondrial ribosomal protein S25 [Source:MGI Symbol;Acc:MGI:1928140]
ENSMUSG00000014554	428	592	575	380	672	433			349.676	821.104	439.3	316.54	420.672	343.369		0.440526	5.46633	0.416926	1	Dguok	deoxyguanosine kinase [Source:MGI Symbol;Acc:MGI:1351602]
ENSMUSG00000014592	94	128	181	101	222	147			76.798	177.536	138.284	84.133	138.972	116.571		0.115557	3.58862	0.788698	1	Camta1	calmodulin binding transcription activator 1 [Source:MGI Symbol;Acc:MGI:2140230]
ENSMUSG00000014599	578	297	707	905	822	750			472.226	411.939	540.148	753.865	514.572	594.75		-0.309301	5.78379	0.563982	1	Csf1	colony stimulating factor 1 (macrophage) [Source:MGI Symbol;Acc:MGI:1339753]
ENSMUSG00000014601	296	183	408	289	449	366			241.832	253.821	311.712	240.737	281.074	290.238		0.0217647	4.7529	0.993345	1	Fam40a	family with sequence similarity 40, member A [Source:MGI Symbol;Acc:MGI:2443884]
ENSMUSG00000014602	113	90	69	45	66	63			92.321	124.83	52.716	37.485	41.316	49.959		0.980882	2.72352	0.12878	1	Kif1a	kinesin family member 1A [Source:MGI Symbol;Acc:MGI:108391]
ENSMUSG00000014606	721	469	802	604	1007	710			589.057	650.503	612.728	503.132	630.382	563.03		0.116962	5.88426	0.848005	1	Slc25a11	solute carrier family 25 (mitochondrial carrier oxoglutarate carrier), member 11 [Source:MGI Symbol;Acc:MGI:1915113]
ENSMUSG00000014609	0	0	3	0	19	2			0	0	2.292	0	11.894	1.586		-2.3864	-1.79852	0.0407473	0.878066	Chrne	cholinergic receptor, nicotinic, epsilon polypeptide [Source:MGI Symbol;Acc:MGI:87894]
ENSMUSG00000014633	87	119	69	75	123	92			71.079	165.053	52.716	62.475	76.998	72.956		0.260654	3.04043	0.547305	1	2310061C15Rik	RIKEN cDNA 2310061C15 gene [Source:MGI Symbol;Acc:MGI:1913781]
ENSMUSG00000014668	348	272	549	362	620	470			284.316	377.264	419.436	301.546	388.12	372.71		0.0247331	5.15172	0.978877	1	Chfr	checkpoint with forkhead and ring finger domains [Source:MGI Symbol;Acc:MGI:2444898]
ENSMUSG00000014686	2	0	3	0	0	2			1.634	0	2.292	0	0	1.586		1.53333	-3.38001	0.524912	1	Ceacam16	carcinoembryonic antigen-related cell adhesion molecule 16 [Source:MGI Symbol;Acc:MGI:2685615]
ENSMUSG00000014704	14	4	16	46	22	19			11.438	5.548	12.224	38.318	13.772	15.067		-1.01325	0.714478	0.121606	1	Hoxa2	homeobox A2 [Source:MGI Symbol;Acc:MGI:96174]
ENSMUSG00000014725	3	1	2	0	0	1			2.451	1.387	1.528	0	0	0.793		2.61949	-3.34471	0.190171	1	Adam28	a disintegrin and metallopeptidase domain 28 [Source:MGI Symbol;Acc:MGI:105988]
ENSMUSG00000014747	0	0	2	0	40	0			0	0	1.528	0	25.04	0		-3.84332	-1.07759	0.000731732	0.0591473	Ankrd53	ankyrin repeat domain 53 [Source:MGI Symbol;Acc:MGI:1922555]
ENSMUSG00000014748	1643	627	1153	1656	1573	1262			1342.33	869.649	880.892	1379.45	984.698	1000.77		-0.0542677	6.7663	0.876553	1	Tex261	testis expressed gene 261 [Source:MGI Symbol;Acc:MGI:1096575]
ENSMUSG00000014763	591	529	936	837	1122	722			482.847	733.723	715.104	697.221	702.372	572.546		-0.0454219	6.01702	0.94648	1	Fam120b	family with sequence similarity 120, member B [Source:MGI Symbol;Acc:MGI:1914794]
ENSMUSG00000014767	276	282	430	355	520	377			225.492	391.134	328.52	295.715	325.52	298.961		-0.0041464	4.94797	0.977799	1	Tbp	TATA box binding protein [Source:MGI Symbol;Acc:MGI:101838]
ENSMUSG00000014769	1221	2337	1457	940	1984	1455			997.557	3241.42	1113.15	783.02	1241.98	1153.82		0.533124	7.12152	0.289193	1	Psmb1	proteasome (prosome, macropain) subunit, beta type 1 [Source:MGI Symbol;Acc:MGI:104884]
ENSMUSG00000014771	125	145	233	175	243	160			102.125	201.115	178.012	145.775	152.118	126.88		0.13693	3.90328	0.822715	1	Pdcd2	programmed cell death 2 [Source:MGI Symbol;Acc:MGI:104643]
ENSMUSG00000014773	159	96	229	363	244	227			129.903	133.152	174.956	302.379	152.744	180.011		-0.447361	4.16989	0.418624	1	Dll1	delta-like 1 (Drosophila) [Source:MGI Symbol;Acc:MGI:104659]
ENSMUSG00000014776	306	107	188	271	326	274			250.002	148.409	143.632	225.743	204.076	217.282		-0.197736	4.32465	0.737277	1	Nol3	nucleolar protein 3 (apoptosis repressor with CARD domain) [Source:MGI Symbol;Acc:MGI:1925938]
ENSMUSG00000014778	230	106	200	292	237	290			187.91	147.022	152.8	243.236	148.362	229.97		-0.274023	4.22091	0.612828	1	Fhod1	formin homology 2 domain containing 1 [Source:MGI Symbol;Acc:MGI:2679008]
ENSMUSG00000014782	14	10	42	0	35	21			11.438	13.87	32.088	0	21.91	16.653		0.572191	0.667418	0.43518	1	Plekhg4	pleckstrin homology domain containing, family G (with RhoGef domain) member 4 [Source:MGI Symbol;Acc:MGI:2142544]
ENSMUSG00000014786	18	19	30	47	68	34			14.706	26.353	22.92	39.151	42.568	26.962		-0.813526	1.52079	0.278037	1	Slc9a5	solute carrier family 9 (sodium/hydrogen exchanger), member 5 [Source:MGI Symbol;Acc:MGI:2685542]
ENSMUSG00000014791	131	157	295	108	322	230			107.027	217.759	225.38	89.964	201.572	182.39		0.158471	4.07299	0.767497	1	Elmo3	engulfment and cell motility 3, ced-12 homolog (C. elegans) [Source:MGI Symbol;Acc:MGI:2679007]
ENSMUSG00000014813	84	208	481	207	483	227			68.628	288.496	367.484	172.431	302.358	180.011		0.0910241	4.49482	0.868916	1	Stc1	stanniocalcin 1 [Source:MGI Symbol;Acc:MGI:109131]
ENSMUSG00000014837	9	14	49	15	93	24			7.353	19.418	37.436	12.495	58.218	19.032		-0.535593	1.34183	0.507819	1	4931428F04Rik	RIKEN cDNA 4931428F04 gene [Source:MGI Symbol;Acc:MGI:1921606]
ENSMUSG00000014846	453	321	430	388	656	503			370.101	445.227	328.52	323.204	410.656	398.879		-0.0241291	5.24266	0.982871	1	Tppp3	tubulin polymerization-promoting protein family member 3 [Source:MGI Symbol;Acc:MGI:1915221]
ENSMUSG00000014850	414	244	534	382	576	451			338.238	338.428	407.976	318.206	360.576	357.643		0.0961985	5.14365	0.920424	1	Msh3	mutS homolog 3 (E. coli) [Source:MGI Symbol;Acc:MGI:109519]
ENSMUSG00000014852	0	2	0	0	0	1			0	2.774	0	0	0	0.793		1.1335	-4.54879	0.660029	1	Adamts13	a disintegrin-like and metallopeptidase (reprolysin type) with thrombospondin type 1 motif, 13 [Source:MGI Symbol;Acc:MGI:2685556]
ENSMUSG00000014856	188	339	359	226	432	348			153.596	470.193	274.276	188.258	270.432	275.964		0.154212	4.741	0.707178	1	Tmem208	transmembrane protein 208 [Source:MGI Symbol;Acc:MGI:1913570]
ENSMUSG00000014859	335	157	324	355	384	305			273.695	217.759	247.536	295.715	240.384	241.865		-0.0179715	4.66925	0.922957	1	E2f4	E2F transcription factor 4 [Source:MGI Symbol;Acc:MGI:103012]
ENSMUSG00000014867	3128	1457	3484	2871	4105	3238			2555.58	2020.86	2661.78	2391.54	2569.73	2567.73		-0.00258181	7.94834	0.946248	1	Surf4	surfeit gene 4 [Source:MGI Symbol;Acc:MGI:98445]
ENSMUSG00000014873	246	210	362	288	437	288			200.982	291.27	276.568	239.904	273.562	228.384		0.0290349	4.64681	0.954129	1	Surf2	surfeit gene 2 [Source:MGI Symbol;Acc:MGI:98444]
ENSMUSG00000014905	403	212	448	368	575	342			329.251	294.044	342.272	306.544	359.95	271.206		0.063864	4.98997	0.940623	1	Dnajb9	DnaJ (Hsp40) homolog, subfamily B, member 9 [Source:MGI Symbol;Acc:MGI:1351618]
ENSMUSG00000014907	105	72	119	96	117	85			85.785	99.864	90.916	79.968	73.242	67.405		0.327515	3.04973	0.640333	1	Naf1	nuclear assembly factor 1 homolog (S. cerevisiae) [Source:MGI Symbol;Acc:MGI:2682306]
ENSMUSG00000014932	442	203	361	443	515	410			361.114	281.561	275.804	369.019	322.39	325.13		-0.105911	5.02099	0.844042	1	Yes1	Yamaguchi sarcoma viral (v-yes) oncogene homolog 1 [Source:MGI Symbol;Acc:MGI:99147]
ENSMUSG00000014956	1994	1483	1839	1789	2730	1805			1629.1	2056.92	1405	1490.24	1708.98	1431.37		0.0870043	7.33715	0.841749	1	Ppp1cb	protein phosphatase 1, catalytic subunit, beta isoform [Source:MGI Symbol;Acc:MGI:104871]
ENSMUSG00000014959	1005	667	1027	951	1289	1001			821.085	925.129	784.628	792.183	806.914	793.793		0.0734841	6.35871	0.906143	1	Gorasp2	golgi reassembly stacking protein 2 [Source:MGI Symbol;Acc:MGI:2135962]
ENSMUSG00000014980	57	113	71	82	96	51			46.569	156.731	54.244	68.306	60.096	40.443		0.410754	2.79873	0.421128	1	Tsen15	tRNA splicing endonuclease 15 homolog (S. cerevisiae) [Source:MGI Symbol;Acc:MGI:1913887]
ENSMUSG00000015002	1877	751	1595	1530	1980	1648			1533.51	1041.64	1218.58	1274.49	1239.48	1306.86		0.0489582	6.99856	0.990283	1	Efr3a	EFR3 homolog A (S. cerevisiae) [Source:MGI Symbol;Acc:MGI:1923990]
ENSMUSG00000015013	249	457	239	274	394	282			203.433	633.859	182.596	228.242	246.644	223.626		0.329804	4.81371	0.45833	1	Trappc2l	trafficking protein particle complex 2-like [Source:MGI Symbol;Acc:MGI:1916295]
ENSMUSG00000015016	156	54	140	106	200	154			127.452	74.898	106.96	88.298	125.2	122.122		-0.0567395	3.43578	0.899103	1	Acsf3	acyl-CoA synthetase family member 3 [Source:MGI Symbol;Acc:MGI:2182591]
ENSMUSG00000015023	171	167	338	218	359	232			139.707	231.629	258.232	181.594	224.734	183.976		0.0783615	4.3343	0.912424	1	Ddx19a	DEAD (Asp-Glu-Ala-Asp) box polypeptide 19a [Source:MGI Symbol;Acc:MGI:99526]
ENSMUSG00000015027	298	67	183	171	279	264			243.466	92.929	139.812	142.443	174.654	209.352		-0.0442263	4.08321	0.890337	1	Galns	galactosamine (N-acetyl)-6-sulfate sulfatase [Source:MGI Symbol;Acc:MGI:1355303]
ENSMUSG00000015053	194	109	111	134	148	116			158.498	151.183	84.804	111.622	92.648	91.988		0.394125	3.53281	0.541475	1	Gata2	GATA binding protein 2 [Source:MGI Symbol;Acc:MGI:95662]
ENSMUSG00000015083	45	26	35	18	58	22			36.765	36.062	26.74	14.994	36.308	17.446		0.449615	1.48414	0.443904	1	C8g	complement component 8, gamma polypeptide [Source:MGI Symbol;Acc:MGI:88237]
ENSMUSG00000015085	391	354	305	470	416	339			319.447	490.998	233.02	391.51	260.416	268.827		0.115087	5.03091	0.814903	1	Entpd2	ectonucleoside triphosphate diphosphohydrolase 2 [Source:MGI Symbol;Acc:MGI:1096863]
ENSMUSG00000015087	642	547	893	647	1124	784			524.514	758.689	682.252	538.951	703.624	621.712		0.0421465	5.98773	0.919864	1	B230208H17Rik	RIKEN cDNA B230208H17 gene [Source:MGI Symbol;Acc:MGI:2442633]
ENSMUSG00000015090	27	1887	3696	23	2671	2958			22.059	2617.27	2823.74	19.159	1672.05	2345.69		0.326729	7.25732	0.558139	1	Ptgds	prostaglandin D2 synthase (brain) [Source:MGI Symbol;Acc:MGI:99261]
ENSMUSG00000015092	420	542	549	320	642	527			343.14	751.754	419.436	266.56	401.892	417.911		0.358605	5.41841	0.498313	1	Edf1	endothelial differentiation-related factor 1 [Source:MGI Symbol;Acc:MGI:1891227]
ENSMUSG00000015093	8	154	367	0	276	327			6.536	213.598	280.388	0	172.776	259.311		0.148549	3.91398	0.799326	1	Clic3	chloride intracellular channel 3 [Source:MGI Symbol;Acc:MGI:1916704]
ENSMUSG00000015094	613	521	623	650	770	609			500.821	722.627	475.972	541.45	482.02	482.937		0.129833	5.73569	0.812706	1	Npdc1	neural proliferation, differentiation and control gene 1 [Source:MGI Symbol;Acc:MGI:1099802]
ENSMUSG00000015095	524	425	698	494	1087	695			428.108	589.475	533.272	411.502	680.462	551.135		-0.129139	5.72477	0.90097	1	Fbxw5	F-box and WD-40 domain protein 5 [Source:MGI Symbol;Acc:MGI:1354731]
ENSMUSG00000015112	61	115	147	26	167	146			49.837	159.505	112.308	21.658	104.542	115.778		0.267552	3.19827	0.571517	1	Slc25a13	solute carrier family 25 (mitochondrial carrier, adenine nucleotide translocator), member 13 [Source:MGI Symbol;Acc:MGI:1354721]
ENSMUSG00000015120	465	333	794	469	821	609			379.905	461.871	606.616	390.677	513.946	482.937		0.0830929	5.55648	0.932039	1	Ube2i	ubiquitin-conjugating enzyme E2I [Source:MGI Symbol;Acc:MGI:107365]
ENSMUSG00000015126	99	132	117	113	179	147			80.883	183.084	89.388	94.129	112.054	116.571		0.00236915	3.47647	0.880806	1	0610007P22Rik	RIKEN cDNA 0610007P22 gene [Source:MGI Symbol;Acc:MGI:1915577]
ENSMUSG00000015127	179	64	263	284	259	186			146.243	88.768	200.932	236.572	162.134	147.498		-0.1892	4.04501	0.641491	1	Unkl	unkempt-like (Drosophila) [Source:MGI Symbol;Acc:MGI:1921404]
ENSMUSG00000015133	646	284	716	771	727	674			527.782	393.908	547.024	642.243	455.102	534.482		-0.0625473	5.70178	0.828252	1	Lrrk1	leucine-rich repeat kinase 1 [Source:MGI Symbol;Acc:MGI:2142227]
ENSMUSG00000015134	490	408	655	460	645	643			400.33	565.896	500.42	383.18	403.77	509.899		0.166832	5.51922	0.805604	1	Aldh1a3	aldehyde dehydrogenase family 1, subfamily A3 [Source:MGI Symbol;Acc:MGI:1861722]
ENSMUSG00000015143	474	538	497	404	522	528			387.258	746.206	379.708	336.532	326.772	418.704		0.391004	5.42189	0.496234	1	Actn1	actinin, alpha 1 [Source:MGI Symbol;Acc:MGI:2137706]
ENSMUSG00000015149	827	383	578	767	707	523			675.659	531.221	441.592	638.911	442.582	414.739		0.177993	5.7255	0.826402	1	Sirt2	sirtuin 2 (silent mating type information regulation 2, homolog) 2 (S. cerevisiae) [Source:MGI Symbol;Acc:MGI:1927664]
ENSMUSG00000015165	1757	1540	2902	2252	2880	2528			1435.47	2135.98	2217.13	1875.92	1802.88	2004.7		0.0321942	7.57253	0.987945	1	Hnrnpl	heterogeneous nuclear ribonucleoprotein L [Source:MGI Symbol;Acc:MGI:104816]
ENSMUSG00000015176	356	314	505	340	574	377			290.852	435.518	385.82	283.22	359.324	298.961		0.201635	5.08787	0.733945	1	Nolc1	nucleolar and coiled-body phosphoprotein 1 [Source:MGI Symbol;Acc:MGI:1918019]
ENSMUSG00000015189	462	187	513	597	610	500			377.454	259.369	391.932	497.301	381.86	396.5		-0.21731	5.27404	0.656241	1	Casd1	CAS1 domain containing 1 [Source:MGI Symbol;Acc:MGI:2384865]
ENSMUSG00000015202	240	160	311	236	343	311			196.08	221.92	237.604	196.588	214.718	246.623		0.0135443	4.45048	0.995624	1	Cnksr3	Cnksr family member 3 [Source:MGI Symbol;Acc:MGI:2674130]
ENSMUSG00000015214	658	345	574	669	709	574			537.586	478.515	438.536	557.277	443.834	455.182		0.0297297	5.60839	0.997575	1	Mtmr1	myotubularin related protein 1 [Source:MGI Symbol;Acc:MGI:1858271]
ENSMUSG00000015217	75	257	390	55	440	263			61.275	356.459	297.96	45.815	275.44	208.559		0.267215	4.33349	0.55233	1	Hmgb3	high mobility group box 3 [Source:MGI Symbol;Acc:MGI:1098219]
ENSMUSG00000015222	47	34	35	39	103	33			38.399	47.158	26.74	32.487	64.478	26.169		-0.25528	1.9651	0.869318	1	Mtap2	microtubule-associated protein 2 [Source:MGI Symbol;Acc:MGI:97175]
ENSMUSG00000015224	285	173	220	348	309	276			232.845	239.951	168.08	289.884	193.434	218.868		-0.123049	4.49191	0.843629	1	Cyp2j9	cytochrome P450, family 2, subfamily j, polypeptide 9 [Source:MGI Symbol;Acc:MGI:1921769]
ENSMUSG00000015242	2	3	0	0	34	0			1.634	4.161	0	0	21.284	0		-2.37746	-1.10587	0.0484818	0.975347	Nipsnap3a	nipsnap homolog 3A (C. elegans) [Source:MGI Symbol;Acc:MGI:1920648]
ENSMUSG00000015243	12489	4361	12750	16878	16486	11046			10203.5	6048.71	9741	14059.4	10320.2	8759.48		-0.247781	9.95871	0.61579	1	Abca1	ATP-binding cassette, sub-family A (ABC1), member 1 [Source:MGI Symbol;Acc:MGI:99607]
ENSMUSG00000015247	327	241	385	281	443	380			267.159	334.267	294.14	234.073	277.318	301.34		0.125282	4.8272	0.841015	1	Nipsnap3b	nipsnap homolog 3B (C. elegans) [Source:MGI Symbol;Acc:MGI:1913786]
ENSMUSG00000015289	238	309	341	200	401	281			194.446	428.583	260.524	166.6	251.026	222.833		0.347188	4.64689	0.513824	1	Lage3	L antigen family, member 3 [Source:MGI Symbol;Acc:MGI:1913442]
ENSMUSG00000015290	284	310	418	294	476	347			232.028	429.97	319.352	244.902	297.976	275.171		0.195039	4.893	0.719519	1	Ubl4	ubiquitin-like 4 [Source:MGI Symbol;Acc:MGI:95049]
ENSMUSG00000015291	508	340	643	629	903	707			415.036	471.58	491.252	523.957	565.278	560.651		-0.249036	5.65565	0.698164	1	Gdi1	guanosine diphosphate (GDP) dissociation inhibitor 1 [Source:MGI Symbol;Acc:MGI:99846]
ENSMUSG00000015305	1286	743	1666	1693	1649	2139			1050.66	1030.54	1272.82	1410.27	1032.27	1696.23		-0.231348	6.9686	0.648046	1	Sash1	SAM and SH3 domain containing 1 [Source:MGI Symbol;Acc:MGI:1917347]
ENSMUSG00000015312	101	225	82	93	135	84			82.517	312.075	62.648	77.469	84.51	66.612		0.724018	3.47628	0.168557	1	Gadd45b	growth arrest and DNA-damage-inducible 45 beta [Source:MGI Symbol;Acc:MGI:107776]
ENSMUSG00000015314	8	5	9	6	8	8			6.536	6.935	6.876	4.998	5.008	6.344		0.333729	-0.714762	0.738967	1	Slamf6	SLAM family member 6 [Source:MGI Symbol;Acc:MGI:1353620]
ENSMUSG00000015316	5	6	5	11	12	4			4.085	8.322	3.82	9.163	7.512	3.172		-0.412439	-0.75162	0.738967	1	Slamf1	signaling lymphocytic activation molecule family member 1 [Source:MGI Symbol;Acc:MGI:1351314]
ENSMUSG00000015335	73	64	155	62	165	124			59.641	88.768	118.42	51.646	103.29	98.332		0.0719458	3.10274	0.922764	1	Zdhhc12	zinc finger, DHHC domain containing 12 [Source:MGI Symbol;Acc:MGI:1913470]
ENSMUSG00000015337	42	166	120	69	188	120			34.314	230.242	91.68	57.477	117.688	95.16		0.136539	3.34045	0.616413	1	Endog	endonuclease G [Source:MGI Symbol;Acc:MGI:1261433]
ENSMUSG00000015340	514	523	572	689	795	741			419.938	725.401	437.008	573.937	497.67	587.613		-0.13012	5.74866	0.894648	1	Cybb	cytochrome b-245, beta polypeptide [Source:MGI Symbol;Acc:MGI:88574]
ENSMUSG00000015341	229	101	263	328	269	250			187.093	140.087	200.932	273.224	168.394	198.25		-0.176764	4.29477	0.686155	1	Golga7	golgi autoantigen, golgin subfamily a, 7 [Source:MGI Symbol;Acc:MGI:1931029]
ENSMUSG00000015342	147	150	130	60	173	123			120.099	208.05	99.32	49.98	108.298	97.539		0.599479	3.49162	0.284614	1	Xk	Kell blood group precursor (McLeod phenotype) homolog [Source:MGI Symbol;Acc:MGI:103569]
ENSMUSG00000015354	256	249	432	485	515	625			209.152	345.363	330.048	404.005	322.39	495.625		-0.456722	5.12904	0.470723	1	Pcolce2	procollagen C-endopeptidase enhancer 2 [Source:MGI Symbol;Acc:MGI:1923727]
ENSMUSG00000015355	110	71	147	223	175	197			89.87	98.477	112.308	185.759	109.55	156.221		-0.521395	3.65433	0.380288	1	Cd48	CD48 antigen [Source:MGI Symbol;Acc:MGI:88339]
ENSMUSG00000015357	896	527	967	794	1097	864			732.032	730.949	738.788	661.402	686.722	685.152		0.13245	6.14316	0.861367	1	Clpx	caseinolytic peptidase X (E.coli) [Source:MGI Symbol;Acc:MGI:1346017]
ENSMUSG00000015363	361	448	917	298	902	639			294.937	621.376	700.588	248.234	564.652	506.727		0.245981	5.59169	0.67925	1	Trabd	TraB domain containing [Source:MGI Symbol;Acc:MGI:1915226]
ENSMUSG00000015365	0	2	2	0	38	2			0	2.774	1.528	0	23.788	1.586		-2.91691	-0.964343	0.0090113	0.342691	Mov10l1	Moloney leukemia virus 10-like 1 [Source:MGI Symbol;Acc:MGI:1891384]
ENSMUSG00000015377	109	69	140	100	203	109			89.053	95.703	106.96	83.3	127.078	86.437		-0.0360885	3.2904	0.985424	1	Fam116b	family with sequence similarity 116, member B [Source:MGI Symbol;Acc:MGI:1916690]
ENSMUSG00000015396	122	172	339	149	262	216			99.674	238.564	258.996	124.117	164.012	171.288		0.351106	4.11846	0.605992	1	Cd83	CD83 antigen [Source:MGI Symbol;Acc:MGI:1328316]
ENSMUSG00000015401	0	1	1	1	0	6			0	1.387	0.764	0.833	0	4.758		-1.37512	-2.99775	0.270889	1	Tmem27	transmembrane protein 27 [Source:MGI Symbol;Acc:MGI:1926234]
ENSMUSG00000015405	15	13	23	10	26	25			12.255	18.031	17.572	8.33	16.276	19.825		0.0788413	0.609619	0.912356	1	Ace2	angiotensin I converting enzyme (peptidyl-dipeptidase A) 2 [Source:MGI Symbol;Acc:MGI:1917258]
ENSMUSG00000015437	1	0	7	6	7	2			0.817	0	5.348	4.998	4.382	1.586		-0.55669	-1.73411	0.551745	1	Gzmb	granzyme B [Source:MGI Symbol;Acc:MGI:109267]
ENSMUSG00000015441	0	0	2	0	3	0			0	0	1.528	0	1.878	0		-0.224662	-3.93041	1	1	Gzmf	granzyme F [Source:MGI Symbol;Acc:MGI:109254]
ENSMUSG00000015443	0	0	0	0	12	0			0	0	0	0	7.512	0		-5.45923	-2.76904	0.0148117	0.469708	Gzmn	granzyme N [Source:MGI Symbol;Acc:MGI:2675494]
ENSMUSG00000015451	20	21	38	19	30	26			16.34	29.127	29.032	15.827	18.78	20.618		0.411136	1.0959	0.574099	1	C4a	complement component 4A (Rodgers blood group) [Source:MGI Symbol;Acc:MGI:98320]
ENSMUSG00000015452	48	8	25	28	32	30			39.216	11.096	19.1	23.324	20.032	23.79		0.184963	1.22081	0.902421	1	Ager	advanced glycosylation end product-specific receptor [Source:MGI Symbol;Acc:MGI:893592]
ENSMUSG00000015461	194	78	317	271	328	268			158.498	108.186	242.188	225.743	205.328	212.524		-0.220183	4.26983	0.62674	1	Atf6b	activating transcription factor 6 beta [Source:MGI Symbol;Acc:MGI:105121]
ENSMUSG00000015467	13	22	16	8	17	12			10.621	30.514	12.224	6.664	10.642	9.516		0.795869	0.363904	0.229301	1	Egfl8	EGF-like domain 8 [Source:MGI Symbol;Acc:MGI:1932094]
ENSMUSG00000015468	387	120	362	539	486	442			316.179	166.44	276.568	448.987	304.236	350.506		-0.417844	4.97299	0.441431	1	Notch4	Notch gene homolog 4 (Drosophila) [Source:MGI Symbol;Acc:MGI:107471]
ENSMUSG00000015474	135	76	150	131	207	108			110.295	105.412	114.6	109.123	129.582	85.644		0.0324393	3.44926	0.965142	1	Ppt2	palmitoyl-protein thioesterase 2 [Source:MGI Symbol;Acc:MGI:1860075]
ENSMUSG00000015476	28	27	43	34	30	22			22.876	37.449	32.852	28.322	18.78	17.446		0.524523	1.38285	0.49244	1	Prrt1	proline-rich transmembrane protein 1 [Source:MGI Symbol;Acc:MGI:1932118]
ENSMUSG00000015478	72	79	128	75	124	96			58.824	109.573	97.792	62.475	77.624	76.128		0.256832	2.99246	0.686692	1	Rnf5	ring finger protein 5 [Source:MGI Symbol;Acc:MGI:1860076]
ENSMUSG00000015484	0	1	0	0	0	1			0	1.387	0	0	0	0.793		0.270297	-5.16111	1	1	Fam163a	family with sequence similarity 163, member A [Source:MGI Symbol;Acc:MGI:3618859]
ENSMUSG00000015488	256	188	461	191	457	318			209.152	260.756	352.204	159.103	286.082	252.174		0.243334	4.65288	0.727141	1	5930434B04Rik	RIKEN cDNA 5930434B04 gene [Source:MGI Symbol;Acc:MGI:1924317]
ENSMUSG00000015501	838	425	1245	887	1325	1337			684.646	589.475	951.18	738.871	829.45	1060.24		-0.163357	6.33912	0.727769	1	Hivep2	human immunodeficiency virus type I enhancer binding protein 2 [Source:MGI Symbol;Acc:MGI:1338076]
ENSMUSG00000015522	727	368	904	1246	978	798			593.959	510.416	690.656	1037.92	612.228	632.814		-0.258695	6.0968	0.601257	1	Arnt	aryl hydrocarbon receptor nuclear translocator [Source:MGI Symbol;Acc:MGI:88071]
ENSMUSG00000015533	53	204	51	29	35	39			43.301	282.948	38.964	24.157	21.91	30.927		1.91492	2.8116	0.00254645	0.140869	Itga2	integrin alpha 2 [Source:MGI Symbol;Acc:MGI:96600]
ENSMUSG00000015536	860	539	735	714	947	773			702.62	747.593	561.54	594.762	592.822	612.989		0.147719	5.99185	0.809951	1	Mocs2	molybdenum cofactor synthesis 2 [Source:MGI Symbol;Acc:MGI:1336894]
ENSMUSG00000015542	166	236	314	152	382	234			135.622	327.332	239.896	126.616	239.132	185.562		0.236278	4.36246	0.627536	1	Nat9	N-acetyltransferase 9 (GCN5-related, putative) [Source:MGI Symbol;Acc:MGI:1913426]
ENSMUSG00000015568	115004	23806	42184	93646	91812	60836			93958.3	33018.9	32228.6	78007.1	57474.3	48242.9		-0.106935	12.5119	0.814574	1	Lpl	lipoprotein lipase [Source:MGI Symbol;Acc:MGI:96820]
ENSMUSG00000015575	1333	1740	1460	1688	1860	1612			1089.06	2413.38	1115.44	1406.1	1164.36	1278.32		0.150592	7.12766	0.732566	1	Atp6v0e	ATPase, H+ transporting, lysosomal V0 subunit E [Source:MGI Symbol;Acc:MGI:1328318]
ENSMUSG00000015579	0	0	2	0	1	0			0	0	1.528	0	0.626	0		1.1335	-4.63341	1	1	Nkx2-5	NK2 transcription factor related, locus 5 (Drosophila) [Source:MGI Symbol;Acc:MGI:97350]
ENSMUSG00000015597	671	398	737	771	1052	550			548.207	552.026	563.068	642.243	658.552	436.15		-0.0564032	5.8265	0.929325	1	Zfp318	zinc finger protein 318 [Source:MGI Symbol;Acc:MGI:1889348]
ENSMUSG00000015599	12	22	14	12	215	35			9.804	30.514	10.696	9.996	134.59	27.755		-2.10587	1.8677	0.0153913	0.477722	Ttbk1	tau tubulin kinase 1 [Source:MGI Symbol;Acc:MGI:2147036]
ENSMUSG00000015605	421	361	599	419	691	514			343.957	500.707	457.636	349.027	432.566	407.602		0.103649	5.36767	0.85777	1	Srf	serum response factor [Source:MGI Symbol;Acc:MGI:106658]
ENSMUSG00000015619	174	245	99	9	114	108			142.158	339.815	75.636	7.497	71.364	85.644		1.50144	3.55456	0.0126643	0.431615	Gata3	GATA binding protein 3 [Source:MGI Symbol;Acc:MGI:95663]
ENSMUSG00000015627	35	23	18	47	48	18			28.595	31.901	13.752	39.151	30.048	14.274		-0.234119	1.39835	0.810527	1	Gata5	GATA binding protein 5 [Source:MGI Symbol;Acc:MGI:109497]
ENSMUSG00000015647	1140	438	1427	1438	1551	1185			931.38	607.506	1090.23	1197.85	970.926	939.705		-0.136552	6.58916	0.730081	1	Lama5	laminin, alpha 5 [Source:MGI Symbol;Acc:MGI:105382]
ENSMUSG00000015652	11	0	1	0	6	6			8.987	0	0.764	0	3.756	4.758		0.330648	-1.62639	0.782265	1	Steap1	six transmembrane epithelial antigen of the prostate 1 [Source:MGI Symbol;Acc:MGI:1917608]
ENSMUSG00000015653	298	203	258	410	307	219			243.466	281.561	197.112	341.53	192.182	173.667		0.0350853	4.58111	0.984007	1	Steap2	six transmembrane epithelial antigen of prostate 2 [Source:MGI Symbol;Acc:MGI:1921301]
ENSMUSG00000015656	3307	3292	5212	4234	5019	4271			2701.82	4566	3981.97	3526.92	3141.89	3386.9		0.142111	8.46388	0.835021	1	Hspa8	heat shock protein 8 [Source:MGI Symbol;Acc:MGI:105384]
ENSMUSG00000015659	101	57	162	158	198	145			82.517	79.059	123.768	131.614	123.948	114.985		-0.309042	3.45284	0.584317	1	Serac1	serine active site containing 1 [Source:MGI Symbol;Acc:MGI:2447813]
ENSMUSG00000015665	0	1	0	0	0	0			0	1.387	0	0	0	0		2.46653	-6.16036	1	1	Awat1	acyl-CoA wax alcohol acyltransferase 1 [Source:MGI Symbol;Acc:MGI:3588200]
ENSMUSG00000015668	329	307	339	231	394	304			268.793	425.809	258.996	192.423	246.644	241.072		0.407121	4.75665	0.481507	1	Pdzd11	PDZ domain containing 11 [Source:MGI Symbol;Acc:MGI:1919871]
ENSMUSG00000015671	545	601	788	376	1125	761			445.265	833.587	602.032	313.208	704.25	603.473		0.11148	5.84872	0.75993	1	Psma2	proteasome (prosome, macropain) subunit, alpha type 2 [Source:MGI Symbol;Acc:MGI:104885]
ENSMUSG00000015672	430	216	290	409	379	293			351.31	299.592	221.56	340.697	237.254	232.349		0.129686	4.82163	0.868865	1	Mrpl32	mitochondrial ribosomal protein L32 [Source:MGI Symbol;Acc:MGI:2137226]
ENSMUSG00000015697	527	236	636	640	868	539			430.559	327.332	485.904	533.12	543.368	427.427		-0.21158	5.52278	0.696492	1	Setdb1	SET domain, bifurcated 1 [Source:MGI Symbol;Acc:MGI:1934229]
ENSMUSG00000015702	87	102	188	148	145	170			71.079	141.474	143.632	123.284	90.77	134.81		0.0410322	3.54471	1	1	Anxa9	annexin A9 [Source:MGI Symbol;Acc:MGI:1923711]
ENSMUSG00000015709	28	192	983	7	730	535			22.876	266.304	751.012	5.831	456.98	424.255		0.256991	4.96655	0.752979	1	Arnt2	aryl hydrocarbon receptor nuclear translocator 2 [Source:MGI Symbol;Acc:MGI:107188]
ENSMUSG00000015711	307	137	357	361	453	360			250.819	190.019	272.748	300.713	283.578	285.48		-0.213999	4.72872	0.684619	1	Prune	prune homolog (Drosophila) [Source:MGI Symbol;Acc:MGI:1925152]
ENSMUSG00000015714	2720	1450	2002	3307	2399	1995			2222.24	2011.15	1529.53	2754.73	1501.77	1582.04		0.0181959	7.60811	0.97478	1	Lass2	LAG1 homolog, ceramide synthase 2 [Source:MGI Symbol;Acc:MGI:1924143]
ENSMUSG00000015721	0	3	0	2	2	3			0	4.161	0	1.666	1.252	2.379		-0.838798	-2.82265	0.801805	1	Nlrp5	NLR family, pyrin domain containing 5 [Source:MGI Symbol;Acc:MGI:1345193]
ENSMUSG00000015733	1722	1222	1759	1773	2233	1924			1406.87	1694.91	1343.88	1476.91	1397.86	1525.73		0.00305337	7.20344	0.988753	1	Capza2	capping protein (actin filament) muscle Z-line, alpha 2 [Source:MGI Symbol;Acc:MGI:106222]
ENSMUSG00000015745	332	282	247	368	281	276			271.244	391.134	188.708	306.544	175.906	218.868		0.233999	4.69365	0.703152	1	Plekho1	pleckstrin homology domain containing, family O member 1 [Source:MGI Symbol;Acc:MGI:1914470]
ENSMUSG00000015747	165	142	211	186	328	177			134.805	196.954	161.204	154.938	205.328	140.361		-0.0781969	4.04122	0.968095	1	Vps45	vacuolar protein sorting 45 (yeast) [Source:MGI Symbol;Acc:MGI:891965]
ENSMUSG00000015748	169	147	251	301	288	256			138.073	203.889	191.764	250.733	180.288	203.008		-0.238013	4.28074	0.6948	1	Prpf3	PRP3 pre-mRNA processing factor 3 homolog (yeast) [Source:MGI Symbol;Acc:MGI:1918017]
ENSMUSG00000015749	400	474	521	422	683	565			326.8	657.438	398.044	351.526	427.558	448.045		0.0779086	5.42811	0.824679	1	Anp32e	acidic (leucine-rich) nuclear phosphoprotein 32 family, member E [Source:MGI Symbol;Acc:MGI:1913721]
ENSMUSG00000015750	140	45	89	106	96	120			114.38	62.415	67.996	88.298	60.096	95.16		0.104532	3.04525	0.965527	1	Aph1a	anterior pharynx defective 1a homolog (C. elegans) [Source:MGI Symbol;Acc:MGI:2385110]
ENSMUSG00000015755	1339	790	1227	1615	1436	1232			1093.96	1095.73	937.428	1345.29	898.936	976.976		-0.0143737	6.73266	0.944643	1	Tab2	TGF-beta activated kinase 1/MAP3K7 binding protein 2 [Source:MGI Symbol;Acc:MGI:1915902]
ENSMUSG00000015757	642	586	987	608	1008	834			524.514	812.782	754.068	506.464	631.008	661.362		0.192009	6.00887	0.760987	1	Ppil4	peptidylprolyl isomerase (cyclophilin)-like 4 [Source:MGI Symbol;Acc:MGI:1914668]
ENSMUSG00000015759	659	611	643	714	824	722			538.403	847.457	491.252	594.762	515.824	572.546		0.0970068	5.88541	0.835969	1	Cnih	cornichon homolog (Drosophila) [Source:MGI Symbol;Acc:MGI:1277202]
ENSMUSG00000015766	850	515	1113	980	1114	1102			694.45	714.305	850.332	816.34	697.364	873.886		-0.0295843	6.27715	0.901904	1	Eps8	epidermal growth factor receptor pathway substrate 8 [Source:MGI Symbol;Acc:MGI:104684]
ENSMUSG00000015776	482	316	783	361	810	579			393.794	438.292	598.212	300.713	507.06	459.147		0.190958	5.48363	0.791331	1	Med22	mediator complex subunit 22 [Source:MGI Symbol;Acc:MGI:98446]
ENSMUSG00000015787	20	95	201	0	104	129			16.34	131.765	153.564	0	65.104	102.297		0.77638	2.92158	0.237423	1	Abo	ABO blood group (transferase A, alpha 1-3-N-acetylgalactosaminyltransferase, transferase B, alpha 1-3-galactosyltransferase) [Source:MGI Symbol;Acc:MGI:2135738]
ENSMUSG00000015790	467	549	723	491	798	647			381.539	761.463	552.372	409.003	499.548	513.071		0.182659	5.68422	0.730846	1	Surf1	surfeit gene 1 [Source:MGI Symbol;Acc:MGI:98443]
ENSMUSG00000015804	414	744	732	468	862	716			338.238	1031.93	559.248	389.844	539.612	567.788		0.223056	5.81068	0.623973	1	Med28	mediator of RNA polymerase II transcription, subunit 28 homolog (yeast) [Source:MGI Symbol;Acc:MGI:1914249]
ENSMUSG00000015806	190	224	285	172	394	288			155.23	310.688	217.74	143.276	246.644	228.384		0.0485451	4.42197	0.849137	1	Qdpr	quinoid dihydropteridine reductase [Source:MGI Symbol;Acc:MGI:97836]
ENSMUSG00000015812	8	11	7	9	13	8			6.536	15.257	5.348	7.497	8.138	6.344		0.129898	-0.330005	0.793862	1	Gnrh1	gonadotropin releasing hormone 1 [Source:MGI Symbol;Acc:MGI:95789]
ENSMUSG00000015829	4	2	1	12	9	6			3.268	2.774	0.764	9.996	5.634	4.758		-1.58004	-1.11347	0.097141	1	Tnr	tenascin R [Source:MGI Symbol;Acc:MGI:99516]
ENSMUSG00000015837	3398	3160	6894	6371	7277	6092			2776.17	4382.92	5267.02	5307.04	4555.4	4830.96		-0.215794	8.81436	0.695118	1	Sqstm1	sequestosome 1 [Source:MGI Symbol;Acc:MGI:107931]
ENSMUSG00000015839	1307	752	1409	1761	1560	1196			1067.82	1043.02	1076.48	1466.91	976.56	948.428		-0.043754	6.78405	0.887482	1	Nfe2l2	nuclear factor, erythroid derived 2, like 2 [Source:MGI Symbol;Acc:MGI:108420]
ENSMUSG00000015843	147	11	75	94	166	122			120.099	15.257	57.3	78.302	103.916	96.746		-0.375425	3.00495	0.512375	1	Rxrg	retinoid X receptor gamma [Source:MGI Symbol;Acc:MGI:98216]
ENSMUSG00000015846	2676	1002	2414	2955	2922	2460			2186.29	1389.77	1844.3	2461.51	1829.17	1950.78		-0.115104	7.61649	0.778472	1	Rxra	retinoid X receptor alpha [Source:MGI Symbol;Acc:MGI:98214]
ENSMUSG00000015850	236	122	191	215	255	263			192.812	169.214	145.924	179.095	159.63	208.559		-0.0794716	4.14359	0.886858	1	Adamtsl4	ADAMTS-like 4 [Source:MGI Symbol;Acc:MGI:2389008]
ENSMUSG00000015852	183	174	210	263	275	297			149.511	241.338	160.44	219.079	172.15	235.521		-0.220843	4.29064	0.763754	1	Fcrls	Fc receptor-like S, scavenger receptor [Source:MGI Symbol;Acc:MGI:1933397]
ENSMUSG00000015854	59	58	38	3	64	45			48.203	80.446	29.032	2.499	40.064	35.685		0.804737	1.94833	0.153038	1	Cd5l	CD5 antigen-like [Source:MGI Symbol;Acc:MGI:1334419]
ENSMUSG00000015869	478	303	507	498	505	388			390.526	420.261	387.348	414.834	316.13	307.684		0.226472	5.22389	0.76786	1	Prpsap1	phosphoribosyl pyrophosphate synthetase-associated protein 1 [Source:MGI Symbol;Acc:MGI:1915013]
ENSMUSG00000015879	36	184	425	0	405	227			29.412	255.208	324.7	0	253.53	180.011		0.366736	4.07321	0.489485	1	Fam184b	family with sequence similarity 184, member B [Source:MGI Symbol;Acc:MGI:2442958]
ENSMUSG00000015880	34	11	6	7	41	23			27.778	15.257	4.584	5.831	25.666	18.239		-0.139243	0.71373	1	1	Ncapg	non-SMC condensin I complex, subunit G [Source:MGI Symbol;Acc:MGI:1930197]
ENSMUSG00000015882	518	187	359	477	522	337			423.206	259.369	274.276	397.341	326.772	267.241		0.00908054	5.03744	0.966755	1	Lcorl	ligand dependent nuclear receptor corepressor-like [Source:MGI Symbol;Acc:MGI:2651932]
ENSMUSG00000015889	837	820	1041	1353	1068	965			683.829	1137.34	795.324	1127.05	668.568	765.245		0.00981186	6.42853	0.997916	1	Lta4h	leukotriene A4 hydrolase [Source:MGI Symbol;Acc:MGI:96836]
ENSMUSG00000015890	1	1	33	4	40	5			0.817	1.387	25.212	3.332	25.04	3.965		-0.147041	0.0123651	0.829692	1	Amdhd1	amidohydrolase domain containing 1 [Source:MGI Symbol;Acc:MGI:1919011]
ENSMUSG00000015932	2406	2808	2807	1924	3168	2725			1965.7	3894.7	2144.55	1602.69	1983.17	2160.93		0.37466	7.82541	0.496636	1	Dstn	destrin [Source:MGI Symbol;Acc:MGI:1929270]
ENSMUSG00000015937	624	740	1208	683	1242	951			509.808	1026.38	922.912	568.939	777.492	754.143		0.176315	6.23176	0.758855	1	H2afy	H2A histone family, member Y [Source:MGI Symbol;Acc:MGI:1349392]
ENSMUSG00000015942	56	69	150	83	168	100			45.752	95.703	114.6	69.139	105.168	79.3		-0.0145235	3.06977	1	1	Gtf2ird2	GTF2I repeat domain containing 2 [Source:MGI Symbol;Acc:MGI:2149780]
ENSMUSG00000015943	66	246	163	90	233	166			53.922	341.202	124.532	74.97	145.858	131.638		0.295445	3.81737	0.457858	1	Bola1	bolA-like 1 (E. coli) [Source:MGI Symbol;Acc:MGI:1916418]
ENSMUSG00000015944	217	92	183	249	271	258			177.289	127.604	139.812	207.417	169.646	204.594		-0.323477	4.10759	0.584201	1	Gatsl2	GATS protein-like 2 [Source:MGI Symbol;Acc:MGI:1933384]
ENSMUSG00000015947	25	88	83	67	80	116			20.425	122.056	63.412	55.811	50.08	91.988		-0.0866101	2.71859	1	1	Fcgr1	Fc receptor, IgG, high affinity I [Source:MGI Symbol;Acc:MGI:95498]
ENSMUSG00000015950	269	198	352	396	432	457			219.773	274.626	268.928	329.868	270.432	362.401		-0.312253	4.84608	0.610512	1	Ncf1	neutrophil cytosolic factor 1 [Source:MGI Symbol;Acc:MGI:97283]
ENSMUSG00000015957	44	70	144	75	163	197			35.948	97.09	110.016	62.475	102.038	156.221		-0.415831	3.21389	0.536343	1	Wnt11	wingless-related MMTV integration site 11 [Source:MGI Symbol;Acc:MGI:101948]
ENSMUSG00000015961	730	598	820	663	941	772			596.41	829.426	626.48	552.279	589.066	612.196		0.191942	5.98182	0.746825	1	Adss	adenylosuccinate synthetase, non muscle [Source:MGI Symbol;Acc:MGI:87948]
ENSMUSG00000015962	0	1	2	0	39	0			0	1.387	1.528	0	24.414	0		-3.27073	-1.05799	0.00547905	0.241479	1700016C15Rik	RIKEN cDNA 1700016C15 gene [Source:MGI Symbol;Acc:MGI:1916678]
ENSMUSG00000015966	69	49	64	30	129	37			56.373	67.963	48.896	24.99	80.754	29.341		0.230286	2.34985	0.594207	1	Il17rb	interleukin 17 receptor B [Source:MGI Symbol;Acc:MGI:1355292]
ENSMUSG00000015968	111	113	374	74	413	234			90.687	156.731	285.736	61.642	258.538	185.562		0.0676249	4.09212	0.913307	1	Cacna1d	calcium channel, voltage-dependent, L type, alpha 1D subunit [Source:MGI Symbol;Acc:MGI:88293]
ENSMUSG00000015970	894	319	833	487	1326	664			730.398	442.453	636.412	405.671	830.076	526.552		0.0617098	5.90043	0.913573	1	Chdh	choline dehydrogenase [Source:MGI Symbol;Acc:MGI:1860776]
ENSMUSG00000015971	550	397	709	526	754	545			449.35	550.639	541.676	438.158	472.004	432.185		0.197282	5.58365	0.773792	1	Actr8	ARP8 actin-related protein 8 homolog (S. cerevisiae) [Source:MGI Symbol;Acc:MGI:1860775]
ENSMUSG00000015980	104	44	119	59	554	78			84.968	61.028	90.916	49.147	346.804	61.854		-1.03373	3.51754	0.190854	1	Lrrc27	leucine rich repeat containing 27 [Source:MGI Symbol;Acc:MGI:1923862]
ENSMUSG00000015981	13	31	68	23	42	38			10.621	42.997	51.952	19.159	26.292	30.134		0.457297	1.5648	0.541592	1	Stk32c	serine/threonine kinase 32C [Source:MGI Symbol;Acc:MGI:2385336]
ENSMUSG00000015994	771	712	869	615	1094	852			629.907	987.544	663.916	512.295	684.844	675.636		0.214663	6.10348	0.683217	1	Fnta	farnesyltransferase, CAAX box, alpha [Source:MGI Symbol;Acc:MGI:104683]
ENSMUSG00000016018	610	400	690	552	934	649			498.37	554.8	527.16	459.816	584.684	514.657		0.00880182	5.70705	0.974466	1	Skiv2l2	superkiller viralicidic activity 2-like 2 (S. cerevisiae) [Source:MGI Symbol;Acc:MGI:1919448]
ENSMUSG00000016024	1198	749	902	1029	1593	2003			978.766	1038.86	689.128	857.157	997.218	1588.38		-0.361469	6.68031	0.614168	1	Lbp	lipopolysaccharide binding protein [Source:MGI Symbol;Acc:MGI:1098776]
ENSMUSG00000016028	110	67	95	50	116	207			89.87	92.929	72.58	41.65	72.616	164.151		-0.117973	3.15162	0.87245	1	Celsr1	cadherin, EGF LAG seven-pass G-type receptor 1 (flamingo homolog, Drosophila) [Source:MGI Symbol;Acc:MGI:1100883]
ENSMUSG00000016087	948	406	779	1440	1116	926			774.516	563.122	595.156	1199.52	698.616	734.318		-0.369494	6.26486	0.514525	1	Fli1	Friend leukemia integration 1 [Source:MGI Symbol;Acc:MGI:95554]
ENSMUSG00000016128	627	198	706	1166	811	648			512.259	274.626	539.384	971.278	507.686	513.864		-0.440284	5.80796	0.390603	1	Stard13	StAR-related lipid transfer (START) domain containing 13 [Source:MGI Symbol;Acc:MGI:2385331]
ENSMUSG00000016150	11	22	43	1	19	25			8.987	30.514	32.852	0.833	11.894	19.825		1.08885	0.762989	0.134335	1	Odz1	odd Oz/ten-m homolog 1 (Drosophila) [Source:MGI Symbol;Acc:MGI:1345185]
ENSMUSG00000016179	13	0	1	6	5	1			10.621	0	0.764	4.998	3.13	0.793		0.54931	-1.47597	0.70605	1	Camk1g	calcium/calmodulin-dependent protein kinase I gamma [Source:MGI Symbol;Acc:MGI:2388073]
ENSMUSG00000016181	123	160	180	185	226	163			100.491	221.92	137.52	154.105	141.476	129.259		0.0274525	3.86822	0.905486	1	Diexf	digestive organ expansion factor homolog (zebrafish) [Source:MGI Symbol;Acc:MGI:2138080]
ENSMUSG00000016194	2082	577	1251	1911	1655	1113			1700.99	800.299	955.764	1591.86	1036.03	882.609		0.0784681	6.8844	0.993839	1	Hsd11b1	hydroxysteroid 11-beta dehydrogenase 1 [Source:MGI Symbol;Acc:MGI:103562]
ENSMUSG00000016200	27	10	27	35	38	23			22.059	13.87	20.628	29.155	23.788	18.239		-0.246676	1.10707	0.670997	1	Syt14	synaptotagmin XIV [Source:MGI Symbol;Acc:MGI:2444490]
ENSMUSG00000016206	94	89	93	80	117	115			76.798	123.443	71.052	66.64	73.242	91.195		0.160491	3.05567	0.758427	1	H2-M3	histocompatibility 2, M region locus 3 [Source:MGI Symbol;Acc:MGI:95915]
ENSMUSG00000016239	78	34	129	106	160	85			63.726	47.158	98.556	88.298	100.16	67.405		-0.204759	2.95958	0.690588	1	Lonrf3	LON peptidase N-terminal domain and ring finger 3 [Source:MGI Symbol;Acc:MGI:1921615]
ENSMUSG00000016252	794	1815	1208	527	1507	1214			648.698	2517.41	922.912	438.991	943.382	962.702		0.570351	6.70877	0.257916	1	Atp5e	ATP synthase, H+ transporting, mitochondrial F1 complex, epsilon subunit [Source:MGI Symbol;Acc:MGI:1855697]
ENSMUSG00000016253	176	170	292	180	393	293			143.792	235.79	223.088	149.94	246.018	232.349		-0.103272	4.34583	0.922503	1	Th1l	TH1-like homolog (Drosophila) [Source:MGI Symbol;Acc:MGI:1926424]
ENSMUSG00000016255	8	11	11	21	53	11			6.536	15.257	8.404	17.493	33.178	8.723		-1.15914	0.570607	0.190049	1	Tubb1	tubulin, beta 1 class VI [Source:MGI Symbol;Acc:MGI:107814]
ENSMUSG00000016256	734	849	1374	1311	1926	1993			599.678	1177.56	1049.74	1092.06	1205.68	1580.45		-0.485142	6.79329	0.477411	1	Ctsz	cathepsin Z [Source:MGI Symbol;Acc:MGI:1891190]
ENSMUSG00000016257	412	346	409	319	550	433			336.604	479.902	312.476	265.727	344.3	343.369		0.179543	5.10981	0.725098	1	Slmo2	slowmo homolog 2 (Drosophila) [Source:MGI Symbol;Acc:MGI:1913640]
ENSMUSG00000016262	40	39	74	28	88	49			32.68	54.093	56.536	23.324	55.088	38.857		0.228213	2.10191	0.69217	1	Sertad4	SERTA domain containing 4 [Source:MGI Symbol;Acc:MGI:2443496]
ENSMUSG00000016283	2	2	3	0	0	1			1.634	2.774	2.292	0	0	0.793		2.83454	-3.1398	0.0870859	1	H2-M2	histocompatibility 2, M region locus 2 [Source:MGI Symbol;Acc:MGI:95914]
ENSMUSG00000016308	155	178	136	111	170	154			126.635	246.886	103.904	92.463	106.42	122.122		0.445831	3.71798	0.420278	1	Ube2a	ubiquitin-conjugating enzyme E2A, RAD6 homolog (S. cerevisiae) [Source:MGI Symbol;Acc:MGI:102959]
ENSMUSG00000016319	1966	788	1056	957	1467	1285			1606.22	1092.96	806.784	797.181	918.342	1019		0.37624	6.71495	0.565416	1	Slc25a5	solute carrier family 25 (mitochondrial carrier, adenine nucleotide translocator), member 5 [Source:MGI Symbol;Acc:MGI:1353496]
ENSMUSG00000016344	91	58	105	93	131	120			74.347	80.446	80.22	77.469	82.006	95.16		-0.0999918	3.02876	0.872778	1	Ppdpf	pancreatic progenitor cell differentiation and proliferation factor homolog (zebrafish)RIKEN cDNA 2700038C09 gene [Source:MGI Symbol;Acc:MGI:1913746]
ENSMUSG00000016346	6	5	12	8	25	6			4.902	6.935	9.168	6.664	15.65	4.758		-0.420835	-0.313556	0.69475	1	Kcnq2	potassium voltage-gated channel, subfamily Q, member 2 [Source:MGI Symbol;Acc:MGI:1309503]
ENSMUSG00000016349	4	0	7	4	3	2			3.268	0	5.348	3.332	1.878	1.586		0.611633	-1.89082	0.74926	1	Eef1a2	eukaryotic translation elongation factor 1 alpha 2 [Source:MGI Symbol;Acc:MGI:1096317]
ENSMUSG00000016356	44	25	82	29	128	52			35.948	34.675	62.648	24.157	80.128	41.236		-0.131267	2.2086	0.88857	1	Col20a1	collagen, type XX, alpha 1 [Source:MGI Symbol;Acc:MGI:1920618]
ENSMUSG00000016382	789	1055	3185	780	3500	1666			644.613	1463.29	2433.34	649.74	2191	1321.14		0.095852	7.15445	0.862017	1	Pls3	plastin 3 (T-isoform) [Source:MGI Symbol;Acc:MGI:104807]
ENSMUSG00000016386	24	45	113	4	83	44			19.608	62.415	86.332	3.332	51.958	34.892		0.810555	2.07136	0.206614	1	Mpped2	metallophosphoesterase domain containing 2 [Source:MGI Symbol;Acc:MGI:1924265]
ENSMUSG00000016409	231	202	279	300	322	256			188.727	280.174	213.156	249.9	201.572	203.008		0.0351496	4.47354	0.952673	1	Nkap	NFKB activating protein [Source:MGI Symbol;Acc:MGI:1914300]
ENSMUSG00000016427	509	1100	861	361	954	623			415.853	1525.7	657.804	300.713	597.204	494.039		0.687368	6.0208	0.201672	1	Ndufa1	NADH dehydrogenase (ubiquinone) 1 alpha subcomplex, 1 [Source:MGI Symbol;Acc:MGI:1929511]
ENSMUSG00000016458	432	211	334	514	386	283			352.944	292.657	255.176	428.162	241.636	224.419		0.0614705	4.91699	0.988317	1	Wt1	Wilms tumor 1 homolog [Source:MGI Symbol;Acc:MGI:98968]
ENSMUSG00000016477	156	63	143	128	196	151			127.452	87.381	109.252	106.624	122.696	119.743		-0.054401	3.49672	0.903301	1	E2f3	E2F transcription factor 3 [Source:MGI Symbol;Acc:MGI:1096340]
ENSMUSG00000016481	695	759	875	955	1028	789			567.815	1052.73	668.5	795.515	643.528	625.677		0.0862792	6.17267	0.856695	1	Cr1l	complement component (3b/4b) receptor 1-like [Source:MGI Symbol;Acc:MGI:88513]
ENSMUSG00000016487	2411	1388	3045	3714	3478	3509			1969.79	1925.16	2326.38	3093.76	2177.23	2782.64		-0.307321	7.89972	0.574517	1	Ppfibp1	PTPRF interacting protein, binding protein 1 (liprin beta 1) [Source:MGI Symbol;Acc:MGI:1914783]
ENSMUSG00000016493	79	32	76	105	95	59			64.543	44.384	58.064	87.465	59.47	46.787		-0.13226	2.60256	0.777514	1	Cd46	CD46 antigen, complement regulatory protein [Source:MGI Symbol;Acc:MGI:1203290]
ENSMUSG00000016494	2171	1157	1576	2507	2184	2139			1773.71	1604.76	1204.06	2088.33	1367.18	1696.23		-0.140416	7.35256	0.804659	1	Cd34	CD34 antigen [Source:MGI Symbol;Acc:MGI:88329]
ENSMUSG00000016495	349	291	532	414	580	462			285.133	403.617	406.448	344.862	363.08	366.366		0.0244619	5.1701	0.982638	1	5033414D02Rik	RIKEN cDNA 5033414D02 gene [Source:MGI Symbol;Acc:MGI:1915009]
ENSMUSG00000016496	198	60	116	137	161	237			161.766	83.22	88.624	114.121	100.786	187.941		-0.178897	3.63578	0.729061	1	Cd274	CD274 antigen [Source:MGI Symbol;Acc:MGI:1926446]
ENSMUSG00000016498	5	4	1	0	0	1			4.085	5.548	0.764	0	0	0.793		3.33581	-2.61661	0.0210442	0.6043	Pdcd1lg2	programmed cell death 1 ligand 2 [Source:MGI Symbol;Acc:MGI:1930125]
ENSMUSG00000016503	210	296	339	270	396	267			171.57	410.552	258.996	224.91	247.896	211.731		0.194524	4.65019	0.694645	1	Gtf3a	general transcription factor III A [Source:MGI Symbol;Acc:MGI:1913846]
ENSMUSG00000016510	187	140	181	190	237	167			152.779	194.18	138.284	158.27	148.362	132.431		0.111819	3.94357	0.842812	1	Mtif3	mitochondrial translational initiation factor 3 [Source:MGI Symbol;Acc:MGI:1923616]
ENSMUSG00000016520	360	187	290	310	431	410			294.12	259.369	221.56	258.23	269.806	325.13		-0.122053	4.76773	0.852887	1	Lnx2	ligand of numb-protein X 2 [Source:MGI Symbol;Acc:MGI:2155959]
ENSMUSG00000016526	10	8	51	3	156	37			8.17	11.096	38.964	2.499	97.656	29.341		-1.16612	1.62883	0.119859	1	Dyrk3	dual-specificity tyrosine-(Y)-phosphorylation regulated kinase 3 [Source:MGI Symbol;Acc:MGI:1330300]
ENSMUSG00000016528	1661	915	1953	2018	2023	1622			1357.04	1269.11	1492.09	1680.99	1266.4	1286.25		0.0151296	7.12689	0.950147	1	Mapkapk2	MAP kinase-activated protein kinase 2 [Source:MGI Symbol;Acc:MGI:109298]
ENSMUSG00000016529	4	0	2	0	8	2			3.268	0	1.528	0	5.008	1.586		-0.387018	-2.27364	0.842035	1	Il10	interleukin 10 [Source:MGI Symbol;Acc:MGI:96537]
ENSMUSG00000016534	4404	3276	3966	4663	5166	4015			3598.07	4543.81	3030.02	3884.28	3233.92	3183.89		0.0880762	8.48382	0.872255	1	Lamp2	lysosomal-associated membrane protein 2 [Source:MGI Symbol;Acc:MGI:96748]
ENSMUSG00000016541	1568	814	1502	1806	1973	1647			1281.06	1129.02	1147.53	1504.4	1235.1	1306.07		-0.144834	6.99263	0.788102	1	Atxn10	ataxin 10 [Source:MGI Symbol;Acc:MGI:1859293]
ENSMUSG00000016552	287	736	2019	152	1561	1751			234.479	1020.83	1542.52	126.616	977.186	1388.54		0.150074	6.42908	0.831135	1	Foxred2	FAD-dependent oxidoreductase domain containing 2 [Source:MGI Symbol;Acc:MGI:106315]
ENSMUSG00000016554	819	910	1391	951	1493	1153			669.123	1262.17	1062.72	792.183	934.618	914.329		0.132246	6.54018	0.811862	1	Eif3d	eukaryotic translation initiation factor 3, subunit D [Source:MGI Symbol;Acc:MGI:1933181]
ENSMUSG00000016559	835	2088	1908	1034	2265	1524			682.195	2896.06	1457.71	861.322	1417.89	1208.53		0.339878	7.11715	0.468757	1	H3f3b	H3 histone, family 3B [Source:MGI Symbol;Acc:MGI:1101768]
ENSMUSG00000016619	462	279	511	445	722	560			377.454	386.973	390.404	370.685	451.972	444.08		-0.126508	5.33445	0.850394	1	Nup50	nucleoporin 50 [Source:MGI Symbol;Acc:MGI:1351502]
ENSMUSG00000016624	19	1	33	6	36	20			15.523	1.387	25.212	4.998	22.536	15.86		0.110749	0.540292	1	1	Phf21b	PHD finger protein 21B [Source:MGI Symbol;Acc:MGI:2443812]
ENSMUSG00000016626	0	2	11	0	85	13			0	2.774	8.404	0	53.21	10.309		-2.55656	0.324709	0.00242862	0.136893	Nlrp14	NLR family, pyrin domain containing 14 [Source:MGI Symbol;Acc:MGI:1924108]
ENSMUSG00000016637	158	93	167	105	178	155			129.086	128.991	127.588	87.465	111.428	122.915		0.269919	3.55973	0.69637	1	Ift27	intraflagellar transport 27 homolog (Chlamydomonas) [Source:MGI Symbol;Acc:MGI:1914292]
ENSMUSG00000016664	637	458	895	723	1086	891			520.429	635.246	683.78	602.259	679.836	706.563		-0.102676	5.99175	0.862358	1	Pacsin2	protein kinase C and casein kinase substrate in neurons 2 [Source:MGI Symbol;Acc:MGI:1345153]
ENSMUSG00000016756	198	157	236	204	232	366			161.766	217.759	180.304	169.932	145.232	290.238		-0.102903	4.27659	0.857724	1	Cmah	cytidine monophospho-N-acetylneuraminic acid hydroxylase [Source:MGI Symbol;Acc:MGI:103227]
ENSMUSG00000016757	168	79	204	267	234	246			137.256	109.573	155.856	222.411	146.484	195.078		-0.390309	4.0197	0.477649	1	Ttll12	tubulin tyrosine ligase-like family, member 12 [Source:MGI Symbol;Acc:MGI:3039573]
ENSMUSG00000016758	19	29	22	25	43	38			15.523	40.223	16.808	20.825	26.918	30.134		-0.260382	1.30191	0.870997	1	Bik	BCL2-interacting killer [Source:MGI Symbol;Acc:MGI:1206591]
ENSMUSG00000016763	39	9	48	7	55	33			31.863	12.483	36.672	5.831	34.43	26.169		0.351694	1.31025	0.658638	1	Scube1	signal peptide, CUB domain, EGF-like 1 [Source:MGI Symbol;Acc:MGI:1890616]
ENSMUSG00000016831	906	464	978	1002	1111	816			740.202	643.568	747.192	834.666	695.486	647.088		0.0185267	6.17267	0.967766	1	Tox4	TOX high mobility group box family member 4 [Source:MGI Symbol;Acc:MGI:1915389]
ENSMUSG00000016833	193	267	222	153	288	265			157.681	370.329	169.608	127.449	180.288	210.145		0.287505	4.3195	0.552478	1	Mrps18c	mitochondrial ribosomal protein S18C [Source:MGI Symbol;Acc:MGI:1915985]
ENSMUSG00000016918	978	585	1059	1076	1309	1272			799.026	811.395	809.076	896.308	819.434	1008.7		-0.142477	6.42444	0.800074	1	Sulf1	sulfatase 1 [Source:MGI Symbol;Acc:MGI:2138563]
ENSMUSG00000016921	1356	872	1836	1642	1894	1539			1107.85	1209.46	1402.7	1367.79	1185.64	1220.43		0.0169959	6.96551	0.968418	1	Srsf6	serine/arginine-rich splicing factor 6 [Source:MGI Symbol;Acc:MGI:1915246]
ENSMUSG00000016933	2419	877	2331	2569	3011	2417			1976.32	1216.4	1780.88	2139.98	1884.89	1916.68		-0.169582	7.51888	0.722536	1	Plcg1	phospholipase C, gamma 1 [Source:MGI Symbol;Acc:MGI:97615]
ENSMUSG00000016940	269	171	317	251	422	360			219.773	237.177	242.188	209.083	264.172	285.48		-0.11094	4.60089	0.868377	1	Kctd2	potassium channel tetramerisation domain containing 2 [Source:MGI Symbol;Acc:MGI:1917632]
ENSMUSG00000016942	11	1	3	0	2	5			8.987	1.387	2.292	0	1.252	3.965		1.40172	-1.70006	0.186755	1	Tmprss6	transmembrane serine protease 6 [Source:MGI Symbol;Acc:MGI:1919003]
ENSMUSG00000016946	195	118	264	180	278	258			159.315	163.666	201.696	149.94	174.028	204.594		0.0261059	4.13284	0.994553	1	Kctd5	potassium channel tetramerisation domain containing 5 [Source:MGI Symbol;Acc:MGI:1916509]
ENSMUSG00000016982	1	2	8	0	166	11			0.817	2.774	6.112	0	103.916	8.723		-3.64426	1.01932	3.53303e-05	0.00905454	Pom121l2	POM121 membrane glycoprotein-like 2 (rat) [Source:MGI Symbol;Acc:MGI:2684870]
ENSMUSG00000016984	111	73	122	54	142	99			90.687	101.251	93.208	44.982	88.892	78.507		0.389998	3.04584	0.529362	1	Etaa1	Ewing's tumor-associated antigen 1 [Source:MGI Symbol;Acc:MGI:1915395]
ENSMUSG00000016995	23	12	26	14	18	31			18.791	16.644	19.864	11.662	11.268	24.583		0.289799	0.780139	0.767874	1	Matn4	matrilin 4 [Source:MGI Symbol;Acc:MGI:1328314]
ENSMUSG00000016998	103	28	0	0	0	0			84.151	38.836	0	0	0	0		9.21445	1.07406	9.20988e-11	4.99846e-07	Svs4	seminal vesicle secretory protein 4 [Source:MGI Symbol;Acc:MGI:98450]
ENSMUSG00000017000	11	1	0	0	0	0			8.987	1.387	0	0	0	0		5.78988	-2.52177	0.00312444	0.159116	Svs6	seminal vesicle secretory protein 6 [Source:MGI Symbol;Acc:MGI:106178]
ENSMUSG00000017002	432	735	587	270	772	634			352.944	1019.45	448.468	224.91	483.272	502.762		0.403072	5.63061	0.405932	1	Slpi	secretory leukocyte peptidase inhibitor [Source:MGI Symbol;Acc:MGI:109297]
ENSMUSG00000017003	12	0	0	0	0	0			9.804	0	0	0	0	0		5.78988	-2.53759	0.00312444	0.159116	Svs3a	seminal vesicle secretory protein 3A [Source:MGI Symbol;Acc:MGI:1927635]
ENSMUSG00000017004	97	3	0	0	1	0			79.249	4.161	0	0	0.626	0		6.6294	0.599022	1.71562e-09	5.01371e-06	Svs5	seminal vesicle secretory protein 5 [Source:MGI Symbol;Acc:MGI:98453]
ENSMUSG00000017007	0	1	4	0	5	1			0	1.387	3.056	0	3.13	0.793		0.07124	-2.79352	1	1	Rbpjl	recombination signal binding protein for immunoglobulin kappa J region-like [Source:MGI Symbol;Acc:MGI:1196616]
ENSMUSG00000017009	761	1038	1575	1122	1169	1071			621.737	1439.71	1203.3	934.626	731.794	849.303		0.342619	6.5756	0.614055	1	Sdc4	syndecan 4 [Source:MGI Symbol;Acc:MGI:1349164]
ENSMUSG00000017049	0	1	3	0	88	3			0	1.387	2.292	0	55.088	2.379		-4.09716	0.0525706	6.96274e-05	0.0139222	Ccdc70	coiled-coil domain containing 70 [Source:MGI Symbol;Acc:MGI:1915179]
ENSMUSG00000017057	229	154	279	175	340	254			187.093	213.598	213.156	145.775	212.84	201.422		0.12131	4.28578	0.844059	1	Il13ra1	interleukin 13 receptor, alpha 1 [Source:MGI Symbol;Acc:MGI:105052]
ENSMUSG00000017064	0	0	0	0	0	1			0	0	0	0	0	0.793		-2.19624	-6.19011	1	1	Prl5a1	prolactin family 5, subfamily a, member 1 [Source:MGI Symbol;Acc:MGI:106332]
ENSMUSG00000017119	2057	1263	2876	2354	3794	2564			1680.57	1751.78	2197.26	1960.88	2375.04	2033.25		-0.154157	7.6417	0.793346	1	Nbr1	neighbor of Brca1 gene 1 [Source:MGI Symbol;Acc:MGI:108498]
ENSMUSG00000017132	757	372	947	909	1255	891			618.469	515.964	723.508	757.197	785.63	706.563		-0.21984	6.1008	0.690613	1	Cyth1	cytohesin 1 [Source:MGI Symbol;Acc:MGI:1334257]
ENSMUSG00000017144	325	269	444	514	578	522			265.525	373.103	339.216	428.162	361.828	413.946		-0.299272	5.18187	0.641555	1	Rnd3	Rho family GTPase 3 [Source:MGI Symbol;Acc:MGI:1921444]
ENSMUSG00000017146	42	22	25	20	72	59			34.314	30.514	19.1	16.66	45.072	46.787		-0.424255	1.68183	0.638262	1	Brca1	breast cancer 1 [Source:MGI Symbol;Acc:MGI:104537]
ENSMUSG00000017167	163	35	62	108	84	66			133.171	48.545	47.368	89.964	52.584	52.338		0.34831	2.85677	0.688032	1	Cntnap1	contactin associated protein-like 1 [Source:MGI Symbol;Acc:MGI:1858201]
ENSMUSG00000017176	144	193	288	140	304	222			117.648	267.691	220.032	116.62	190.304	176.046		0.245744	4.16041	0.655325	1	Nt5c3l	5'-nucleotidase, cytosolic III-like [Source:MGI Symbol;Acc:MGI:1915356]
ENSMUSG00000017188	315	704	562	323	714	591			257.355	976.448	429.368	269.059	446.964	468.663		0.295195	5.53702	0.505801	1	Ccdc56	coiled-coil domain containing 56 [Source:MGI Symbol;Acc:MGI:1098757]
ENSMUSG00000017195	0	4	17	1	115	16			0	5.548	12.988	0.833	71.99	12.688		-2.30252	0.786119	0.00515097	0.230273	Zpbp2	zona pellucida binding protein 2 [Source:MGI Symbol;Acc:MGI:1916626]
ENSMUSG00000017204	0	1	1	0	3	0			0	1.387	0.764	0	1.878	0		-0.224662	-3.90128	1	1	Gsdma	gasdermin A [Source:MGI Symbol;Acc:MGI:1889509]
ENSMUSG00000017210	361	193	477	361	584	475			294.937	267.691	364.428	300.713	365.584	376.675		-0.124317	5.03775	0.810735	1	Med24	mediator complex subunit 24 [Source:MGI Symbol;Acc:MGI:1344385]
ENSMUSG00000017211	0	0	1	0	1	2			0	0	0.764	0	0.626	1.586		-1.08787	-4.21331	0.660029	1	Gsdma2	gasdermin A2 [Source:MGI Symbol;Acc:MGI:1921490]
ENSMUSG00000017221	787	533	1039	899	1219	908			642.979	739.271	793.796	748.867	763.094	720.044		-0.0217303	6.19757	0.95208	1	Psmd3	proteasome (prosome, macropain) 26S subunit, non-ATPase, 3 [Source:MGI Symbol;Acc:MGI:98858]
ENSMUSG00000017264	452	413	668	644	842	637			369.284	572.831	510.352	536.452	527.092	505.141		-0.132224	5.64748	0.850737	1	Exosc10	exosome component 10 [Source:MGI Symbol;Acc:MGI:1355322]
ENSMUSG00000017286	405	343	489	235	599	444			330.885	475.741	373.596	195.755	374.974	352.092		0.290405	5.1201	0.600393	1	Glod4	glyoxalase domain containing 4 [Source:MGI Symbol;Acc:MGI:1914451]
ENSMUSG00000017288	411	263	472	542	590	468			335.787	364.781	360.608	451.486	369.34	371.124		-0.143934	5.23355	0.79867	1	Vps53	vacuolar protein sorting 53 (yeast) [Source:MGI Symbol;Acc:MGI:1915549]
ENSMUSG00000017291	3607	1610	3640	3922	4931	4081			2946.92	2233.07	2780.96	3267.03	3086.81	3236.23		-0.208769	8.19984	0.702564	1	Taok1	TAO kinase 1 [Source:MGI Symbol;Acc:MGI:1914490]
ENSMUSG00000017299	80	176	231	184	245	183			65.36	244.112	176.484	153.272	153.37	145.119		0.00789082	3.9427	0.9318	1	Dnttip1	deoxynucleotidyltransferase, terminal, interacting protein 1 [Source:MGI Symbol;Acc:MGI:1923483]
ENSMUSG00000017300	75	441	8	2	14	8			61.275	611.667	6.112	1.666	8.764	6.344		4.76989	3.43947	3.30734e-10	1.3961e-06	Tnnc2	troponin C2, fast [Source:MGI Symbol;Acc:MGI:98780]
ENSMUSG00000017307	88	74	97	84	127	92			71.896	102.638	74.108	69.972	79.502	72.956		0.11104	2.9658	0.831719	1	Acot8	acyl-CoA thioesterase 8 [Source:MGI Symbol;Acc:MGI:2158201]
ENSMUSG00000017309	1723	657	1441	3414	2102	1868			1407.69	911.259	1100.92	2843.86	1315.85	1481.32		-0.612919	7.25802	0.288409	1	Cd300lg	CD300 antigen like family member G [Source:MGI Symbol;Acc:MGI:1289168]
ENSMUSG00000017310	0	1150	12087	38	14138	836			0	1595.05	9234.47	31.654	8850.39	662.948		0.155962	8.35908	0.77384	1	Spint4	serine protease inhibitor, Kunitz type 4 [Source:MGI Symbol;Acc:MGI:1925489]
ENSMUSG00000017311	0	0	0	0	1	0			0	0	0	0	0.626	0		-2.19624	-6.21333	1	1	Pyy	peptide YY [Source:MGI Symbol;Acc:MGI:99924]
ENSMUSG00000017314	194	138	453	271	535	283			158.498	191.406	346.092	225.743	334.91	224.419		-0.134699	4.61718	0.795259	1	Mpp2	membrane protein, palmitoylated 2 (MAGUK p55 subfamily member 2) [Source:MGI Symbol;Acc:MGI:1858257]
ENSMUSG00000017316	0	0	1	0	2	0			0	0	0.764	0	1.252	0		-0.563033	-4.64972	1	1	Ppy	pancreatic polypeptide [Source:MGI Symbol;Acc:MGI:97753]
ENSMUSG00000017344	190	76	166	227	158	143			155.23	105.412	126.824	189.091	98.908	113.399		0.0479727	3.73405	0.949858	1	Vtn	vitronectin [Source:MGI Symbol;Acc:MGI:98940]
ENSMUSG00000017376	507	332	449	446	602	459			414.219	460.484	343.036	371.518	376.852	363.987		0.110938	5.28026	0.846771	1	Nlk	nemo like kinase [Source:MGI Symbol;Acc:MGI:1201387]
ENSMUSG00000017386	263	92	176	96	163	95			214.871	127.604	134.464	79.968	102.038	75.335		0.92193	3.6302	0.178728	1	Traf4	TNF receptor associated factor 4 [Source:MGI Symbol;Acc:MGI:1202880]
ENSMUSG00000017390	28	37	64	8	141	55			22.876	51.319	48.896	6.664	88.266	43.615		-0.323198	2.09641	0.815573	1	Aldoc	aldolase C, fructose-bisphosphate [Source:MGI Symbol;Acc:MGI:101863]
ENSMUSG00000017400	29	22	43	28	47	26			23.693	30.514	32.852	23.324	29.422	20.618		0.233287	1.41241	0.746051	1	Stac2	SH3 and cysteine rich domain 2 [Source:MGI Symbol;Acc:MGI:2144518]
ENSMUSG00000017404	40	225	75	67	77	65			32.68	312.075	57.3	55.811	48.202	51.545		1.03855	3.15436	0.0648525	1	Rpl19	ribosomal protein L19 [Source:MGI Symbol;Acc:MGI:98020]
ENSMUSG00000017405	34	70	77	44	103	72			27.778	97.09	58.828	36.652	64.478	57.096		0.0624852	2.48007	0.808208	1	Nek8	NIMA (never in mitosis gene a)-related expressed kinase 8 [Source:MGI Symbol;Acc:MGI:1890646]
ENSMUSG00000017412	26	32	99	24	110	55			21.242	44.384	75.636	19.992	68.86	43.615		0.069782	2.16882	0.906531	1	Cacnb4	calcium channel, voltage-dependent, beta 4 subunit [Source:MGI Symbol;Acc:MGI:103301]
ENSMUSG00000017417	46	20	33	26	90	38			37.582	27.74	25.212	21.658	56.34	30.134		-0.299323	1.73114	0.765644	1	Plxdc1	plexin domain containing 1 [Source:MGI Symbol;Acc:MGI:1919574]
ENSMUSG00000017418	346	272	573	649	600	542			282.682	377.264	437.772	540.617	375.6	429.806		-0.251045	5.34792	0.643403	1	Arl5b	ADP-ribosylation factor-like 5B [Source:MGI Symbol;Acc:MGI:1923119]
ENSMUSG00000017421	2595	1456	2549	2636	3001	2164			2120.11	2019.47	1947.44	2195.79	1878.63	1716.05		0.0963079	7.63448	0.912822	1	Zfp207	zinc finger protein 207 [Source:MGI Symbol;Acc:MGI:1340045]
ENSMUSG00000017428	356	415	660	494	843	621			290.852	575.605	504.24	411.502	527.718	492.453		-0.114836	5.53149	0.902453	1	Psmd11	proteasome (prosome, macropain) 26S subunit, non-ATPase, 11 [Source:MGI Symbol;Acc:MGI:1916327]
ENSMUSG00000017446	481	191	438	577	608	806			392.977	264.917	334.632	480.641	380.608	639.158		-0.505344	5.38743	0.390963	1	C1qtnf1	C1q and tumor necrosis factor related protein 1 [Source:MGI Symbol;Acc:MGI:1919254]
ENSMUSG00000017453	24	40	110	0	58	114			19.608	55.48	84.04	0	36.308	90.402		0.353674	2.22515	0.658746	1	Pipox	pipecolic acid oxidase [Source:MGI Symbol;Acc:MGI:1197006]
ENSMUSG00000017466	5430	4043	5140	7026	6629	6107			4436.31	5607.64	3926.96	5852.66	4149.75	4842.85		-0.0979709	8.90979	0.882036	1	Timp2	tissue inhibitor of metalloproteinase 2 [Source:MGI Symbol;Acc:MGI:98753]
ENSMUSG00000017478	721	489	863	974	1174	858			589.057	678.243	659.332	811.342	734.924	680.394		-0.198601	6.11365	0.750408	1	Zc3h18	zinc finger CCCH-type containing 18 [Source:MGI Symbol;Acc:MGI:1923264]
ENSMUSG00000017485	2111	1446	2087	2460	2711	2203			1724.69	2005.6	1594.47	2049.18	1697.09	1746.98		-0.0482233	7.49613	0.939527	1	Top2b	topoisomerase (DNA) II beta [Source:MGI Symbol;Acc:MGI:98791]
ENSMUSG00000017491	36	23	47	47	74	51			29.412	31.901	35.908	39.151	46.324	40.443		-0.360176	1.89551	0.602649	1	Rarb	retinoic acid receptor, beta [Source:MGI Symbol;Acc:MGI:97857]
ENSMUSG00000017493	8218	3045	5697	8445	8531	8115			6714.11	4223.41	4352.51	7034.68	5340.41	6435.2		-0.227527	9.16597	0.67815	1	Igfbp4	insulin-like growth factor binding protein 4 [Source:MGI Symbol;Acc:MGI:96439]
ENSMUSG00000017499	18	22	16	29	35	34			14.706	30.514	12.224	24.157	21.91	26.962		-0.468274	1.10642	0.615795	1	Cdc6	cell division cycle 6 homolog (S. cerevisiae) [Source:MGI Symbol;Acc:MGI:1345150]
ENSMUSG00000017548	379	256	503	420	598	417			309.643	355.072	384.292	349.86	374.348	330.681		0.00295354	5.13005	0.987935	1	Suz12	suppressor of zeste 12 homolog (Drosophila) [Source:MGI Symbol;Acc:MGI:1261758]
ENSMUSG00000017550	102	63	142	68	168	152			83.334	87.381	108.488	56.644	105.168	120.536		-0.000313482	3.22163	0.99491	1	Atad5	ATPase family, AAA domain containing 5 [Source:MGI Symbol;Acc:MGI:2442925]
ENSMUSG00000017561	160	130	254	232	324	281			130.72	180.31	194.056	193.256	202.824	222.833		-0.284012	4.22261	0.656961	1	Crlf3	cytokine receptor-like factor 3 [Source:MGI Symbol;Acc:MGI:1860086]
ENSMUSG00000017588	0	0	0	1	0	3			0	0	0	0.833	0	2.379		-3.93841	-4.18421	0.163455	1	Krt27	keratin 27 [Source:MGI Symbol;Acc:MGI:1339999]
ENSMUSG00000017607	27	18	38	30	47	52			22.059	24.966	29.032	24.99	29.422	41.236		-0.297967	1.51653	0.655282	1	Tns4	tensin 4 [Source:MGI Symbol;Acc:MGI:2144377]
ENSMUSG00000017615	590	449	682	800	779	695			482.03	622.763	521.048	666.4	487.654	551.135		-0.0644728	5.79533	0.903025	1	Tnfaip1	tumor necrosis factor, alpha-induced protein 1 (endothelial) [Source:MGI Symbol;Acc:MGI:104961]
ENSMUSG00000017631	634	471	1593	646	1190	1267			517.978	653.277	1217.05	538.118	744.94	1004.73		0.135719	6.27516	0.936424	1	Abr	active BCR-related gene [Source:MGI Symbol;Acc:MGI:107771]
ENSMUSG00000017639	93	221	1103	32	1219	472			75.981	306.527	842.692	26.656	763.094	374.296		0.0554125	5.27766	0.915967	1	Rab11fip4	RAB11 family interacting protein 4 (class II) [Source:MGI Symbol;Acc:MGI:2442920]
ENSMUSG00000017652	21	20	32	39	20	61			17.157	27.74	24.448	32.487	12.52	48.373		-0.378555	1.43775	0.521687	1	Cd40	CD40 antigen [Source:MGI Symbol;Acc:MGI:88336]
ENSMUSG00000017664	230	157	345	280	379	287			187.91	217.759	263.58	233.24	237.254	227.591		-0.0324826	4.50822	0.922283	1	Slc35c2	solute carrier family 35, member C2 [Source:MGI Symbol;Acc:MGI:2385166]
ENSMUSG00000017667	150	87	155	106	223	178			122.55	120.669	118.42	88.298	139.598	141.154		-0.0336091	3.60491	0.984357	1	Zfp334	zinc finger protein 334 [Source:MGI Symbol;Acc:MGI:2388656]
ENSMUSG00000017670	489	227	591	571	610	617			399.513	314.849	451.524	475.643	381.86	489.281		-0.12261	5.39551	0.764225	1	Elmo2	engulfment and cell motility 2, ced-12 homolog (C. elegans) [Source:MGI Symbol;Acc:MGI:2153045]
ENSMUSG00000017677	476	269	409	549	427	442			388.892	373.103	312.476	457.317	267.302	350.506		0.0402822	5.17245	0.995613	1	Wsb1	WD repeat and SOCS box-containing 1 [Source:MGI Symbol;Acc:MGI:1926139]
ENSMUSG00000017679	432	197	400	420	527	435			352.944	273.239	305.6	349.86	329.902	344.955		-0.087992	5.03535	0.854839	1	Ttpal	tocopherol (alpha) transfer protein-like [Source:MGI Symbol;Acc:MGI:1923330]
ENSMUSG00000017686	908	398	993	868	1225	849			741.836	552.026	758.652	723.044	766.85	673.257		-0.0182847	6.14111	0.926741	1	Rhot1	ras homolog gene family, member T1 [Source:MGI Symbol;Acc:MGI:1926078]
ENSMUSG00000017688	0	7	0	0	2	1			0	9.709	0	0	1.252	0.793		1.47638	-2.73889	0.14175	1	Hnf4g	hepatocyte nuclear factor 4, gamma [Source:MGI Symbol;Acc:MGI:1353604]
ENSMUSG00000017692	87	26	101	66	145	82			71.079	36.062	77.164	54.978	90.77	65.026		-0.115671	2.72808	0.823341	1	Rhbdl3	rhomboid, veinlet-like 3 (Drosophila) [Source:MGI Symbol;Acc:MGI:2179276]
ENSMUSG00000017697	24	15	47	26	41	28			19.608	20.805	35.908	21.658	25.666	22.204		0.193382	1.28109	0.86817	1	Ada	adenosine deaminase [Source:MGI Symbol;Acc:MGI:87916]
ENSMUSG00000017707	11631	9883	14738	11703	14989	12007			9502.53	13707.7	11259.8	9748.6	9383.11	9521.55		0.243267	10.0336	0.706255	1	Serinc3	serine incorporator 3 [Source:MGI Symbol;Acc:MGI:1349457]
ENSMUSG00000017713	74	41	83	12	122	57			60.458	56.867	63.412	9.996	76.372	45.201		0.388934	2.37184	0.484522	1	Tha1	threonine aldolase 1 [Source:MGI Symbol;Acc:MGI:1919026]
ENSMUSG00000017715	286	126	329	288	462	309			233.662	174.762	251.356	239.904	289.212	245.037		-0.177603	4.58351	0.752173	1	Pgs1	phosphatidylglycerophosphate synthase 1 [Source:MGI Symbol;Acc:MGI:1921701]
ENSMUSG00000017716	18	6	4	5	44	22			14.706	8.322	3.056	4.165	27.544	17.446		-0.999212	0.343079	0.270212	1	Birc5	baculoviral IAP repeat-containing 5 [Source:MGI Symbol;Acc:MGI:1203517]
ENSMUSG00000017718	19	4	44	29	42	21			15.523	5.548	33.616	24.157	26.292	16.653		-0.11959	1.04003	0.718489	1	Afmid	arylformamidase [Source:MGI Symbol;Acc:MGI:2448704]
ENSMUSG00000017720	0	0	1	0	40	0			0	0	0.764	0	25.04	0		-4.70652	-1.11514	0.000193952	0.0264846	Trp53tg5	transformation related protein 53 target 5 [Source:MGI Symbol;Acc:MGI:1920853]
ENSMUSG00000017721	467	147	493	399	567	545			381.539	203.889	376.652	332.367	354.942	432.185		-0.111323	5.12754	0.774569	1	Pigt	phosphatidylinositol glycan anchor biosynthesis, class T [Source:MGI Symbol;Acc:MGI:1926178]
ENSMUSG00000017723	12	31	34	0	34	16			9.804	42.997	25.976	0	21.284	12.688		0.956536	0.849289	0.107364	1	Wfdc2	WAP four-disulfide core domain 2 [Source:MGI Symbol;Acc:MGI:1914951]
ENSMUSG00000017724	12	10	22	9	6	12			9.804	13.87	16.808	7.497	3.756	9.516		1.03444	0.0118943	0.239843	1	Etv4	ets variant gene 4 (E1A enhancer binding protein, E1AF) [Source:MGI Symbol;Acc:MGI:99423]
ENSMUSG00000017733	6	723	934	4	706	588			4.902	1002.8	713.576	3.332	441.956	466.284		0.694883	5.39548	0.200205	1	Spinlw1	serine protease inhibitor-like, with Kunitz and WAP domains 1 (eppin) [Source:MGI Symbol;Acc:MGI:1922776]
ENSMUSG00000017734	79	38	85	77	96	68			64.543	52.706	64.94	64.141	60.096	53.924		0.0827333	2.59357	0.961009	1	Dbndd2	dysbindin (dystrobrevin binding protein 1) domain containing 2 [Source:MGI Symbol;Acc:MGI:106562]
ENSMUSG00000017737	164	166	390	285	264	293			133.988	230.242	297.96	237.405	165.264	232.349		0.111645	4.42734	0.964456	1	Mmp9	matrix metallopeptidase 9 [Source:MGI Symbol;Acc:MGI:97011]
ENSMUSG00000017740	46	9	36	50	46	45			37.582	12.483	27.504	41.65	28.796	35.685		-0.293608	1.64166	0.562987	1	Slc12a5	solute carrier family 12, member 5 [Source:MGI Symbol;Acc:MGI:1862037]
ENSMUSG00000017747	143	87	142	143	143	120			116.831	120.669	108.488	119.119	89.518	95.16		0.211192	3.44131	0.787965	1	Ghdc	GH3 domain containing [Source:MGI Symbol;Acc:MGI:1931556]
ENSMUSG00000017754	2116	983	2376	3161	2853	3036			1728.77	1363.42	1815.26	2633.11	1785.98	2407.55		-0.387541	7.62099	0.482081	1	Pltp	phospholipid transfer protein [Source:MGI Symbol;Acc:MGI:103151]
ENSMUSG00000017756	647	196	550	663	752	540			528.599	271.852	420.2	552.279	470.752	428.22		-0.151446	5.49283	0.739515	1	Slc12a7	solute carrier family 12, member 7 [Source:MGI Symbol;Acc:MGI:1342283]
ENSMUSG00000017760	1972	1249	1812	2593	2387	2298			1611.12	1732.36	1384.37	2159.97	1494.26	1822.31		-0.194611	7.41564	0.746113	1	Ctsa	cathepsin A [Source:MGI Symbol;Acc:MGI:97748]
ENSMUSG00000017764	86	27	60	73	109	79			70.262	37.449	45.84	60.809	68.234	62.647		-0.255475	2.54014	0.691684	1	Zswim1	zinc finger, SWIM domain containing 1 [Source:MGI Symbol;Acc:MGI:1919221]
ENSMUSG00000017765	563	271	743	664	812	766			459.971	375.877	567.652	553.112	508.312	607.438		-0.170077	5.68306	0.717192	1	Slc12a4	solute carrier family 12, member 4 [Source:MGI Symbol;Acc:MGI:1309465]
ENSMUSG00000017767	4	1	5	0	26	4			3.268	1.387	3.82	0	16.276	3.172		-1.2293	-1.0396	0.257057	1	Spata25	spermatogenesis associated 25 [Source:MGI Symbol;Acc:MGI:1922892]
ENSMUSG00000017774	2857	1281	2866	3421	3885	3945			2334.17	1776.75	2189.62	2849.69	2432.01	3128.39		-0.346288	7.94579	0.545921	1	Myo1c	myosin IC [Source:MGI Symbol;Acc:MGI:106612]
ENSMUSG00000017776	1077	579	1249	1180	1598	1218			879.909	803.073	954.236	982.94	1000.35	965.874		-0.122505	6.54389	0.816809	1	Crk	v-crk sarcoma virus CT10 oncogene homolog (avian) [Source:MGI Symbol;Acc:MGI:88508]
ENSMUSG00000017778	177	115	226	128	254	203			144.609	159.505	172.664	106.624	159.004	160.979		0.161947	3.90824	0.810957	1	Cox7c	cytochrome c oxidase, subunit VIIc [Source:MGI Symbol;Acc:MGI:103226]
ENSMUSG00000017781	1030	708	969	1035	1137	1082			841.51	981.996	740.316	862.155	711.762	858.026		0.0719789	6.38127	0.917033	1	Pitpna	phosphatidylinositol transfer protein, alpha [Source:MGI Symbol;Acc:MGI:99887]
ENSMUSG00000017801	270	195	252	212	343	249			220.59	270.465	192.528	176.596	214.718	197.457		0.172226	4.40311	0.750702	1	Mlx	MAX-like protein X [Source:MGI Symbol;Acc:MGI:108398]
ENSMUSG00000017802	831	323	877	966	1090	768			678.927	448.001	670.028	804.678	682.34	609.024		-0.138031	6.03055	0.756574	1	Fam134c	family with sequence similarity 134, member C [Source:MGI Symbol;Acc:MGI:1915248]
ENSMUSG00000017817	134	179	57	55	61	57			109.478	248.273	43.548	45.815	38.186	45.201		1.43279	3.11626	0.022991	0.618154	Jph2	junctophilin 2 [Source:MGI Symbol;Acc:MGI:1891496]
ENSMUSG00000017830	68	56	91	34	171	121			55.556	77.672	69.524	28.322	107.046	95.953		-0.262784	2.84052	0.797465	1	Dhx58	DEXH (Asp-Glu-X-His) box polypeptide 58 [Source:MGI Symbol;Acc:MGI:1931560]
ENSMUSG00000017831	400	334	603	385	690	591			326.8	463.258	460.692	320.705	431.94	468.663		0.020112	5.35612	0.969068	1	Rab5a	RAB5A, member RAS oncogene family [Source:MGI Symbol;Acc:MGI:105926]
ENSMUSG00000017832	0	57	63	8	344	49			0	79.059	48.132	6.664	215.344	38.857		-1.40141	2.64182	0.124634	1	Hspb9	heat shock protein, alpha-crystallin-related, B9 [Source:MGI Symbol;Acc:MGI:1922732]
ENSMUSG00000017837	433	161	442	407	618	471			353.761	223.307	337.688	339.031	386.868	373.503		-0.192543	5.07738	0.719055	1	Nkiras2	NFKB inhibitor interacting Ras-like protein 2 [Source:MGI Symbol;Acc:MGI:1919216]
ENSMUSG00000017843	1159	674	1498	1196	1851	1430			946.903	934.838	1144.47	996.268	1158.73	1133.99		-0.0890669	6.71748	0.863034	1	Ppp2r5c	protein phosphatase 2, regulatory subunit B (B56), gamma isoform [Source:MGI Symbol;Acc:MGI:1349475]
ENSMUSG00000017858	195	225	316	197	380	326			159.315	312.075	241.424	164.101	237.88	258.518		0.0424711	4.50097	0.894652	1	Ift52	intraflagellar transport 52 homolog (Chlamydomonas) [Source:MGI Symbol;Acc:MGI:2387217]
ENSMUSG00000017861	24	6	15	15	29	13			19.608	8.322	11.46	12.495	18.154	10.309		-0.00351539	0.446783	1	1	Mybl2	myeloblastosis oncogene-like 2 [Source:MGI Symbol;Acc:MGI:101785]
ENSMUSG00000017868	5	0	2	0	5	1			4.085	0	1.528	0	3.13	0.793		0.539121	-2.53563	0.824387	1	Sgk2	serum/glucocorticoid regulated kinase 2 [Source:MGI Symbol;Acc:MGI:1351318]
ENSMUSG00000017897	135	155	196	229	228	206			110.295	214.985	149.744	190.757	142.728	163.358		-0.1105	4.00928	0.89359	1	Eya2	eyes absent 2 homolog (Drosophila) [Source:MGI Symbol;Acc:MGI:109341]
ENSMUSG00000017929	205	93	223	285	261	239			167.485	128.991	170.372	237.405	163.386	189.527		-0.253806	4.14969	0.623603	1	B4galt5	UDP-Gal:betaGlcNAc beta 1,4-galactosyltransferase, polypeptide 5 [Source:MGI Symbol;Acc:MGI:1927169]
ENSMUSG00000017943	9	6	4	4	3	7			7.353	8.322	3.056	3.332	1.878	5.551		0.766273	-1.06378	0.425237	1	Gdap1l1	ganglioside-induced differentiation-associated protein 1-like 1 [Source:MGI Symbol;Acc:MGI:2385163]
ENSMUSG00000017950	85	2	6	7	12	64			69.445	2.774	4.584	5.831	7.512	50.752		0.500203	1.29992	0.606678	1	Hnf4a	hepatic nuclear factor 4, alpha [Source:MGI Symbol;Acc:MGI:109128]
ENSMUSG00000017969	498	362	533	548	630	566			406.866	502.094	407.212	456.484	394.38	448.838		0.0132974	5.44582	0.989164	1	Ptgis	prostaglandin I2 (prostacyclin) synthase [Source:MGI Symbol;Acc:MGI:1097156]
ENSMUSG00000017978	291	90	240	143	303	168			237.747	124.83	183.36	119.119	189.678	133.224		0.353716	4.05429	0.615031	1	Cadps2	Ca2+-dependent activator protein for secretion 2 [Source:MGI Symbol;Acc:MGI:2443963]
ENSMUSG00000017999	708	543	888	761	1111	745			578.436	753.141	678.432	633.913	695.486	590.785		0.046522	6.02918	0.930751	1	Ddx27	DEAD (Asp-Glu-Ala-Asp) box polypeptide 27 [Source:MGI Symbol;Acc:MGI:2385884]
ENSMUSG00000018001	677	503	979	941	1229	1057			553.109	697.661	747.956	783.853	769.354	838.201		-0.242303	6.19039	0.691531	1	Cyth3	cytohesin 3 [Source:MGI Symbol;Acc:MGI:1335107]
ENSMUSG00000018008	347	314	538	578	580	651			283.499	435.518	411.032	481.474	363.08	516.243		-0.255813	5.37201	0.669354	1	Cyth4	cytohesin 4 [Source:MGI Symbol;Acc:MGI:2441702]
ENSMUSG00000018012	29	16	59	17	74	40			23.693	22.192	45.076	14.161	46.324	31.72		0.00451141	1.60565	1	1	Rac3	RAS-related C3 botulinum substrate 3 [Source:MGI Symbol;Acc:MGI:2180784]
ENSMUSG00000018040	397	231	592	542	635	493			324.349	320.397	452.288	451.486	397.51	390.949		-0.115443	5.28561	0.790217	1	Rrp7a	ribosomal RNA processing 7 homolog A (S. cerevisiae) [Source:MGI Symbol;Acc:MGI:1922028]
ENSMUSG00000018042	2431	1175	1781	1979	2296	2398			1986.13	1629.72	1360.68	1648.51	1437.3	1901.61		0.0286497	7.38505	0.989414	1	Cyb5r3	cytochrome b5 reductase 3 [Source:MGI Symbol;Acc:MGI:94893]
ENSMUSG00000018068	231	168	471	207	584	393			188.727	233.016	359.844	172.431	365.584	311.649		-0.107051	4.75367	0.863389	1	Ints2	integrator complex subunit 2 [Source:MGI Symbol;Acc:MGI:1917672]
ENSMUSG00000018076	1184	605	1489	1616	1579	1306			967.328	839.135	1137.6	1346.13	988.454	1035.66		-0.119918	6.72447	0.770742	1	Med13l	mediator complex subunit 13-like [Source:MGI Symbol;Acc:MGI:2670178]
ENSMUSG00000018102	665	913	875	617	1215	1084			543.305	1266.33	668.5	513.961	760.59	859.612		0.0880526	6.24513	0.776206	1	Hist1h2bc	histone cluster 1, H2bc [Source:MGI Symbol;Acc:MGI:1915274]
ENSMUSG00000018126	10	0	4	1	13	9			8.17	0	3.056	0.833	8.138	7.137		-0.37352	-1.05814	0.677707	1	Baiap2l2	BAI1-associated protein 2-like 2 [Source:MGI Symbol;Acc:MGI:2652819]
ENSMUSG00000018143	285	292	821	862	725	856			232.845	405.004	627.244	718.046	453.85	678.808		-0.467722	5.69529	0.39102	1	Mafk	v-maf musculoaponeurotic fibrosarcoma oncogene family, protein K (avian) [Source:MGI Symbol;Acc:MGI:99951]
ENSMUSG00000018160	627	348	752	936	914	699			512.259	482.676	574.528	779.688	572.164	554.307		-0.224132	5.86242	0.674185	1	Med1	mediator complex subunit 1 [Source:MGI Symbol;Acc:MGI:1100846]
ENSMUSG00000018166	251	665	1417	80	1278	1075			205.067	922.355	1082.59	66.64	800.028	852.475		0.276925	5.99574	0.6124	1	Erbb3	v-erb-b2 erythroblastic leukemia viral oncogene homolog 3 (avian) [Source:MGI Symbol;Acc:MGI:95411]
ENSMUSG00000018167	231	211	415	269	475	338			188.727	292.657	317.06	224.077	297.35	268.034		0.0011706	4.71561	0.996215	1	Stard3	START domain containing 3 [Source:MGI Symbol;Acc:MGI:1929618]
ENSMUSG00000018168	24	31	55	41	47	38			19.608	42.997	42.02	34.153	29.422	30.134		0.141286	1.71001	0.859215	1	Ikzf3	IKAROS family zinc finger 3 [Source:MGI Symbol;Acc:MGI:1342542]
ENSMUSG00000018169	1136	229	501	755	1206	692			928.112	317.623	382.764	628.915	754.956	548.756		-0.170152	5.9153	0.779103	1	Mfng	MFNG O-fucosylpeptide 3-beta-N-acetylglucosaminyltransferase [Source:MGI Symbol;Acc:MGI:1095404]
ENSMUSG00000018171	1519	1731	2315	1732	1932	1307			1241.02	2400.9	1768.66	1442.76	1209.43	1036.45		0.500326	7.23288	0.436921	1	Vmp1	vacuole membrane protein 1 [Source:MGI Symbol;Acc:MGI:1923159]
ENSMUSG00000018189	207	180	170	142	234	172			169.119	249.66	129.88	118.286	146.484	136.396		0.360843	3.97637	0.515857	1	Uchl5	ubiquitin carboxyl-terminal esterase L5 [Source:MGI Symbol;Acc:MGI:1914848]
ENSMUSG00000018196	151	138	204	172	255	182			123.367	191.406	155.856	143.276	159.63	144.326		0.0326349	3.9269	0.931052	1	Glrx2	glutaredoxin 2 (thioltransferase) [Source:MGI Symbol;Acc:MGI:1916617]
ENSMUSG00000018199	631	425	779	746	901	758			515.527	589.475	595.156	621.418	564.026	601.094		-0.0527463	5.86089	0.909535	1	Trove2	TROVE domain family, member 2 [Source:MGI Symbol;Acc:MGI:106652]
ENSMUSG00000018209	626	416	931	744	1131	914			511.442	576.992	711.284	619.752	708.006	724.802		-0.161836	6.00176	0.776011	1	Stk4	serine/threonine kinase 4 [Source:MGI Symbol;Acc:MGI:1929004]
ENSMUSG00000018211	202	3733	3686	1	2290	2710			165.034	5177.67	2816.1	0.833	1433.54	2149.03		0.945229	7.55199	0.0951589	1	Wfdc15b	WAP four-disulfide core domain 15B [Source:MGI Symbol;Acc:MGI:2445041]
ENSMUSG00000018217	935	522	725	889	925	978			763.895	724.014	553.9	740.537	579.05	775.554		-0.0181417	6.11472	0.961139	1	Pmp22	peripheral myelin protein 22 [Source:MGI Symbol;Acc:MGI:97631]
ENSMUSG00000018238	21	0	9	7	17	11			17.157	0	6.876	5.831	10.642	8.723		0.114236	-0.220143	1	1	Gdf9	growth differentiation factor 9 [Source:MGI Symbol;Acc:MGI:95692]
ENSMUSG00000018239	13	26	21	24	31	22			10.621	36.062	16.044	19.992	19.406	17.446		-0.0223102	0.962154	0.907667	1	Zcchc10	zinc finger, CCHC domain containing 10 [Source:MGI Symbol;Acc:MGI:1196228]
ENSMUSG00000018263	0	1	2	0	10	3			0	1.387	1.528	0	6.26	2.379		-1.70612	-2.29863	0.194875	1	Tbx5	T-box 5 [Source:MGI Symbol;Acc:MGI:102541]
ENSMUSG00000018286	911	1314	1059	927	1494	1057			744.287	1822.52	809.076	772.191	935.244	838.201		0.254682	6.60529	0.574999	1	Psmb6	proteasome (prosome, macropain) subunit, beta type 6 [Source:MGI Symbol;Acc:MGI:104880]
ENSMUSG00000018287	262	394	455	232	547	435			214.054	546.478	347.62	193.256	342.422	344.955		0.20955	5.02746	0.650246	1	Spag7	sperm associated antigen 7 [Source:MGI Symbol;Acc:MGI:107380]
ENSMUSG00000018293	1861	1630	2257	2217	2701	2580			1520.44	2260.81	1724.35	1846.76	1690.83	2045.94		-0.0459397	7.5251	0.958598	1	Pfn1	profilin 1 [Source:MGI Symbol;Acc:MGI:97549]
ENSMUSG00000018322	407	276	603	650	706	492			332.519	382.812	460.692	541.45	441.956	390.156		-0.18554	5.41005	0.729071	1	Tomm34	translocase of outer mitochondrial membrane 34 [Source:MGI Symbol;Acc:MGI:1914395]
ENSMUSG00000018326	8838	2622	4177	6105	6217	5272			7220.65	3636.71	3191.23	5085.47	3891.84	4180.7		0.167382	8.84901	0.848517	1	Ywhab	tyrosine 3-monooxygenase/tryptophan 5-monooxygenase activation protein, beta polypeptide [Source:MGI Symbol;Acc:MGI:1891917]
ENSMUSG00000018334	290	144	235	358	355	331			236.93	199.728	179.54	298.214	222.23	262.483		-0.304449	4.55323	0.617152	1	Ksr1	kinase suppressor of ras 1 [Source:MGI Symbol;Acc:MGI:105051]
ENSMUSG00000018339	2975	7879	15344	7445	8933	9555			2430.57	10928.2	11722.8	6201.68	5592.06	7577.12		0.352168	9.50796	0.630775	1	Gpx3	glutathione peroxidase 3 [Source:MGI Symbol;Acc:MGI:105102]
ENSMUSG00000018340	2786	2142	3920	4341	6192	7597			2276.16	2970.95	2994.88	3616.05	3876.19	6024.42		-0.697438	8.49865	0.285421	1	Anxa6	annexin A6 [Source:MGI Symbol;Acc:MGI:88255]
ENSMUSG00000018341	0	5	6	4	9	8			0	6.935	4.584	3.332	5.634	6.344		-0.585746	-1.20145	0.661847	1	Il12rb2	interleukin 12 receptor, beta 2 [Source:MGI Symbol;Acc:MGI:1270861]
ENSMUSG00000018347	102	86	182	112	185	117			83.334	119.282	139.048	93.296	115.81	92.781		0.175288	3.41434	0.805539	1	Zkscan6	zinc finger with KRAB and SCAN domains 6 [Source:MGI Symbol;Acc:MGI:1289293]
ENSMUSG00000018362	42	17	30	46	78	54			34.314	23.579	22.92	38.318	48.828	42.822		-0.66118	1.82327	0.360448	1	Kpna2	karyopherin (importin) alpha 2 [Source:MGI Symbol;Acc:MGI:103561]
ENSMUSG00000018363	1376	622	1308	1266	1795	1404			1124.19	862.714	999.312	1054.58	1123.67	1113.37		-0.096063	6.7159	0.85209	1	Smurf2	SMAD specific E3 ubiquitin protein ligase 2 [Source:MGI Symbol;Acc:MGI:1913563]
ENSMUSG00000018372	366	209	408	432	516	290			299.022	289.883	311.712	359.856	323.016	229.97		0.00475523	4.92172	0.978995	1	Ccdc45	coiled-coil domain containing 45 [Source:MGI Symbol;Acc:MGI:2443502]
ENSMUSG00000018377	799	506	908	737	1072	752			652.783	701.822	693.712	613.921	671.072	596.336		0.126787	6.03304	0.854954	1	Vezf1	vascular endothelial zinc finger 1 [Source:MGI Symbol;Acc:MGI:1313291]
ENSMUSG00000018378	283	256	432	325	446	415			231.211	355.072	330.048	270.725	279.196	329.095		0.0489322	4.89552	0.948559	1	Cuedc1	CUE domain containing 1 [Source:MGI Symbol;Acc:MGI:2144281]
ENSMUSG00000018379	2640	1475	3194	2908	3549	2478			2156.88	2045.83	2440.22	2422.36	2221.67	1965.05		0.0477091	7.79046	0.990623	1	Srsf1	serine/arginine-rich splicing factor 1 [Source:MGI Symbol;Acc:MGI:98283]
ENSMUSG00000018381	159	34	106	321	160	114			129.903	47.158	80.984	267.393	100.16	90.402		-0.654851	3.60889	0.241144	1	Abi3	ABI gene family, member 3 [Source:MGI Symbol;Acc:MGI:1913860]
ENSMUSG00000018387	53	78	251	14	194	179			43.301	108.186	191.764	11.662	121.444	141.947		0.318537	3.33769	0.649278	1	Shroom1	shroom family member 1 [Source:MGI Symbol;Acc:MGI:1919024]
ENSMUSG00000018395	334	288	367	379	606	365			272.878	399.456	280.388	315.707	379.356	289.445		-0.111389	5.00596	0.935429	1	Kif3a	kinesin family member 3A [Source:MGI Symbol;Acc:MGI:107689]
ENSMUSG00000018398	918	512	959	1234	1141	1193			750.006	710.144	732.676	1027.92	714.266	946.049		-0.241184	6.35308	0.660776	1	41160	septin 8 [Source:MGI Symbol;Acc:MGI:894310]
ENSMUSG00000018401	696	402	953	605	1140	706			568.632	557.574	728.092	503.965	713.64	559.858		0.0804524	5.91727	0.920032	1	Mtmr4	myotubularin related protein 4 [Source:MGI Symbol;Acc:MGI:2180699]
ENSMUSG00000018405	74	64	122	118	137	113			60.458	88.768	93.208	98.294	85.762	89.609		-0.163558	3.10032	0.78158	1	Mrm1	mitochondrial rRNA methyltransferase 1 homolog (S. cerevisiae) [Source:MGI Symbol;Acc:MGI:2443470]
ENSMUSG00000018411	78	102	128	82	202	75			63.726	141.474	97.792	68.306	126.452	59.475		0.116364	3.19335	0.734775	1	Mapt	microtubule-associated protein tau [Source:MGI Symbol;Acc:MGI:97180]
ENSMUSG00000018412	897	519	1125	1168	1334	1057			732.849	719.853	859.5	972.944	835.084	838.201		-0.148559	6.37212	0.770654	1	Kansl1	KAT8 regulatory NSL complex subunit 1 [Source:MGI Symbol;Acc:MGI:1923969]
ENSMUSG00000018415	686	265	700	665	929	698			560.462	367.555	534.8	553.945	581.554	553.514		-0.135745	5.72379	0.779798	1	4933439F18Rik	RIKEN cDNA 4933439F18 gene [Source:MGI Symbol;Acc:MGI:1914021]
ENSMUSG00000018417	1966	1739	1873	1507	1948	1522			1606.22	2411.99	1430.97	1255.33	1219.45	1206.95		0.501952	7.24346	0.412629	1	Myo1b	myosin IB [Source:MGI Symbol;Acc:MGI:107752]
ENSMUSG00000018425	846	693	1428	1057	1589	1075			691.182	961.191	1090.99	880.481	994.714	852.475		0.010818	6.50386	0.997438	1	Dhx40	DEAH (Asp-Glu-Ala-His) box polypeptide 40 [Source:MGI Symbol;Acc:MGI:1914737]
ENSMUSG00000018427	637	281	634	654	739	520			520.429	389.747	484.376	544.782	462.614	412.36		0.0357908	5.56133	0.982072	1	Ypel2	yippee-like 2 (Drosophila) [Source:MGI Symbol;Acc:MGI:1925114]
ENSMUSG00000018428	1361	893	1890	1544	2310	1400			1111.94	1238.59	1443.96	1286.15	1446.06	1110.2		-0.00488765	6.98969	0.976603	1	Akap1	A kinase (PRKA) anchor protein 1 [Source:MGI Symbol;Acc:MGI:104729]
ENSMUSG00000018433	252	227	288	292	357	286			205.884	314.849	220.032	243.236	223.482	226.798		0.0517493	4.57343	0.909737	1	Nol11	nucleolar protein 11 [Source:MGI Symbol;Acc:MGI:1916229]
ENSMUSG00000018442	537	465	706	616	885	655			438.729	644.955	539.384	513.128	554.01	519.415		0.0014549	5.7347	0.976129	1	Derl2	Der1-like domain family, member 2 [Source:MGI Symbol;Acc:MGI:2151483]
ENSMUSG00000018446	168	140	197	162	199	142			137.256	194.18	150.508	134.946	124.574	112.606		0.34306	3.82595	0.596978	1	C1qbp	complement component 1, q subcomponent binding protein [Source:MGI Symbol;Acc:MGI:1194505]
ENSMUSG00000018449	171	146	144	105	187	156			139.707	202.502	110.016	87.465	117.062	123.708		0.378565	3.69259	0.503552	1	Rpain	RPA interacting protein [Source:MGI Symbol;Acc:MGI:1916973]
ENSMUSG00000018451	3	9	1	3	2	6			2.451	12.483	0.764	2.499	1.252	4.758		0.56667	-1.46553	0.461385	1	6330403K07Rik	RIKEN cDNA 6330403K07 gene [Source:MGI Symbol;Acc:MGI:1918001]
ENSMUSG00000018459	23	8	18	42	40	44			18.791	11.096	13.752	34.986	25.04	34.892		-1.02177	1.22704	0.136081	1	Slc13a3	solute carrier family 13 (sodium-dependent dicarboxylate transporter), member 3 [Source:MGI Symbol;Acc:MGI:2149635]
ENSMUSG00000018470	7	10	9	5	13	6			5.719	13.87	6.876	4.165	8.138	4.758		0.448505	-0.510504	0.507851	1	Kcnab3	potassium voltage-gated channel, shaker-related subfamily, beta member 3 [Source:MGI Symbol;Acc:MGI:1336208]
ENSMUSG00000018474	813	981	1670	788	1664	1401			664.221	1360.65	1275.88	656.404	1041.66	1110.99		0.183949	6.65241	0.750506	1	Chd3	chromodomain helicase DNA binding protein 3 [Source:MGI Symbol;Acc:MGI:1344395]
ENSMUSG00000018476	241	137	296	269	379	295			196.897	190.019	226.144	224.077	237.254	233.935		-0.146959	4.44827	0.793883	1	Kdm6b	KDM1 lysine (K)-specific demethylase 6B [Source:MGI Symbol;Acc:MGI:2448492]
ENSMUSG00000018479	0	5	2	0	19	1			0	6.935	1.528	0	11.894	0.793		-1.15224	-1.53595	0.50136	1	1700125H20Rik	RIKEN cDNA 1700125H20 gene [Source:MGI Symbol;Acc:MGI:1920884]
ENSMUSG00000018481	951	562	1072	965	1429	1018			776.967	779.494	819.008	803.845	894.554	807.274		-0.0629438	6.34692	0.914111	1	Appbp2	amyloid beta precursor protein (cytoplasmic tail) binding protein 2 [Source:MGI Symbol;Acc:MGI:1914134]
ENSMUSG00000018486	15	15	30	59	18	26			12.255	20.805	22.92	49.147	11.268	20.618		-0.440708	1.19843	0.438286	1	Wnt9b	wingless-type MMTV integration site 9B [Source:MGI Symbol;Acc:MGI:1197020]
ENSMUSG00000018500	11	8	18	31	19	15			8.987	11.096	13.752	25.823	11.894	11.895		-0.473005	0.485511	0.471169	1	Adora2b	adenosine A2b receptor [Source:MGI Symbol;Acc:MGI:99403]
ENSMUSG00000018501	5634	2729	4886	7420	6293	4673			4602.98	3785.12	3732.9	6180.86	3939.42	3705.69		-0.135218	8.76855	0.780001	1	Ncor1	nuclear receptor co-repressor 1 [Source:MGI Symbol;Acc:MGI:1349717]
ENSMUSG00000018507	133	308	457	493	374	401			108.661	427.196	349.148	410.669	234.124	317.993		-0.160226	4.92909	0.792093	1	Trpv2	transient receptor potential cation channel, subfamily V, member 2 [Source:MGI Symbol;Acc:MGI:1341836]
ENSMUSG00000018509	240	326	413	337	579	294			196.08	452.162	315.532	280.721	362.454	233.142		0.0318707	4.92079	0.87044	1	Cenpv	centromere protein V [Source:MGI Symbol;Acc:MGI:1920389]
ENSMUSG00000018537	96	71	121	139	134	86			78.432	98.477	92.444	115.787	83.884	68.198		0.0195741	3.16321	0.994706	1	Pcgf2	polycomb group ring finger 2 [Source:MGI Symbol;Acc:MGI:99161]
ENSMUSG00000018541	338	180	312	356	363	260			276.146	249.66	238.368	296.548	227.238	206.18		0.0992794	4.64614	0.91981	1	Cwc25	CWC25 spliceosome-associated protein homolog (S. cerevisiae) [Source:MGI Symbol;Acc:MGI:1914730]
ENSMUSG00000018543	0	5	2	0	36	2			0	6.935	1.528	0	22.536	1.586		-2.0688	-0.878868	0.0658631	1	1700001P01Rik	RIKEN cDNA 1700001P01 gene [Source:MGI Symbol;Acc:MGI:1919465]
ENSMUSG00000018547	509	306	556	533	660	492			415.853	424.422	424.784	443.989	413.16	390.156		0.0399777	5.39051	0.977	1	Pip4k2b	phosphatidylinositol-5-phosphate 4-kinase, type II, beta [Source:MGI Symbol;Acc:MGI:1934234]
ENSMUSG00000018548	325	275	475	309	1024	411			265.525	381.425	362.9	257.397	641.024	325.923		-0.360494	5.20374	0.687332	1	Trim37	tripartite motif-containing 37 [Source:MGI Symbol;Acc:MGI:2153072]
ENSMUSG00000018554	36	40	57	9	589	37			29.412	55.48	43.548	7.497	368.714	29.341		-1.91607	3.11627	0.0200928	0.585837	Ybx2	Y box protein 2 [Source:MGI Symbol;Acc:MGI:1096372]
ENSMUSG00000018559	295	135	235	268	271	218			241.015	187.245	179.54	223.244	169.646	172.874		0.150513	4.30156	0.86968	1	Ctdnep1	CTD nuclear envelope phosphatase 1 [Source:MGI Symbol;Acc:MGI:1914431]
ENSMUSG00000018565	301	251	353	364	461	365			245.917	348.137	269.692	303.212	288.586	289.445		-0.0574538	4.85792	0.952932	1	Rai12	retinoic acid induced 12 [Source:MGI Symbol;Acc:MGI:1859017]
ENSMUSG00000018566	2594	436	646	810	1717	1155			2119.3	604.732	493.544	674.73	1074.84	915.915		0.335129	6.6508	0.603504	1	Slc2a4	solute carrier family 2 (facilitated glucose transporter), member 4 [Source:MGI Symbol;Acc:MGI:95758]
ENSMUSG00000018567	3020	2042	2505	3425	3141	2313			2467.34	2832.25	1913.82	2853.03	1966.27	1834.21		0.106825	7.85737	0.872604	1	Gabarap	gamma-aminobutyric acid receptor associated protein [Source:MGI Symbol;Acc:MGI:1861742]
ENSMUSG00000018569	54	196	467	3	464	211			44.118	271.852	356.788	2.499	290.464	167.323		0.418043	4.19437	0.432121	1	Cldn7	claudin 7 [Source:MGI Symbol;Acc:MGI:1859285]
ENSMUSG00000018570	52	117	155	1	277	80			42.484	162.279	118.42	0.833	173.402	63.44		0.193397	3.17989	0.526317	1	2810408A11Rik	RIKEN cDNA 2810408A11 gene [Source:MGI Symbol;Acc:MGI:1917669]
ENSMUSG00000018572	363	387	493	417	579	487			296.571	536.769	376.652	347.361	362.454	386.191		0.0827968	5.2534	0.857387	1	Phf23	PHD finger protein 23 [Source:MGI Symbol;Acc:MGI:1925496]
ENSMUSG00000018574	2341	935	1686	1234	2584	1971			1912.6	1296.85	1288.1	1027.92	1617.58	1563		0.115107	7.18915	0.851029	1	Acadvl	acyl-Coenzyme A dehydrogenase, very long chain [Source:MGI Symbol;Acc:MGI:895149]
ENSMUSG00000018581	39	12	45	1	56	243			31.863	16.644	34.38	0.833	35.056	192.699		-1.30438	2.37895	0.0440428	0.908377	Dnahc11	dynein, axonemal, heavy chain 11 [Source:MGI Symbol;Acc:MGI:1100864]
ENSMUSG00000018583	786	779	1029	892	1260	998			642.162	1080.47	786.156	743.036	788.76	791.414		0.057326	6.32228	0.88993	1	G3bp1	Ras-GTPase-activating protein SH3-domain binding protein 1 [Source:MGI Symbol;Acc:MGI:1351465]
ENSMUSG00000018585	629	1874	1095	485	1210	836			513.893	2599.24	836.58	404.005	757.46	662.948		0.844921	6.54546	0.116578	1	Atox1	ATX1 (antioxidant protein 1) homolog 1 (yeast) [Source:MGI Symbol;Acc:MGI:1333855]
ENSMUSG00000018593	21469	9995	17913	26825	22841	34816			17540.2	13863.1	13685.5	22345.2	14298.5	27609.1		-0.437299	10.8426	0.454381	1	Sparc	secreted acidic cysteine rich glycoprotein [Source:MGI Symbol;Acc:MGI:98373]
ENSMUSG00000018595	3	1	0	0	0	3			2.451	1.387	0	0	0	2.379		0.701747	-3.33794	0.771611	1	Glra4	glycine receptor, alpha 4 subunit [Source:MGI Symbol;Acc:MGI:95750]
ENSMUSG00000018599	145	74	123	60	141	135			118.465	102.638	93.972	49.98	88.266	107.055		0.362773	3.22566	0.578431	1	Smcr7	Smith-Magenis syndrome chromosome region, candidate 7 homolog (human) [Source:MGI Symbol;Acc:MGI:2144199]
ENSMUSG00000018604	396	567	934	609	942	619			323.532	786.429	713.576	507.297	589.692	490.867		0.143511	5.81131	0.80173	1	Tbx3	T-box 3 [Source:MGI Symbol;Acc:MGI:98495]
ENSMUSG00000018620	0	1	2	0	0	1			0	1.387	1.528	0	0	0.793		1.66982	-4.17089	0.660029	1	Mmp20	matrix metallopeptidase 20 (enamelysin) [Source:MGI Symbol;Acc:MGI:1353466]
ENSMUSG00000018623	210	90	16	2	46	263			171.57	124.83	12.224	1.666	28.796	208.559		0.360228	3.20501	0.54747	1	Mmp7	matrix metallopeptidase 7 [Source:MGI Symbol;Acc:MGI:103189]
ENSMUSG00000018634	0	0	3	0	0	0			0	0	2.292	0	0	0		3.86606	-4.61697	0.287599	1	Crhr1	corticotropin releasing hormone receptor 1 [Source:MGI Symbol;Acc:MGI:88498]
ENSMUSG00000018648	29	14	42	13	54	48			23.693	19.418	32.088	10.829	33.804	38.064		-0.0983478	1.39642	0.895486	1	Dusp14	dual specificity phosphatase 14 [Source:MGI Symbol;Acc:MGI:1927168]
ENSMUSG00000018651	185	138	235	157	254	206			151.145	191.406	179.54	130.781	159.004	163.358		0.192417	4.01753	0.770259	1	Tada2a	transcriptional adaptor 2A [Source:MGI Symbol;Acc:MGI:2144471]
ENSMUSG00000018654	169	140	277	195	285	376			138.073	194.18	211.628	162.435	178.41	298.168		-0.209132	4.295	0.720542	1	Ikzf1	IKAROS family zinc finger 1 [Source:MGI Symbol;Acc:MGI:1342540]
ENSMUSG00000018656	0	0	0	7	0	0			0	0	0	5.831	0	0		-4.70486	-3.34714	0.0359783	0.807831	Fam115e	family with sequence similarity 115, member E [Source:MGI Symbol;Acc:MGI:3042585]
ENSMUSG00000018659	544	401	736	485	782	637			444.448	556.187	562.304	404.005	489.532	505.141		0.157769	5.62026	0.817583	1	Pnpo	pyridoxine 5'-phosphate oxidase [Source:MGI Symbol;Acc:MGI:2144151]
ENSMUSG00000018661	486	253	621	485	698	474			397.062	350.911	474.444	404.005	436.948	375.882		0.0525286	5.34791	0.986283	1	Cog1	component of oligomeric golgi complex 1 [Source:MGI Symbol;Acc:MGI:1333873]
ENSMUSG00000018666	333	272	404	373	524	411			272.061	377.264	308.656	310.709	328.024	325.923		-0.0369241	4.997	0.978296	1	Cbx1	chromobox homolog 1 (Drosophila HP1 beta) [Source:MGI Symbol;Acc:MGI:105369]
ENSMUSG00000018669	302	291	500	244	622	457			246.734	403.617	382	203.252	389.372	362.401		0.0619718	5.03528	0.876881	1	Cdk5rap3	CDK5 regulatory subunit associated protein 3 [Source:MGI Symbol;Acc:MGI:1933126]
ENSMUSG00000018672	504	327	373	468	555	515			411.768	453.549	284.972	389.844	347.43	408.395		-0.015713	5.26111	0.993926	1	Copz2	coatomer protein complex, subunit zeta 2 [Source:MGI Symbol;Acc:MGI:1929008]
ENSMUSG00000018677	1758	658	1000	1162	1754	1020			1436.29	912.646	764	967.946	1098	808.86		0.133073	6.65537	0.82953	1	Slc25a39	solute carrier family 25, member 39 [Source:MGI Symbol;Acc:MGI:1196386]
ENSMUSG00000018678	137	45	105	157	148	119			111.929	62.415	80.22	130.781	92.648	94.367		-0.225349	3.27217	0.665087	1	Sp2	Sp2 transcription factor [Source:MGI Symbol;Acc:MGI:1926162]
ENSMUSG00000018697	278	363	387	264	492	285			227.126	503.481	295.668	219.912	307.992	226.005		0.319298	4.87162	0.533487	1	Aatf	apoptosis antagonizing transcription factor [Source:MGI Symbol;Acc:MGI:1929608]
ENSMUSG00000018698	8	3	0	0	0	7			6.536	4.161	0	0	0	5.551		0.961857	-1.93225	0.438393	1	Lhx1	LIM homeobox protein 1 [Source:MGI Symbol;Acc:MGI:99783]
ENSMUSG00000018707	8029	3939	10584	8199	12516	9527			6559.69	5463.39	8086.18	6829.77	7835.02	7554.91		-0.0857931	9.46469	0.840147	1	Dync1h1	dynein cytoplasmic 1 heavy chain 1 [Source:MGI Symbol;Acc:MGI:103147]
ENSMUSG00000018727	0	3	21	4	44	17			0	4.161	16.044	3.332	27.544	13.481		-1.09287	0.112105	0.160801	1	Cpsf4l	cleavage and polyadenylation specific factor 4-like [Source:MGI Symbol;Acc:MGI:1277182]
ENSMUSG00000018733	54	80	108	97	152	91			44.118	110.96	82.512	80.801	95.152	72.163		-0.152891	2.99923	0.893623	1	Pex12	peroxisomal biogenesis factor 12 [Source:MGI Symbol;Acc:MGI:2144177]
ENSMUSG00000018736	979	797	1446	1242	1834	1335			799.843	1105.44	1104.74	1034.59	1148.08	1058.65		-0.115637	6.69721	0.862628	1	Ndel1	nuclear distribution gene E-like homolog 1 (A. nidulans) [Source:MGI Symbol;Acc:MGI:1932915]
ENSMUSG00000018740	181	87	158	69	239	147			147.877	120.669	120.712	57.477	149.614	116.571		0.242354	3.57102	0.668705	1	Slc25a35	solute carrier family 25, member 35 [Source:MGI Symbol;Acc:MGI:1919248]
ENSMUSG00000018750	2336	1199	2605	3916	2918	2381			1908.51	1663.01	1990.22	3262.03	1826.67	1888.13		-0.248233	7.71832	0.620744	1	Zbtb4	zinc finger and BTB domain containing 4 [Source:MGI Symbol;Acc:MGI:1922830]
ENSMUSG00000018752	97	37	116	102	166	142			79.249	51.319	88.624	84.966	103.916	112.606		-0.375899	3.12426	0.523297	1	BC096441	cDNA sequence BC096441 [Source:MGI Symbol;Acc:MGI:3845075]
ENSMUSG00000018761	992	402	629	712	834	589			810.464	557.574	480.556	593.096	522.084	467.077		0.259733	5.85238	0.716955	1	Mpdu1	mannose-P-dolichol utilization defect 1 [Source:MGI Symbol;Acc:MGI:1346040]
ENSMUSG00000018765	818	622	1091	1002	1344	964			668.306	862.714	833.524	834.666	841.344	764.452		-0.0496152	6.32007	0.93619	1	Fxr2	fragile X mental retardation, autosomal homolog 2 [Source:MGI Symbol;Acc:MGI:1346074]
ENSMUSG00000018770	2232	2246	1390	1146	2301	1658			1823.54	3115.2	1061.96	954.618	1440.43	1314.79		0.538438	7.32619	0.310197	1	Atp5g3	ATP synthase, H+ transporting, mitochondrial F0 complex, subunit C3 (subunit 9) [Source:MGI Symbol;Acc:MGI:2442035]
ENSMUSG00000018774	889	414	902	1525	914	937			726.313	574.218	689.128	1270.33	572.164	743.041		-0.277007	6.26805	0.570309	1	Cd68	CD68 antigen [Source:MGI Symbol;Acc:MGI:88342]
ENSMUSG00000018776	0	0	0	5	30	1			0	0	0	4.165	18.78	0.793		-7.02216	-1.23844	3.55117e-05	0.00905454	Amac1	acyl-malonyl condensing enzyme 1 [Source:MGI Symbol;Acc:MGI:1927128]
ENSMUSG00000018796	53225	8769	18183	19011	41052	22929			43484.8	12162.6	13891.8	15836.2	25698.6	18182.7		0.28772	11.1046	0.661804	1	Acsl1	acyl-CoA synthetase long-chain family member 1 [Source:MGI Symbol;Acc:MGI:102797]
ENSMUSG00000018800	603	380	707	557	928	652			492.651	527.06	540.148	463.981	580.928	517.036		-0.00105923	5.69959	0.998922	1	Abca5	ATP-binding cassette, sub-family A (ABC1), member 5 [Source:MGI Symbol;Acc:MGI:2386607]
ENSMUSG00000018809	116	84	121	115	206	114			94.772	116.508	92.444	95.795	128.956	90.402		-0.100871	3.36215	0.939953	1	Smyd4	SET and MYND domain containing 4 [Source:MGI Symbol;Acc:MGI:2442796]
ENSMUSG00000018819	868	496	768	950	905	979			709.156	687.952	586.752	791.35	566.53	776.347		-0.0731206	6.10786	0.875899	1	Lsp1	lymphocyte specific 1 [Source:MGI Symbol;Acc:MGI:96832]
ENSMUSG00000018820	333	222	601	355	605	452			272.061	307.914	459.164	295.715	378.73	358.436		0.0488961	5.1049	0.993977	1	Zfyve27	zinc finger, FYVE domain containing 27 [Source:MGI Symbol;Acc:MGI:1919602]
ENSMUSG00000018821	73	140	169	88	167	138			59.641	194.18	129.116	73.304	104.542	109.434		0.296357	3.45385	0.581016	1	Avpi1	arginine vasopressin-induced 1 [Source:MGI Symbol;Acc:MGI:1916784]
ENSMUSG00000018822	96	139	255	405	884	2231			78.432	192.793	194.82	337.365	553.384	1769.18		-2.50668	5.69404	0.000372503	0.0395301	Sfrp5	secreted frizzled-related sequence protein 5 [Source:MGI Symbol;Acc:MGI:1860298]
ENSMUSG00000018830	10304	14633	1902	2145	2829	2094			8418.37	20296	1453.13	1786.78	1770.95	1660.54		2.26242	9.1778	0.000427392	0.0428876	Myh11	myosin, heavy polypeptide 11, smooth muscle [Source:MGI Symbol;Acc:MGI:102643]
ENSMUSG00000018841	700	404	649	741	810	628			571.9	560.348	495.836	617.253	507.06	498.004		0.0236611	5.76506	0.993971	1	Rad51l3	RAD51-like 3 (S. cerevisiae) [Source:MGI Symbol;Acc:MGI:1261809]
ENSMUSG00000018844	6	1	2	3	57	2			4.902	1.387	1.528	2.499	35.682	1.586		-2.41827	-0.286773	0.0101362	0.366747	Fndc8	fibronectin type III domain containing 8 [Source:MGI Symbol;Acc:MGI:1926169]
ENSMUSG00000018845	42	73	67	97	95	83			34.314	101.251	51.188	80.801	59.47	65.819		-0.257702	2.69397	0.783884	1	Unc45b	unc-45 homolog B (C. elegans) [Source:MGI Symbol;Acc:MGI:2443377]
ENSMUSG00000018846	7836	1800	3795	4196	8909	5854			6402.01	2496.6	2899.38	3495.27	5577.03	4642.22		-0.159809	8.75046	0.811827	1	Pank3	pantothenate kinase 3 [Source:MGI Symbol;Acc:MGI:2387464]
ENSMUSG00000018848	412	372	584	408	640	509			336.604	515.964	446.176	339.864	400.64	403.637		0.150778	5.33859	0.801224	1	Rars	arginyl-tRNA synthetase [Source:MGI Symbol;Acc:MGI:1914297]
ENSMUSG00000018849	138	253	884	30	822	455			112.746	350.911	675.376	24.99	514.572	360.815		0.301684	5.05249	0.621151	1	Wwc1	WW, C2 and coiled-coil domain containing 1 [Source:MGI Symbol;Acc:MGI:2388637]
ENSMUSG00000018858	208	211	241	122	358	266			169.936	292.657	184.124	101.626	224.108	210.938		0.160738	4.28557	0.698127	1	Ict1	immature colon carcinoma transcript 1 [Source:MGI Symbol;Acc:MGI:1915822]
ENSMUSG00000018861	66	59	83	50	118	93			53.922	81.833	63.412	41.65	73.868	73.749		0.0100273	2.68267	0.926602	1	Fdxr	ferredoxin reductase [Source:MGI Symbol;Acc:MGI:104724]
ENSMUSG00000018865	0	0	1	0	2	1			0	0	0.764	0	1.252	0.793		-1.08787	-4.2325	1	1	Sult4a1	sulfotransferase family 4A, member 1 [Source:MGI Symbol;Acc:MGI:1888971]
ENSMUSG00000018868	6	0	0	0	1	1			4.902	0	0	0	0.626	0.793		1.78615	-3.16676	0.376893	1	Pnpla5	patatin-like phospholipase domain containing 5 [Source:MGI Symbol;Acc:MGI:1923022]
ENSMUSG00000018882	411	227	321	280	397	242			335.787	314.849	245.244	233.24	248.522	191.906		0.398864	4.71436	0.534793	1	Mrpl45	mitochondrial ribosomal protein L45 [Source:MGI Symbol;Acc:MGI:1914286]
ENSMUSG00000018893	19	66	115	4	44	39			15.523	91.542	87.86	3.332	27.544	30.927		1.53539	2.04475	0.0239228	0.637048	Mb	myoglobin [Source:MGI Symbol;Acc:MGI:96922]
ENSMUSG00000018899	552	419	654	473	883	711			450.984	581.153	499.656	394.009	552.758	563.823		-0.00959308	5.65788	0.978539	1	Irf1	interferon regulatory factor 1 [Source:MGI Symbol;Acc:MGI:96590]
ENSMUSG00000018900	511	958	1433	672	1179	1141			417.487	1328.75	1094.81	559.776	738.054	904.813		0.293417	6.36887	0.623143	1	Slc22a5	solute carrier family 22 (organic cation transporter), member 5 [Source:MGI Symbol;Acc:MGI:1329012]
ENSMUSG00000018906	168	101	242	162	300	182			137.256	140.087	184.888	134.946	187.8	144.326		0.00376526	3.95042	0.990732	1	P4ha2	procollagen-proline, 2-oxoglutarate 4-dioxygenase (proline 4-hydroxylase), alpha II polypeptide [Source:MGI Symbol;Acc:MGI:894286]
ENSMUSG00000018907	0	3	4	0	7	7			0	4.161	3.056	0	4.382	5.551		-0.646153	-1.83355	0.643982	1	Alox12e	arachidonate lipoxygenase, epidermal [Source:MGI Symbol;Acc:MGI:1274790]
ENSMUSG00000018909	1596	729	1725	2005	2031	2474			1303.93	1011.12	1317.9	1670.16	1271.41	1961.88		-0.347215	7.16087	0.527181	1	Arrb1	arrestin, beta 1 [Source:MGI Symbol;Acc:MGI:99473]
ENSMUSG00000018914	0	2	1	0	0	0			0	2.774	0.764	0	0	0		3.86606	-4.55291	0.163455	1	Il3	interleukin 3 [Source:MGI Symbol;Acc:MGI:96552]
ENSMUSG00000018916	1	1	0	0	6	2			0.817	1.387	0	0	3.756	1.586		-1.56083	-2.92935	0.588899	1	Csf2	colony stimulating factor 2 (granulocyte-macrophage) [Source:MGI Symbol;Acc:MGI:1339752]
ENSMUSG00000018919	0	5	1	2	2	1			0	6.935	0.764	1.666	1.252	0.793		0.574331	-2.64451	0.502538	1	Tm4sf5	transmembrane 4 superfamily member 5 [Source:MGI Symbol;Acc:MGI:1922854]
[truncated: 26,533 more rows]
