# Supplementary material for: Loss of the RNA polymerase III repressor MAF1 confers obesity resistance
Source: Genes Dev. 2015 May 1;29(9):934–47. doi: 10.1101/gad.258350.115 (PMC4421982; doi:10.1101/gad.258350.115)
Supplement: Supplemental Material [file supp_29.9.934_TableS3.xlsx]

## Sheet: Legend
Table S3. Pol III transcriptome RNA-seq scores. Column A attributes a number to each entry as in Table S3 of Renaud et al. Genome Res. 24:37-51 (2014), except for the addition of the newly described correct locus BC1 (see http://www.ncbi.nlm.nih.gov/gene/100568459) (ID no 277.5 in column A) and the removal of entries labeled in red in Table S3 of Renaud et al. Column B indicates chromosomal locat…

## Sheet: all
				eWAT WT replicate 1			eWAT WT replicate 2			eWAT WT replicate 3			eWAT KO replicate 1			eWAT KO replicate 2			eWAT KO replicate 3			limma and GLM analyses
Id number	Locus position with link (NCBI37/mm9)	Locus annotation		WT_rep1 all tags	WT_rep1 precursor only tags	WT_rep1 mature tags	WT_rep2 all tags	WT_rep2 precursor only tags	WT_rep2 mature tags	WT_rep3 all tags	WT_rep3 precursor only tags	WT_rep3 mature tags	KO_rep1 all tags	KO_rep1 precursor only tags	KO_rep1 mature tags	KO_rep2 all tags	KO_rep2 precursor only tags	KO_rep2 mature tags	KO_rep3 all tags	KO_rep3 precursor only tags	KO_rep3 mature tags	Called by GLM with precursor only tags	Called by limma with precursor only tags	Called by GLM with mature tags	Called by limma with mature tags	Called by GLM with all tags	Called by limma with all tags
2	chr1:34491657-34491728	n-Te21	chr1_1547_tRNAGlu_TTC-	23.94	1.52	22.42	43.62	9.53	36.75	103.3	18.85	86.37	71.14	8.95	62.19	36.07	3.38	32.68	205.05	52.42	162.86	0	0	0	0	0	0
3	chr1:51376031-51376130	NA_1	NA_1	0			0			0			0			0			0			ND	ND	ND	ND	ND	ND
4	chr1:74863321-74863391	n-Tg11	chr1_1392_tRNAGly_GCC-	73.45	7.1	66.34	76.51	3.05	73.45	261.49	1.93	259.56	88.28	7.96	80.32	105.49	6.76	98.72	206.22	20.48	185.73	0	0	0	0	0	0
5	chr1:78294370-78294441	n-Tp1	chr1_284_tRNAPro_AGG+	0	0	0	0.04	0	0.03	0.15	0	0.14	0	0	0	0	0	0	0	0	0	0	0	0	0	0	0
6	chr1:112801324-112801396	n-Tk7	chr1_1268_tRNALys_CTT-	0	0	0	0	0	0	0	0	0	0	0	0	1.69	0	1.69	1.86	0	1.86	0	0	0	0	0	0
7	chr1:120246867-120247052	B2_Mm2_SINE_B2+	B2_Mm2_SINE_B2+	2.36			148.87			114.84			14.01			687.53			180.44			ND	ND	ND	ND	ND	ND
8	chr1:130008960-130009059	B2_Mm2_B2_SINE+	B2_Mm2_B2_SINE+	8			28.18			16.6			35.14			64.53			47.42			ND	ND	ND	ND	ND	ND
9	chr1:134930539-134930611	n-Tk26	chr1_485_tRNALys_TTT+	1.64	1.52	0.12	4.7	0.76	4.19	12.98	2.57	12.16	14.04	10.69	6.51	6.96	1.69	6.38	22.96	2.63	23.26	0	0	0	0	0	0
10	chr1:134930904-134930976	n-Tk25	chr1_1184_tRNALys_TTT-	1.47	1.34	0.12	13.86	9.92	4.19	22	11.6	12.16	66.83	63.69	6.11	18.8	13.52	6.38	93.89	73.56	23.26	1	0	0	0	0	0
11	chr1:155305794-155305866	n-Ti13	chr1_583_tRNAIle_TAT+	0	0	0	0	0	0	0	0	0	0	0	0	0	0	0	0	0	0	0	0	0	0	0	0
12	chr1:167571765-167571836	n-Tp2	chr1_672_tRNAPro_AGG+	0.07	0	0.07	1.42	0	1.41	4.71	0.86	3.89	0.49	0	0.49	1.66	0	1.65	12.68	0.78	12.28	0	0	0	0	0	0
13	chr1:167572402-167572473	n-Tp8	chr1_1022_tRNAPro_CGG-	0.07	0	0.07	2.81	0.76	2.05	12.85	0.38	12.52	2.08	0	2.08	4.76	0	4.75	33.3	4.7	29.29	0	0	0	0	0	0
14	chr1:172930087-172930186	B2_Mm2_SINE-	B2_Mm2_SINE-	3.88			2.75			4.83			6.02			6.25			13.36			ND	ND	ND	ND	ND	ND
15	chr1:172964073-172964146	n-Tn6	chr1_1006_tRNAAsn_GTT-	12.07	11.16	1.02	11.72	7.82	4.23	27.12	12.48	16.02	28.68	24.88	4.15	27.95	16.91	11.59	67.11	38.02	30.82	0	1	0	0	0	0
16	chr1:172967160-172967231	n-Td4	chr1_1005_tRNAAsp_GTC-	51.79	7.58	68.4	71.15	1.22	80.15	369.93	6.73	406.77	153.71	27.04	199.98	82.89	4.12	93.12	378.6	18.21	415.23	0	0	0	0	0	0
17	chr1:172968128-172968199	n-Tg21	chr1_1004_tRNAGly_TCC-	140.98	1.01	140.11	120.19	0	120.51	452.86	1.6	451.7	176.84	2.98	175.11	306	2.24	303.98	241.73	1.86	241.36	0	0	0	0	0	0
18	chr1:172968745-172968827	n-Tl15	chr1_698_tRNALeu_CAG+	4.68	1.01	3.67	4.3	0	4.29	10.2	0.96	9.54	15.64	0	15.77	18.46	6.76	11.7	34.68	0	34.98	0	0	0	1	0	1
19	chr1:172975116-172975186	n-Tg12	chr1_699_tRNAGly_GCC+	82.55	15.83	66.72	110.55	43.42	67.66	319.02	66.76	252.74	114.58	34.56	80.02	113.27	18.6	94.86	381.17	209.32	173.49	0	0	0	0	0	0
20	chr1:172994295-172994366	n-Te5	chr1_1002_tRNAGlu_CTC-	28.43	0.92	27.81	21.9	3.09	19.87	77.22	6.09	75.16	63.23	18.35	47.06	27.23	4.27	23.44	116.11	44.3	77.62	1	0	0	0	0	0
21	chr1:172994830-172994901	n-Tg20	chr1_1001_tRNAGly_TCC-	139.71	0	139.85	121.39	1.26	120.45	452.7	2.9	449.93	179.33	6.29	173.44	312.12	9.57	302.76	285.81	48.34	238.25	1	1	0	0	0	0
22	chr1:172995489-172995560	n-Td3	chr1_1000_tRNAAsp_GTC-	58.09	16.34	63.89	72.19	4.7	76.24	380.08	25.12	391.62	174.63	51.37	193.32	89.03	13.24	88.87	467.24	117.25	397.52	0	0	0	0	0	0
23	chr1:172996115-172996197	n-Tl18	chr1_701_tRNALeu_CAG+	3.67	0	3.67	3.28	0.25	3.02	6.53	0	6.52	19.39	4.22	15.17	9.47	0	9.45	32.24	3.25	28.98	0	0	0	1	0	1
24	chr1:172996762-172996832	n-Tg17	chr1_702_tRNAGly_GCC+	67.12	1.01	66.11	74.09	7.63	66.71	267.6	14.17	254.05	135.25	52.73	83.5	129.57	32.4	97.7	391.61	211.26	184.37	1	1	0	0	0	0
25	chr1:173001923-173001994	n-Te8	chr1_999_tRNAGlu_CTC-	28.43	0.92	27.81	21.9	3.09	19.87	77.22	6.09	75.16	63.23	18.35	47.06	27.23	4.27	23.44	116.11	44.3	77.62	1	0	0	0	0	0
26	chr1:173002465-173002536	n-Tg24	chr1_998_tRNAGly_TCC-	139.71	0	139.85	121.39	1.26	120.45	452.7	2.9	449.93	179.33	6.29	173.44	310.43	7.88	302.76	284.41	46.94	238.25	1	1	0	0	0	0
27	chr1:173003124-173003195	n-Td7	chr1_997_tRNAAsp_GTC-	49.85	7.92	64.09	69.27	1.22	76.79	362.85	6.25	393.17	161.24	37.99	193.32	82.25	5.81	89.5	380.28	28.06	399.76	0	0	0	0	0	0
28	chr1:173003750-173003832	n-Tl19	chr1_703_tRNALeu_CAG+	3.67	0	3.67	3.28	0.25	3.02	6.53	0	6.52	19.39	4.22	15.17	9.47	0	9.45	32.24	3.25	28.98	0	0	0	1	0	1
29	chr1:173004433-173004503	n-Tg18	chr1_704_tRNAGly_GCC+	67.12	1.01	66.11	74.86	8.39	66.71	267.6	14.17	254.05	132.77	50.24	83.5	129.57	32.4	97.7	393.86	213.59	184.29	1	1	0	0	0	0
30	chr1:173009537-173009608	n-Te7	chr1_996_tRNAGlu_CTC-	28.43	0.92	27.81	21.9	3.09	19.87	77.22	6.09	75.16	63.23	18.35	47.06	27.23	4.27	23.44	116.11	44.3	77.62	1	0	0	0	0	0
31	chr1:173010079-173010150	n-Tg23	chr1_995_tRNAGly_TCC-	139.71	0	139.85	121.39	1.26	120.45	452.7	2.9	449.93	179.33	6.29	173.44	310.43	7.88	302.76	284.41	46.94	238.25	1	1	0	0	0	0
32	chr1:173010738-173010809	n-Td6	chr1_994_tRNAAsp_GTC-	49.85	7.92	64.09	69.27	1.22	76.79	362.85	6.25	393.17	161.24	37.99	193.32	82.25	5.81	89.5	380.28	28.06	399.76	0	0	0	0	0	0
33	chr1:173011364-173011446	n-Tl20	chr1_705_tRNALeu_CAG+	3.67	0	3.67	3.28	0.25	3.02	6.53	0	6.52	19.39	4.22	15.17	9.47	0	9.45	32.24	3.25	28.98	0	0	0	1	0	1
34	chr1:173012007-173012077	n-Tg19	chr1_706_tRNAGly_GCC+	67.12	1.01	66.11	74.03	7.63	66.64	267.6	14.17	254.05	133.76	51.24	83.5	128.16	30.99	97.7	388.81	208.47	184.37	1	1	0	0	0	0
35	chr1:173031969-173032051	n-Tl21	chr1_993_tRNALeu_CAG-	6.71	3.04	3.67	5.31	2.28	3.02	8.46	1.93	6.52	18.16	2.98	15.17	14.52	5.07	9.47	34.56	5.58	28.98	0	1	0	1	0	1
36	chr1:173032502-173032573	n-Td5	chr1_707_tRNAAsp_GTC+	52.37	0.11	84.9	69.97	0.52	79.41	366.04	2.06	407.53	145.37	2.57	232.27	81.02	3.56	90.45	380.91	21.78	414	0	0	0	0	0	0
37	chr1:173032887-173032958	n-Tg22	chr1_708_tRNAGly_TCC+	139.97	0	140.11	122.48	2.28	120.51	453.34	2.57	451.22	173.69	0	174.94	304.6	0.55	304.25	246.07	6.51	241.04	0	0	0	0	0	0
38	chr1:173033174-173033245	n-Te6	chr1_709_tRNAGlu_CTC+	27.44	0.09	27.65	18.95	0.36	19.43	79.89	8.35	75.89	48.73	2.59	49.05	26.66	3.72	23.44	91.52	18.05	80.21	0	0	0	0	0	0
39	chr1:173041574-173041646	n-Tv14	chr1_710_tRNAVal_CAC+	6.93	0	6.93	9.7	1.14	8.72	30.85	3.86	26.98	19.65	5.97	14.95	25.06	0.84	24.21	59.8	12.1	49.08	0	0	0	0	0	0
40	chr1:173073622-173073789	NA_2	NA_2	1.01			2.28			2.9			12.93			5.07			8.38			ND	ND	ND	ND	ND	ND
41	chr1:173599570-173599642	n-Th1	chr1_717_tRNAHis_ATG+	0	0	0	0.63	0.38	0.25	1.61	0	1.6	0	0	0	6.76	0	6.76	4.19	0.46	3.72	0	0	0	0	0	0
42	chr1:175320460-175320533	n-Tr20	chr1_730_tRNAArg_TCT+	0	0	0	0	0	0	0	0	0	0	0	0	3.38	3.38	0	2.79	0.93	1.86	0	0	0	0	0	0
43	chr1:180241842-180241941	B2_Mm2_B2_SINE-	B2_Mm2_B2_SINE-	17.67			19.53			26.16			34.6			109.54			40.93			ND	ND	ND	ND	ND	ND
44	chr1:183986139-183986220	n-Ts15	chr1_791_tRNASer_GCT+	0	0	0	0.15	0	0.15	3.09	0	3.09	0	0	0	0	0	0	2.23	0	2.23	0	0	0	0	0	0
45	chr1:190765285-190765358	n-Tn3	chr1_814_tRNAAsn_GTT+	5.07	5.07	0	8.88	8.64	0.23	11.27	6.42	5.81	8.06	6.96	1.09	10.77	8.92	1.84	15.77	11.36	4.41	0	0	0	0	0	0
47	chr2:18508671-18508744	n-Tn9	chr2_1947_tRNAAsn_GTT-	3.95	3.04	1.02	9.19	5.37	4.15	33.24	18.85	15.78	21.6	17.92	3.89	26.26	15.21	11.59	42	13.03	30.71	0	0	0	0	0	0
49	chr2:27395325-27395450	Rnu6atac	U6atac-	499.21			691.13			1005.27			768.19			941.37			1292.44			ND	ND	ND	ND	0	0
50	chr2:57034489-57034560	n-Ta27	chr2_263_tRNAAla_CGC+	2.02	1.01	1.01	9.15	7.63	1.52	31.42	23.68	8.69	11.94	7.96	4.97	24.52	17.75	6.76	81.95	45.63	41.43	0	0	0	0	0	0
51	chr2:57034805-57034875	n-Tg29	chr2_1747_tRNAGly_GCC-	68.34	1.87	66.46	69.84	2.59	67.78	260.02	7.54	252.96	82.75	2.63	80.11	97.57	2.53	95.24	190.88	18.96	173.57	0	0	0	0	0	0
52	chr2:78964614-78964713	B2_Mm1t_B2_SINE+	B2_Mm1t_B2_SINE+	0			0			0			0			0			0			ND	ND	ND	ND	ND	ND
53	chr2:80479746-80479845	B1_Mus1_Alu_SINE+	B1_Mus1_Alu_SINE+	26.56			67.62			55.42			19.55			393.53			142.04			ND	ND	ND	ND	ND	ND
54	chr2:91078023-91078122	B2_Mm1a_B2_SINE+	B2_Mm1a_B2_SINE+	6.17			18.1			18.25			37.42			278.67			45.31			ND	ND	ND	ND	ND	ND
55	chr2:113929103-113929174	n-Td2	chr2_510_tRNAAsp_GTC+	0	0	0	0	0	0	0	0	0	0	0	0	1.69	0	1.69	0	0	0	0	0	0	0	0	0
56	chr2:118819929-118820028	B3A_B2_SINE-	B3A_B2_SINE-	0			0			0			0			0			0			ND	ND	ND	ND	ND	ND
57	chr2:118872486-118872567	n-Ts21	chr2_1509_tRNASer_GCT-	0	0	0	3.28	0.76	3.27	7.65	0	8.61	7.36	1.99	6.36	9.85	0	9.85	38.13	7.75	32.23	0	0	0	0	0	0
58	chr2:118881889-118881962	n-Ti12	chr2_1506_tRNAIle_GAT-	0	0	0	0.25	0	0.25	0.32	0	0.31	0	0	0	0.56	0	0.55	3.1	0	3.1	0	0	0	0	0	0
59	chr2:122059558-122059657	B1_Mus2_Alu_SINE-	B1_Mus2_Alu_SINE-	19.34			26.86			33.23			26.93			109.97			64.45			ND	ND	ND	ND	ND	ND
60	chr2:122201230-122201301	n-Th4	chr2_1432_tRNAHis_GTG-	54.45	51.7	4.3	113.16	104.47	8.83	257.3	211.2	46.89	269.01	260.23	12.4	324.77	314.14	11.48	779.35	740.99	38.88	1	1	0	0	0	0
61	chr2:122203099-122203170	n-Th3	chr2_1431_tRNAHis_GTG-	31.11	28.36	4.3	98.28	89.59	8.83	230.23	184.13	46.89	217.09	209.31	11.41	295.38	284.76	11.48	666.66	628.12	39.07	1	0	0	0	0	0
62	chr2:122203704-122203775	n-Th5	chr2_586_tRNAHis_GTG+	105.7	102.95	4.3	138.66	129.98	8.83	268.33	222.4	46.59	418.83	411.05	11.41	525.46	514.82	11.48	937.12	898.55	39.27	1	1	0	0	1	1
63	chr2:154878649-154878748	B1F2_Alu_SINE-	B1F2_Alu_SINE-	0			0			0			0			0			0			ND	ND	ND	ND	ND	ND
64	chr2:164681329-164681428	B2_Mm2_B2_SINE+	B2_Mm2_B2_SINE+	22.48			35.37			20.35			289.91			92.67			213.48			ND	ND	ND	ND	ND	ND
65	chr2:173043603-173043702	B1_Mus2_Alu_SINE+	B1_Mus2_Alu_SINE+	3.53			20.36			13.45			42.29			104.86			38.77			ND	ND	ND	ND	ND	ND
66	chr2:180926179-180926278	B2_Mm1t_B2_SINE-	B2_Mm1t_B2_SINE-	13.76			22.9			21.29			24.3			222.61			69.71			ND	ND	ND	ND	ND	ND
67	chr3:3123740-3123812	n-Tk1	chr3_1_tRNALys_CTT+	0	0	0	0	0	0	0	0	0	0	0	0	0	0	0	0	0	0	0	0	0	0	0	0
68	chr3:3149493-3149565	n-Tk9	chr3_2_tRNALys_CTT+	0	0	0	0	0	0	2.38	0	2.38	0	0	0	0	0	0	0.1	0	0.1	0	0	0	0	0	0
70	chr3:19527959-19528031	n-Tr3	chr3_1040_tRNAArg_ACG-	4.05	4.05	0	6.22	6.1	0.12	9.17	7.73	1.45	69.32	68.66	0.65	35.22	30.43	4.78	88.46	80.08	8.37	1	1	0	0	1	1
71	chr3:19528355-19528447	n-Ty1	chr3_27_tRNATyr_GTA_I+	44.47	44.47	0	30.2	30.2	0	83.42	83.1	0.62	187.5	186.51	1.98	118.37	118.37	0	402.38	401.45	1.86	1	1	0	0	1	1
72	chr3:19528782-19528870	n-Ty2	chr3_28_tRNATyr_GTA_I+	1.35	0.84	1	6.54	6.54	0	16.03	14.74	2.56	8.36	8.03	0.64	35.51	34.38	2.22	75.42	73.09	4.64	0	0	0	0	0	0
73	chr3:19528995-19529067	n-Ta14	chr3_29_tRNAAla_AGC+	5.4	5.07	0.33	7.82	4.57	3.24	10.78	4.83	5.94	5.96	2.98	2.97	10.46	0	11.29	24.37	6.51	17.85	0	0	0	0	0	0
74	chr3:24061947-24062029	n-Tl13	chr3_1026_tRNALeu_CAG-	0	0	0	3.3	2.28	1.01	2.45	0	2.45	0.99	0	0.99	8.04	5.07	2.97	7.72	0.93	6.78	0	0	0	0	0	0
75	chr3:27052969-27053068	NA_4	NA_4	0			1.52			0			0			0			0			ND	ND	ND	ND	ND	ND
76	chr3:30500192-30500264	n-Tv8	chr3_48_tRNAVal_AAC+	10.65	8.11	2.53	14.25	2.54	11.86	28.31	1.93	26.37	30.7	14.92	15.84	62.36	10.14	52.22	94.98	16.24	79.27	0	1	0	0	0	1
77	chr3:51162276-51162347	n-Tp17	chr3_92_tRNAPro_TGG+	0.33	0	0.32	3.13	1.26	1.86	8.51	0.96	7.61	11.94	9.45	2.48	9.11	5.07	4.04	20.01	3.25	17.14	1	1	0	0	0	0
78	chr3:51163329-51163400	n-Tp5	chr3_93_tRNAPro_AGG+	3.11	3.04	0.07	3.73	2.41	1.32	7.7	3.86	3.89	6.46	5.97	0.49	6.73	5.07	1.65	53.18	41.28	12.29	0	0	0	0	0	0
79	chr3:58506340-58506439	B2_Mm2-B2_SINE-	B2_Mm2-B2_SINE-	0			0.76			0.96			0			7.76			1.86			ND	ND	ND	ND	ND	ND
80	chr3:59278848-59278919	n-Tv9	chr3_928_tRNAVal_CAC-	0	0	0	0	0	0	0	0	0	0	0	0	0	0	0	0	0	0	0	0	0	0	0	0
81	chr3:84032933-84033003	n-Tg14	chr3_878_tRNAGly_GCC-	68.09	1.36	66.72	69.6	2.21	67.93	258.72	6.09	253.1	81.25	1.13	80.11	99.14	4.22	95.12	184.22	12.44	173.43	0	0	0	0	0	0
82	chr3:90279782-90279853	n-Tm11	chr3_792_tRNAMetInit_CAT-	16.87	12.17	4.69	21.94	6.86	15.07	71.95	33.02	39.31	58.11	41.79	16.42	49.58	23.94	25.63	106.45	52.15	55.02	0	0	0	0	0	0
83	chr3:94499511-94499610	B1_Mus2_Alu_SINE-	B1_Mus2_Alu_SINE-	52.49			126.18			91.94			69.23			443.27			130.19			ND	ND	ND	ND	ND	ND
84	chr3:94739234-94739333	B2_Mm2_B2_SINE-_and_ID_ID_SINE-	B2_Mm2_B2_SINE-_and_ID_ID_SINE-	14.2			17.31			10.47			14.51			33.48			27.21			ND	ND	ND	ND	ND	ND
85	chr3:96115177-96115247	n-Tg2	chr3_282_tRNAGly_CCC+	3.04	0	3.04	0.9	0	0.9	1.49	0	1.49	7.96	0	7.96	5.22	0	5.22	5.28	0.14	6.07	0	0	0	1	0	1
86	chr3:96125997-96126070	n-Tn4	chr3_283_tRNAAsn_GTT+	0	0	0	3.05	1.52	2.28	13.71	4.83	9.83	43.78	37.81	8.95	27.05	27.05	0	91.29	83.81	9.33	1	1	0	0	1	1
87	chr3:96136663-96136735	n-Tv18	chr3_284_tRNAVal_CAC+	6.93	0	6.93	9.23	0.57	8.81	27.66	0.67	26.98	16.58	2.89	14.95	26.24	1.69	24.55	64.77	17.3	48.85	1	0	0	0	0	0
88	chr3:96138538-96138611	n-Tn5	chr3_757_tRNAAsn_GTT-	0	0	0	0.91	0	0.91	6.06	0	6.06	5.08	4.97	0.1	14.57	8.45	6.12	73.56	53.08	20.47	1	1	0	0	1	0
89	chr3:96138894-96138967	n-Tn1	chr3_285_tRNAAsn_GTT+	0	0	0	0.25	0	0.25	0	0	0	0	0	0	0	0	0	2.79	0	2.79	0	0	0	0	0	0
90	chr3:96145079-96145150	n-Tq5	chr3_756_tRNAGln_CTG-	0.39	0	0.39	1.52	0	1.6	10.69	0.96	9.71	8.32	4.97	3.35	8.01	1.69	6.32	40.67	30.1	10.56	1	0	0	0	0	0
91	chr3:96150598-96150669	n-Te19	chr3_286_tRNAGlu_TTC+	0.09	0	0.09	0.54	0	0.73	9.02	0.8	10	13.49	4.58	9.77	8.24	1.69	6.86	89.95	64.76	27.75	1	0	0	0	1	0
92	chr3:96155090-96155160	n-Tg5	chr3_755_tRNAGly_CCC-	0.67	0	0.66	4.57	0	4.57	31.82	0	31.82	33.17	2.98	30.67	14.65	0	14.64	65.75	8.84	57.07	0	0	0	0	0	0
93	chr3:96186834-96186904	n-Tg4	chr3_287_tRNAGly_CCC+	0.67	0	0.66	4.57	0	4.57	31.82	0	31.82	33.17	2.98	30.67	14.65	0	14.64	65.75	8.84	57.07	0	0	0	0	0	0
94	chr3:96191328-96191399	n-Te20	chr3_754_tRNAGlu_TTC-	0.09	0	0.09	0.54	0	0.73	9.02	0.8	10	12.49	3.59	9.77	8.24	1.69	6.86	44.78	19.6	27.75	1	1	0	0	0	0
95	chr3:96202982-96203053	n-Tq4	chr3_753_tRNAGln_CTG-	0.39	0	0.39	2.28	0.76	1.6	14.55	4.83	9.71	21.26	17.91	3.35	24.92	18.6	6.32	107.1	96.53	10.56	1	1	0	0	1	1
96	chr3:96206141-96206214	n-Tn10	chr3_289_tRNAAsn_GTT+	0.91	0	1.02	3.9	0	4.23	14.79	0.31	15.87	25.19	21.39	4.15	21.61	10.56	11.59	126.24	97.26	30.71	1	1	0	0	1	1
97	chr3:96213992-96214063	n-Th6	chr3_291_tRNAHis_GTG+	2.87	0.12	4.3	10.39	1.71	8.83	51.29	5.19	46.89	51.99	44.11	11.51	34.36	22.74	12.17	115.03	74.94	41.26	1	1	0	0	0	0
98	chr3:96227956-96228026	n-Tg6	chr3_752_tRNAGly_CCC-	0.67	0	0.66	4.57	0	4.57	31.82	0	31.82	39.63	10.94	28.69	26.48	11.83	14.64	94.36	37.55	56.87	1	1	0	0	0	0
99	chr3:96232158-96232230	n-Tk15	chr3_292_tRNALys_CTT+	20.1	16.89	4.73	34.98	6.58	31.32	128.91	22.38	116.27	71.79	60.14	18.55	37.08	10.41	27.69	126.12	47.78	86.66	0	0	0	0	0	0
100	chr3:96239895-96239966	n-Th2	chr3_293_tRNAHis_GTG+	3.37	1.01	3.93	7.44	0.19	7.4	42.69	2.15	41.21	20.06	13.56	10.13	15.01	7	8.38	67.22	32.24	35.74	1	1	0	0	0	0
101	chr3:96255348-96255421	n-Tn11	chr3_294_tRNAAsn_GTT+	2.43	1.52	1.02	5.3	1.39	4.23	19.33	4.98	15.72	243.18	239.37	4.15	94.34	83.28	11.59	258.59	229.5	30.82	1	1	0	0	1	1
102	chr3:96256418-96256489	n-Th7	chr3_295_tRNAHis_GTG+	2.87	0.12	4.3	10.39	1.71	8.83	49.08	3.13	46.61	57.41	49.54	11.51	36.57	25.53	11.9	107.76	68.45	40.46	1	1	0	0	0	0
103	chr3:96261993-96262064	n-Th9	chr3_751_tRNAHis_GTG-	2.87	0.12	4.3	10.39	1.71	8.83	49.08	3.13	46.61	45.96	38.09	11.51	20.51	9.47	11.9	88.2	48.9	40.46	1	1	0	0	0	0
104	chr3:96263061-96263134	n-Tn13	chr3_750_tRNAAsn_GTT-	2.43	1.52	1.02	5.3	1.39	4.23	18.84	4.5	15.72	164.55	160.74	4.15	57.97	46.91	11.59	186.88	157.8	30.82	1	1	0	0	1	1
105	chr3:96267895-96267966	n-Th11	chr3_749_tRNAHis_GTG-	2.02	0	2.02	1.9	0	1.9	16.04	0	16.04	0	0	0	8.96	5.07	5.56	9.31	1.86	7.45	0	0	0	0	0	0
106	chr3:96283314-96283385	n-Tq3	chr3_297_tRNAGln_CTG+	1.41	1.01	0.39	1.52	0	1.6	11.65	1.93	9.71	9.82	6.46	3.35	14.78	8.45	6.32	40.05	29.48	10.56	1	1	0	0	0	0
107	chr3:96301704-96301777	n-Tn12	chr3_298_tRNAAsn_GTT+	3.95	3.04	1.02	15.54	11.63	4.23	22.28	7.64	16.02	31.17	27.36	4.15	14.42	3.38	11.59	59.11	30.03	30.82	0	0	0	0	0	0
108	chr3:96303435-96303507	n-Tk16	chr3_748_tRNALys_CTT-	23.14	19.94	4.73	39.44	11.03	31.32	135.52	29.47	115.78	60.01	48.52	18.39	36.81	10.14	27.69	96.78	18.91	86.2	0	0	0	0	0	0
109	chr3:96304289-96304360	n-Th8	chr3_747_tRNAHis_GTG-	5.91	3.16	4.3	27.18	18.5	8.83	74.47	28.38	46.89	68.03	60.16	11.51	53.35	42.71	11.48	224.69	185.53	40.32	1	0	0	0	0	0
110	chr3:96304932-96305003	n-Tg26	chr3_746_tRNAGly_TCC-	151.8	12.17	139.76	131.63	11.44	120.51	460.32	8.42	452.82	195.58	21.89	174.94	308.59	3.94	304.88	257.56	17.69	241.36	0	0	0	0	0	0
111	chr3:96305370-96305441	n-Te13	chr3_745_tRNAGlu_CTC-	27.29	0	27.4	18.93	0.38	19.49	74.32	2.81	75.59	46.41	0	49.33	22.95	0	23.44	81.33	6.2	81.15	0	0	0	0	0	0
112	chr3:96962008-96962079	n-Te12	chr3_303_tRNAGlu_CTC+	27.29	0	27.4	18.82	0.38	19.27	73.44	1.84	75.76	47.55	0.99	49.47	24.63	1.69	23.44	78.31	3.4	80.83	0	0	0	0	0	0
113	chr3:97485382-97485453	n-Tq2	chr3_309_tRNAGln_CTG+	0	0	0	2.49	2.28	0.2	6.05	0.96	5.08	4.58	3.48	1.1	11.56	5.07	6.49	40.37	26.68	13.68	1	0	0	0	0	0
114	chr3:121992390-121992489	B2_Mm1t_B2_SINE-	B2_Mm1t_B2_SINE-	17.51			26.88			14.97			47.28			137.99			86.28			ND	ND	ND	ND	ND	ND
115	chr3:121995866-121995950	n-Tr22	chr3_628_tRNAArg_TCT_I-	46.88	46.88	0	27.64	26.88	1.52	63.39	55.66	15.46	135.75	134.26	2.98	122.65	118.85	7.6	228.37	223.71	9.3	0	1	0	0	0	1
116	chr3:123602105-123602176	n-Te1	chr3_622_tRNAGlu_CTC-	0	0	0	0	0	0	0	0	0	0	0	0	0	0	0	0	0	0	0	0	0	0	0	0
117	chr3:146184477-146184576	B1_Mus2_alu_SINE+	B1_Mus2_alu_SINE+	5.33			20.77			13.17			73.15			388.98			36.86			ND	ND	ND	ND	ND	ND
118	chr4:10801211-10801292	n-Ts9	chr4_16_tRNASer_AGA+	2.39	0.66	2.39	2.24	0.76	1.64	9.24	3.68	6.54	19	12.93	7.67	15.1	11.82	3.26	29.94	15.92	14.68	1	1	0	0	0	1
119	chr4:11181665-11181764	BC1_Mm_scRNA+	BC1_Mm_scRNA+	19.81			120.75			150.28			22.49			1981.69			607.21			ND	ND	ND	ND	ND	ND
123	chr4:27831926-27831999	n-Ti2	chr4_62_tRNAIle_AAT+	0	0	0	0.25	0	0.25	0.32	0	0.31	0	0	0	0.56	0	0.55	0.31	0	0.3	0	0	0	0	0	0
124	chr4:32317225-32317295	n-Tg3	chr4_67_tRNAGly_CCC+	0	0	0	0	0	0	0.24	0	0.24	0.49	0	0.49	1.69	0	3.38	3.72	0.93	3.79	0	0	0	1	0	1
125	chr4:40161169-40161268	B2_Mm1t_B2_SINE+	B2_Mm1t_B2_SINE+	11.77			20.94			22.77			77.34			656.48			147.86			ND	ND	ND	ND	ND	ND
126	chr4:43505660-43505930	Rmrp	RNase_MRP-	50958.6			40540			37575.6			46316.9			41084.9			50576.1			ND	ND	ND	ND	0	0
127	chr4:82265527-82265598	n-Th10	chr4_1697_tRNAHis_GTG-	6.93	4.18	4.3	27.18	18.5	8.83	71.91	25.81	46.89	188	180.13	11.51	87.92	76.3	12.17	220.84	180.87	41.01	1	1	0	0	1	1
128	chr4:97438963-97439062	NA_5	NA_5	0			0			0			0			1.69			0			ND	ND	ND	ND	ND	ND
129	chr4:117949245-117949344	NA_6	NA_6	0			0			0			0			0			0			ND	ND	ND	ND	ND	ND
130	chr4:128780080-128780179	B2_Mm1t_B2_SINE+	B2_Mm1t_B2_SINE+	5.29			17.85			12.44			33.56			275.87			61.39			ND	ND	ND	ND	ND	ND
131	chr4:131681174-131681245	n-Ta22	chr4_626_tRNAAla_CGC+	0	0	0	6.18	0	6.18	20.49	0	20.49	0	0	0	0	0	0	14.9	0	14.9	0	0	0	0	0	0
132	chr4:131972358-131972457	B2_Mm1t_B2_SINE+	B2_Mm1t_B2_SINE+	1.13			5.34			3.14			6.1			8.96			12.69			ND	ND	ND	ND	ND	ND
133	chr4:132071923-132071994	n-Ta8	chr4_645_tRNAAla_AGC+	0	0	0	0	0	0	0	0	0	2.48	0	2.48	4.05	0	4.05	4.03	0	4.03	0	0	0	1	1	1
134	chr4:132670411-132670481	n-Tg9	chr4_1314_tRNAGly_GCC-	0	0	0	0	0	0	0	0	0	0	0	0	0	0	0	0	0	0	0	0	0	0	0	0
135	chr4:135478326-135478425	B2_Mm2_B2_SINE+	B2_Mm2_B2_SINE+	6.37			14.2			15.61			41.44			148.37			43.48			ND	ND	ND	ND	ND	ND
136	chr4:135550206-135550305	B1_Mus1_Alu_SINE+	B1_Mus1_Alu_SINE+	31.04			78.12			62.55			26.18			380.65			115.52			ND	ND	ND	ND	ND	ND
137	chr4:138986421-138986492	n-Tv1	chr4_1183_tRNAVal_AAC-	0	0	0	0	0	0	0	0	0	0	0	0	0	0	0	0	0	0	0	0	0	0	0	0
138	chr4:141510536-141510635	B4_B4_SINE-	B4_B4_SINE-	0			0			0			0			0			0			ND	ND	ND	ND	ND	ND
139	chr4:148800836-148800935	NA_7	NA_7	0			0.76			0			0			0			0			ND	ND	ND	ND	ND	ND
140	chr5:5627681-5627751	n-Ts1	chr5_13_tRNASeC_TCA+	2.02	2.02	0	4.57	4.57	0	7.73	6.76	0.96	0.99	0.99	0	3.38	3.38	0	9.31	9.31	0	0	0	0	0	0	0
141	chr5:30439143-30439242	B2_Mm2_B2_SINE-	B2_Mm2_B2_SINE-	0			0			0			0			0			0			ND	ND	ND	ND	ND	ND
142	chr5:31190456-31190544	n-Ty9	chr5_109_tRNATyr_GTA_I+	24.73	24.73	0	49.17	49.17	0	119.15	118.19	1.92	49.25	48.92	0.64	97	96.71	0.54	213.81	213.35	0.92	0	0	0	0	0	0
143	chr5:31190888-31190960	n-Ta15	chr5_110_tRNAAla_AGC+	0.33	0	0.33	4.76	1.52	3.24	5.95	0	5.94	9.94	6.96	2.97	10.46	0	11.29	26.23	8.38	17.85	0	0	0	0	0	0
144	chr5:33205445-33205544	B1_Mus2_Alu_SINE-	B1_Mus2_Alu_SINE-	20.45			123.52			76.34			33.45			401.55			194.81			ND	ND	ND	ND	ND	ND
145	chr5:54383776-54383875	B2_Mm2_B2_SINE-	B2_Mm2_B2_SINE-	16.24			6.25			7.24			20.13			7.2			16.96			ND	ND	ND	ND	ND	ND
146	chr5:65926870-65927025	B2_Mm2_SINE_B2+	B2_Mm2_SINE_B2+	29.42			30.45			24.09			63.94			207.73			74.14			ND	ND	ND	ND	ND	ND
147	chr5:92781746-92781845	B2_Mm1a_B2_SINE-_and_RLTR13D2_ERVK_LTR-	B2_Mm1a_B2_SINE-_and_RLTR13D2_ERVK_LTR-	5.37			15.62			11.65			20.21			59.42			36.86			ND	ND	ND	ND	ND	ND
148	chr5:93139643-93139742	B2_Mm2_B2_SINE-	B2_Mm2_B2_SINE-	51.75			41.62			57.49			313.17			127.98			208.16			ND	ND	ND	ND	ND	ND
149	chr5:98470109-98470181	n-Tk8	chr5_1627_tRNALys_CTT-	1.01	1.01	0	0	0	0	1.04	0	1.03	0.99	0	0.99	0	0	0	0	0	0	0	0	0	0	0	0
150	chr5:101421893-101421964	n-Td1	chr5_1609_tRNAAsp_GTC-	3.04	0	3.04	18.85	0	19.61	77.21	0	78.17	3.1	0.11	3.97	22.1	0	22.1	77.5	0	80.6	0	0	0	0	0	0
152	chr5:115002158-115002423	B2_Mm2_SINE_B2-	B2_Mm2_SINE_B2-	12			27.18			10.55			23.49			69.06			41.11			ND	ND	ND	ND	ND	ND
153	chr5:125884620-125884691	n-Ta39	chr5_1317_tRNAAla_TGC-	0	0	0	7.75	1.52	8.89	12.24	3.86	8.37	5.3	0	8.28	11.93	1.69	10.24	29.71	3.72	33.98	0	0	0	0	0	0
154	chr5:125885977-125886048	n-Td15	chr5_1316_tRNAAsp_GTC-	52.39	0.11	84.67	70.9	0.52	80.74	366.31	0.13	412.1	143.49	1.46	231.15	82.69	3.56	93.83	365.94	3.62	419.83	0	1	0	0	0	0
155	chr5:125886425-125886497	n-Tf7	chr5_1315_tRNAPhe_GAA-	0.65	0	0.64	1.71	0.25	1.45	4.96	2.57	2.45	2.6	0	2.6	4.04	0.55	3.46	21.35	7.29	15.13	0	0	0	0	0	0
156	chr5:125889386-125889457	n-Td14	chr5_1314_tRNAAsp_GTC-	66.72	22.94	67.6	80.31	10.42	80.1	396.21	34.47	403.59	181.55	54.85	199.94	102.43	23.38	93.43	444.11	85.98	412.24	0	0	0	0	0	0
157	chr5:125889842-125889913	n-Ta34	chr5_702_tRNAAla_TGC+	0	0	0	2.03	0	2.02	5.31	1.45	3.86	6.29	1.99	4.3	9.27	0.84	8.42	15.04	2.79	13.95	0	0	0	0	0	0
158	chr5:134651370-134651469	PB1D7_alu_SINE-	PB1D7_alu_SINE-	0			4.57			0			1.99			0			1.86			ND	ND	ND	ND	ND	ND
159	chr5:135372305-135372576	B3_SINE_B2-	B3_SINE_B2-	7.3			21.74			15.78			87.17			66.22			113.89			ND	ND	ND	ND	ND	ND
160	chr5:137775343-137775442	B1_Mus1_Alu_SINE+	B1_Mus1_Alu_SINE+	10.74			35.54			30.26			16.74			156.05			47.28			ND	ND	ND	ND	ND	ND
161	chr5:140252062-140252161	B2_Mus1_Alu_SINE+	B2_Mus1_Alu_SINE+	0			0.76			0			0			0			0.93			ND	ND	ND	ND	ND	ND
162	chr5:144108745-144108871	n-Ts11	chr5_1135_tRNASer_AGA_I-	0	0	0	0	0	0	0	0	0	0	0	0	0	0	0	0.93	0.93	0	0	0	0	0	0	0
163	chr5:150040577-150040650	n-Tn14	chr5_1043_tRNAAsn_GTT-	0.78	0	0.89	4.86	0.95	4.23	15.83	1.2	16.02	5.4	1.6	4.15	12.73	1.69	11.59	35.25	6.28	30.71	0	0	0	0	0	0
164	chr6:5446594-5446693	NA_8	NA_8	5.07			0			0			0			0			0			ND	ND	ND	ND	ND	ND
165	chr6:10050371-10050443	n-Tv13	chr6_10_tRNAVal_CAC+	6.93	0	6.93	7.63	0	7.63	25.62	0	25.62	10.94	0	10.93	24.5	0	24.5	38.13	0	38.59	0	0	0	0	0	0
166	chr6:29338824-29338895	n-Tp6	chr6_46_tRNAPro_AGG+	0.07	0	0.07	1.32	0	1.32	4.71	0.86	3.89	3.48	2.98	0.49	1.66	0	1.65	14.54	2.84	12.09	0	0	0	0	0	0
167	chr6:30297452-30297551	Rn5S	5S_rRNA-	0			0			0			0			0			0			ND	ND	ND	ND	0	0
168	chr6:35127220-35127319	B1_Mm_Alu_SINE-	B1_Mm_Alu_SINE-	5.4			39.43			30.6			8.68			126.03			51.98			ND	ND	ND	ND	ND	ND
169	chr6:38287916-38288126	B2_Mm2_SINE_B2-	B2_Mm2_SINE_B2-	21.81			30.71			47.63			199.01			384.33			169.04			ND	ND	ND	ND	ND	ND
170	chr6:38483931-38484003	n-Tr10	chr6_107_tRNAArg_CCT+	1.52	0	1.52	4.12	0	4.88	21.78	0.96	23.71	1.89	0	1.89	10.02	6.76	3.26	9.55	0.93	9.55	0	0	0	0	0	0
171	chr6:47600760-47600854	Rn4.5s	4.5SRNA_scRNA	409.55			1064.37			988.52			584.74			1002.48			2130.65			ND	ND	ND	ND	ND	ND
172	chr6:47604999-47605093	Rn4.5s	4.5SRNA_scRNA	374.81			1011.95			942.27			523.92			974.66			2011.04			ND	ND	ND	ND	ND	ND
173	chr6:47609320-47609414	Rn4.5s	4.5SRNA_scRNA	374.81			1011.95			942.27			523.92			974.66			2011.04			ND	ND	ND	ND	ND	ND
174	chr6:47613660-47613754	Rn4.5s	4.5SRNA_scRNA	374.81			1011.95			942.27			523.92			974.66			2011.04			ND	ND	ND	ND	ND	ND
175	chr6:47617996-47618090	Rn4.5s	4.5SRNA_scRNA	374.81			1011.95			942.27			523.92			974.66			2011.04			ND	ND	ND	ND	ND	ND
176	chr6:47622304-47622398	Rn4.5s	4.5SRNA_scRNA	374.81			1011.95			942.27			523.92			974.66			2011.04			ND	ND	ND	ND	ND	ND
177	chr6:47626642-47626736	Rn4.5s	4.5SRNA_scRNA	374.81			1011.95			942.27			523.92			974.66			2011.04			ND	ND	ND	ND	ND	ND
178	chr6:47630963-47631057	Rn4.5s	4.5SRNA_scRNA	374.81			1011.95			942.27			523.92			974.66			2011.04			ND	ND	ND	ND	ND	ND
179	chr6:47635281-47635375	Rn4.5s	4.5SRNA_scRNA	374.81			1011.95			942.27			523.92			974.66			2011.04			ND	ND	ND	ND	ND	ND
180	chr6:47689877-47689970	Rn4.5s	4.5SRNA_scRNA	727.55			1275.31			1166.36			998.81			1186.17			2537.15			ND	ND	ND	ND	ND	ND
181	chr6:47694136-47694230	Rn4.5s	4.5SRNA_scRNA	373.05			1014.3			946.69			523.21			969.29			2020.32			ND	ND	ND	ND	ND	ND
182	chr6:47698496-47698590	Rn4.5s	4.5SRNA_scRNA	374.29			1008.07			941.03			510.73			952.36			2010.98			ND	ND	ND	ND	ND	ND
183	chr6:47702830-47702924	Rn4.5s	4.5SRNA_scRNA	373.14			1013.89			946.42			525.48			973.01			2019.91			ND	ND	ND	ND	ND	ND
185	chr6:47713262-47713356	Rn4.5s	4.5SRNA_scRNA	373.14			1013.89			946.42			525.48			973.01			2019.91			ND	ND	ND	ND	ND	ND
188	chr6:47731623-47731724	Rny3	Y3_RNA+	23482.3			7575.28			14234.1			38473.6			16105.3			24179.2			ND	ND	ND	ND	0	0
189	chr6:47738068-47738179	Rny1	Y1_RNA-	11400.1			6119.59			8833.42			14012.3			6432.78			13154.5			ND	ND	ND	ND	0	0
190	chr6:47928996-47929067	n-Tc57	chr6_157_tRNACys_GCA+	3.15	2.02	1.12	7.4	6.1	1.3	15.78	12.56	3.34	22.43	20.89	1.53	10.24	6.76	3.48	51.82	41.9	10.32	0	0	0	0	0	0
191	chr6:48083936-48084007	n-Tc37	chr6_161_tRNACys_GCA+	0	0	0	0	0	0	0.06	0	0.06	0	0	0	0.1	0	0.1	0.22	0	0.22	0	0	0	0	0	0
192	chr6:48089509-48089580	n-Tc10	chr6_1034_tRNACys_GCA-	0	0	0	0	0	0	0.06	0	0.06	0	0	0	0.1	0	0.1	0.22	0	0.22	0	0	0	0	0	0
193	chr6:48090483-48090554	n-Tc4	chr6_1033_tRNACys_GCA-	0	0	0	0	0	0	0.06	0	0.06	0	0	0	0.1	0	0.1	0.22	0	0.22	0	0	0	0	0	0
194	chr6:48093355-48093426	n-Tc13	chr6_162_tRNACys_GCA+	0	0	0	0	0	0	0.55	0	0.55	0	0	0	0.1	0	0.1	0.22	0	0.22	0	0	0	0	0	0
195	chr6:48094927-48094998	n-Tc36	chr6_1032_tRNACys_GCA-	0	0	0	0	0	0	0.06	0	0.06	0	0	0	0.1	0	0.1	0.46	0.23	0.22	0	0	0	0	0	0
196	chr6:48104713-48104784	n-Tc38	chr6_163_tRNACys_GCA+	0	0	0	0	0	0	0.06	0	0.06	0	0	0	0.1	0	0.1	2.08	1.86	0.22	0	0	0	0	0	0
197	chr6:48106274-48106345	n-Tc35	chr6_1031_tRNACys_GCA-	0	0	0	0	0	0	0.06	0	0.06	0	0	0	0.1	0	0.1	0.46	0.23	0.22	0	0	0	0	0	0
198	chr6:48110178-48110249	n-Tc39	chr6_164_tRNACys_GCA+	0	0	0	0	0	0	0.06	0	0.06	0	0	0	0.1	0	0.1	0.22	0	0.22	0	0	0	0	0	0
199	chr6:48114100-48114171	n-Tc40	chr6_166_tRNACys_GCA+	0	0	0	0	0	0	0.06	0	0.06	0	0	0	0.1	0	0.1	0.22	0	0.22	0	0	0	0	0	0
200	chr6:48136317-48136388	n-Tc8	chr6_167_tRNACys_GCA+	0	0	0	0.38	0	0.38	0	0	0	0	0	0	0.03	0	0.03	0	0	0	0	0	0	0	0	0
201	chr6:48147025-48147096	n-Tc41	chr6_168_tRNACys_GCA+	0	0	0	0	0	0	0.06	0	0.06	0	0	0	0.1	0	0.1	0.22	0	0.22	0	0	0	0	0	0
202	chr6:48155067-48155138	n-Tc1	chr6_170_tRNACys_GCA+	0	0	0	0	0	0	0	0	0	0	0	0	0	0	0	1.86	0	1.86	0	0	0	0	0	0
203	chr6:48157450-48157521	n-Tc34	chr6_1030_tRNACys_GCA-	0	0	0	0	0	0	0.06	0	0.06	0	0	0	0.1	0	0.1	0.22	0	0.22	0	0	0	0	0	0
204	chr6:48159837-48159908	n-Tc49	chr6_1029_tRNACys_GCA-	0	0	0	0	0	0	1.74	0.48	1.25	0.16	0	0.15	0.44	0	0.43	5.5	0	5.91	0	0	0	0	0	0
205	chr6:48173093-48173164	n-Tc33	chr6_1027_tRNACys_GCA-	0	0	0	0	0	0	0.06	0	0.06	0	0	0	0.1	0	0.1	0.22	0	0.22	0	0	0	0	0	0
206	chr6:48174328-48174399	n-Tc48	chr6_1026_tRNACys_GCA-	0	0	0	0	0	0	0.87	0	0.87	0.16	0	0.15	0.1	0	0.1	3.17	0	3.17	0	0	0	0	0	0
207	chr6:48194315-48194386	n-Tc32	chr6_1025_tRNACys_GCA-	0	0	0	0	0	0	0.06	0	0.06	0	0	0	0.1	0	0.1	0.22	0	0.22	0	0	0	0	0	0
208	chr6:48202102-48202173	n-Tc31	chr6_1024_tRNACys_GCA-	0	0	0	0	0	0	0.06	0	0.06	0	0	0	0.1	0	0.1	0.69	0.46	0.22	0	0	0	0	0	0
209	chr6:48203079-48203150	n-Tc15	chr6_1023_tRNACys_GCA-	0	0	0	0	0	0	0.06	0	0.06	0	0	0	0.07	0	0.06	0.16	0	0.16	0	0	0	0	0	0
210	chr6:48211721-48211792	n-Tc30	chr6_1022_tRNACys_GCA-	0	0	0	0	0	0	0.06	0	0.06	0	0	0	0.1	0	0.1	0.22	0	0.22	0	0	0	0	0	0
211	chr6:48218457-48218528	n-Tc29	chr6_1021_tRNACys_GCA-	0	0	0	0	0	0	0.06	0	0.06	0	0	0	0.1	0	0.1	0.22	0	0.22	0	0	0	0	0	0
212	chr6:48221925-48221996	n-Tc42	chr6_171_tRNACys_GCA+	0	0	0	0	0	0	0.06	0	0.06	0	0	0	0.1	0	0.1	0.22	0	0.22	0	0	0	0	0	0
213	chr6:48223679-48223750	n-Tc43	chr6_172_tRNACys_GCA+	0	0	0	0	0	0	0.06	0	0.06	0	0	0	0.1	0	0.1	0.22	0	0.22	0	0	0	0	0	0
214	chr6:48228791-48228862	n-Tc3	chr6_1020_tRNACys_GCA-	0	0	0	0.76	0	0.76	0	0	0	0.99	0	0.99	0	0	0	6.51	0	6.51	0	0	0	0	0	0
215	chr6:48229770-48229841	n-Tc28	chr6_1019_tRNACys_GCA-	0	0	0	0	0	0	0.06	0	0.06	0	0	0	0.1	0	0.1	0.22	0	0.22	0	0	0	0	0	0
216	chr6:48238875-48238946	n-Tc12	chr6_1018_tRNACys_GCA-	0	0	0	0	0	0	0	0	0	0	0	0	0	0	0	0	0	0	0	0	0	0	0	0
217	chr6:48243006-48243077	n-Tc50	chr6_1017_tRNACys_GCA-	0	0	0	0	0	0	0.06	0	0.06	0	0	0	0.1	0	0.1	0.22	0	0.22	0	0	0	0	0	0
218	chr6:48247432-48247503	n-Tc44	chr6_173_tRNACys_GCA+	0	0	0	0	0	0	0.06	0	0.06	0	0	0	0.1	0	0.1	0.46	0.23	0.22	0	0	0	0	0	0
219	chr6:48248949-48249020	n-Tc27	chr6_1016_tRNACys_GCA-	0	0	0	0	0	0	0.06	0	0.06	0	0	0	0.1	0	0.1	0.22	0	0.22	0	0	0	0	0	0
220	chr6:48252458-48252529	n-Tc6	chr6_174_tRNACys_GCA+	0	0	0	0	0	0	0	0	0	0	0	0	0.06	0	0.06	0.16	0	0.16	0	0	0	0	0	0
221	chr6:48253464-48253535	n-Tc17	chr6_175_tRNACys_GCA+	0	0	0	0.38	0	0.38	0	0	0	0	0	0	0.03	0	0.03	0	0	0	0	0	0	0	0	0
222	chr6:48255463-48255534	n-Tc7	chr6_1015_tRNACys_GCA-	0	0	0	0	0	0	0.48	0	0.48	0	0	0	0.06	0	0.06	0.14	0	0.14	0	0	0	0	0	0
223	chr6:48258728-48258799	n-Tc16	chr6_1014_tRNACys_GCA-	0	0	0	0	0	0	0.06	0	0.06	0	0	0	0.03	0	0.03	0.13	0	0.12	0	0	0	0	0	0
224	chr6:48259706-48259777	n-Tc26	chr6_1013_tRNACys_GCA-	0	0	0	0	0	0	0.06	0	0.06	0	0	0	0.1	0	0.1	0.69	0.46	0.22	0	0	0	0	0	0
225	chr6:48261498-48261569	n-Tc9	chr6_176_tRNACys_GCA+	0	0	0	0	0	0	0.06	0	0.06	0	0	0	0.1	0	0.1	0.46	0.23	0.22	0	0	0	0	0	0
226	chr6:48263017-48263088	n-Tc25	chr6_1012_tRNACys_GCA-	0	0	0	0	0	0	0.06	0	0.06	0	0	0	0.1	0	0.1	0.22	0	0.22	0	0	0	0	0	0
227	chr6:48266536-48266605	n-Tc2	chr6_177_tRNACys_GCA+	0	0	0	0	0	0	0.06	0	0.06	0	0	0	0.1	0	0.1	0.22	0	0.22	0	0	0	0	0	0
228	chr6:48267514-48267585	n-Tc45	chr6_178_tRNACys_GCA+	0	0	0	0	0	0	0.06	0	0.06	0	0	0	0.1	0	0.1	0.22	0	0.22	0	0	0	0	0	0
229	chr6:48282839-48282910	n-Tc24	chr6_1011_tRNACys_GCA-	0	0	0	0	0	0	0.06	0	0.06	0	0	0	0.1	0	0.1	0.22	0	0.22	0	0	0	0	0	0
230	chr6:48286107-48286178	n-Tc23	chr6_1010_tRNACys_GCA-	0	0	0	0	0	0	0.06	0	0.06	0	0	0	0.1	0	0.1	0.22	0	0.22	0	0	0	0	0	0
231	chr6:48287090-48287161	n-Tc22	chr6_1009_tRNACys_GCA-	0	0	0	0	0	0	0.06	0	0.06	0	0	0	0.1	0	0.1	0.22	0	0.22	0	0	0	0	0	0
232	chr6:48290612-48290683	n-Tc14	chr6_179_tRNACys_GCA+	0	0	0	0	0	0	0.06	0	0.06	0	0	0	0.1	0	0.1	0.22	0	0.22	0	0	0	0	0	0
233	chr6:48291587-48291658	n-Tc5	chr6_180_tRNACys_GCA+	84.22	84.22	0	192.31	192.31	0	92.57	92.57	0	80.61	80.61	0	216.2	216.17	0.03	90.02	90.02	0	0	0	0	0	0	0
234	chr6:48299761-48299832	n-Tc21	chr6_1008_tRNACys_GCA-	0	0	0	0	0	0	0.06	0	0.06	0	0	0	0.1	0	0.1	0.22	0	0.22	0	0	0	0	0	0
235	chr6:48304018-48304089	n-Tc20	chr6_1006_tRNACys_GCA-	0	0	0	0	0	0	0.06	0	0.06	0	0	0	0.1	0	0.1	0.69	0.46	0.22	0	0	0	0	0	0
236	chr6:48305854-48305925	n-Tc46	chr6_181_tRNACys_GCA+	0	0	0	0	0	0	0.06	0	0.06	0	0	0	0.1	0	0.1	0.22	0	0.22	0	0	0	0	0	0
237	chr6:48306850-48306921	n-Tc11	chr6_182_tRNACys_GCA+	0	0	0	0	0	0	0.02	0	0.01	0	0	0	0	0	0	0.24	0	0.24	0	0	0	0	0	0
238	chr6:48313531-48313602	n-Tc19	chr6_1005_tRNACys_GCA-	0	0	0	0	0	0	0.06	0	0.06	0	0	0	0.1	0	0.1	1.15	0.93	0.22	0	0	0	0	0	0
241	chr6:86353887-86353957	n-Tg8	chr6_317_tRNAGly_CCC+	198.39	0	199.4	135.7	0	136.46	542.74	1.93	542.26	294.63	0.99	294.12	210.79	1.69	209.1	309.41	1.86	308	0	0	0	0	0	0
242	chr6:120876571-120876670	B2_Mm1a_B2_SINE-_and_B1_Mus1_Alu_SINE-	B2_Mm1a_B2_SINE-_and_B1_Mus1_Alu_SINE-	11.67			20.85			19.81			19.81			67.13			49.25			ND	ND	ND	ND	ND	ND
243	chr6:128710011-128710362	B4A_SINE_B4-	B4A_SINE_B4-	2327.36			1584.28			2858.16			3897.16			2877.18			3945.01			ND	ND	ND	ND	ND	ND
244	chr6:128710725-128710819	Rn4.5s	4.5SRNA_scRNA	236.96			556.2			580.06			246.49			469.99			992.56			ND	ND	ND	ND	ND	ND
245	chr6:128714147-128714241	Rn4.5s	4.5SRNA_scRNA	191.83			550.68			574.54			208.23			459.03			978.27			ND	ND	ND	ND	ND	ND
246	chr6:128748852-128749049	B4A_SINE_B4-	B4A_SINE_B4-	2332.93			1572.26			2874.18			3931.33			2927.35			3934.06			ND	ND	ND	ND	ND	ND
247	chr6:128749420-128749559	Rn4.5s	4.5SRNA_scRNA	235.49			1167.06			1185.86			295.68			1143.13			2256.34			ND	ND	ND	ND	ND	ND
248	chr6:128753032-128753126	Rn4.5s	4.5SRNA_scRNA	469.76			634.66			696.48			585.39			586.22			1189.42			ND	ND	ND	ND	ND	ND
249	chr6:128788477-128788563	Rn4.5s	4.5SRNA_scRNA+	237.3			596.86			617.98			245.76			526.28			1088.66			ND	ND	ND	ND	ND	ND
250	chr6:128788924-128789196	B4A_SINE_B4+	B4A_SINE_B4+	2347.29			1577.6			2868.09			3937.8			2886.92			3952.44			ND	ND	ND	ND	ND	ND
251	chr6:128793305-128793400	Rn4.5s	4.5SRNA_scRNA+	249.7			554.64			578.81			267.68			462.36			984.18			ND	ND	ND	ND	ND	ND
252	chr6:128796113-128796212	B2_Mm1a_B2_SINE-	B2_Mm1a_B2_SINE-	42.08			71.13			66.36			131.4			186.54			169.89			ND	ND	ND	ND	ND	ND
253	chr6:135217793-135217866	n-Tv20	chr6_651_tRNAVal_GAC-	0	0	0	0	0	0	0	0	0	0	0	0	1.69	1.69	0	0	0	0	0	0	0	0	0	0
254	chr6:149096989-149097088	B2_Mm1t_B2_SINE-	B2_Mm1t_B2_SINE-	8.81			27.54			29.39			43.71			124.34			78.88			ND	ND	ND	ND	ND	ND
255	chr7:19886593-19886678	n-Ts2	chr7_86_tRNASeC(e)_TCA+	554.64	242.08	354.15	988.2	64.86	943.93	3039.82	186.3	2904.76	603.57	277.26	381.22	1241.27	89.62	1170.24	1828.27	123.28	1729.19	0	0	0	0	0	0
256	chr7:26052529-26052628	NA_13	NA_13	0			0			0			0			0			0			ND	ND	ND	ND	ND	ND
257	chr7:28259631-28259730	NA_14	NA_14	0			0			0.96			0			0			0			ND	ND	ND	ND	ND	ND
258	chr7:29158018-29158112	n-Ti16	chr7_156_tRNAIle_TAT_I+	10.14	10.14	0	30.78	30.59	0.38	83.88	83.64	0.48	67.01	65.27	3.48	144.47	142.78	3.38	324.15	316.46	15.36	1	0	1	1	0	0
259	chr7:29579007-29579079	n-Tk24	chr7_1276_tRNALys_TTT-	0.12	0	0.12	1.42	0.38	1.41	5.49	1.45	4.63	1.99	0	3.98	2.46	0	3.29	20.63	8.84	15.27	0	0	0	0	0	0
260	chr7:36019789-36019862	n-Tt9	chr7_1213_tRNAThr_AGT-	1.26	0	1.26	2.66	0.76	2.47	6.77	1.93	5.08	7.29	0	7.29	9.35	3.38	5.96	32.24	7.45	28.04	0	0	0	0	0	0
261	chr7:52740591-52740766	B2_Mm2_SINE_B2+	B2_Mm2_SINE_B2+	15.43			45.65			44.62			51.41			238.68			152.67			ND	ND	ND	ND	ND	ND
262	chr7:54241133-54241232	B2_Mm2_B2_SINE-	B2_Mm2_B2_SINE-	67.72			93.23			69.75			331.57			188.28			268.39			ND	ND	ND	ND	ND	ND
263	chr7:59763599-59763698	B3_B2_SINE+	B3_B2_SINE+	0			0			0.96			0			0			0.93			ND	ND	ND	ND	ND	ND
264	chr7:65654685-65654756	n-Te17	chr7_337_tRNAGlu_TTC+	33.67	10.48	23.18	53.54	19.2	35.21	128.96	43.59	86.81	88.31	26.03	62.27	41.06	9.85	31.2	207.02	72.17	137.25	0	0	0	0	0	0
265	chr7:86611305-86611377	n-Tr19	chr7_387_tRNAArg_TCG+	10.14	6.08	4.05	5.34	3.81	1.52	12.56	4.83	8.69	1.69	0.99	0.69	3.38	1.69	1.69	17.92	8.38	11.4	0	0	0	0	0	0
266	chr7:105963925-105963996	n-Tp18	chr7_441_tRNAPro_TGG+	10.14	10.14	0	13.55	10.3	3.25	29.02	14.98	14.09	16.42	14.92	1.49	14.49	5.91	8.57	49.65	27.77	25.05	0	0	0	0	0	0
267	chr7:105964186-105964257	n-Tp7	chr7_977_tRNAPro_AGG-	0.07	0	0.07	3.83	2.41	1.41	7.7	3.86	3.89	3.47	2.98	0.49	8.42	6.76	1.65	29.9	18	12.29	0	0	0	0	0	0
268	chr7:106692410-106692481	n-Te3	chr7_967_tRNAGlu_CTC-	0	0	0	0	0	0	0.13	0	0.26	0.16	0	0.15	0	0	0	0.08	0	0.16	0	0	0	0	0	0
269	chr7:117336693-117336856	B1_Mus1_SINE_Alu-	B1_Mus1_SINE_Alu-	66.18			128.61			102.12			77.52			601.93			264.87			ND	ND	ND	ND	ND	ND
270	chr7:127978993-127979074	n-Tl27	chr7_861_tRNALeu_TAG-	2.02	0	2.02	10.3	0	10.3	38.16	2.9	36.22	15.08	6.96	9.11	25.36	3.38	25.36	54.38	3.25	54.06	0	0	0	0	0	0
271	chr7:127986097-127986293	B1_Mus1_SINE_Alu-	B1_Mus1_SINE_Alu-	6.08			20.85			29.97			37.32			395.34			101.27			ND	ND	ND	ND	ND	ND
272	chr7:128061031-128061112	n-Tl4	chr7_559_tRNALeu_AAG+	11.14	10.14	0.99	12.4	8.01	4.58	26.62	13.53	13.09	28.45	19.9	8.54	33.04	21.98	11.07	129.19	82.41	48.63	0	0	0	0	0	0
273	chr7:128062206-128062333	MIR_SINE_MIR-	MIR_SINE_MIR-	100.46			99.29			130.53			268.7			162.34			444.21			ND	ND	ND	ND	ND	ND
274	chr7:128147749-128147848	B2_Mm1t_B2_SINE+	B2_Mm1t_B2_SINE+	2.8			0.18			7.52			3.54			1.07			1.16			ND	ND	ND	ND	ND	ND
275	chr7:133786811-133786910	B2_Mm1a_B2_SINE-	B2_Mm1a_B2_SINE-	65.44			99.86			104.42			131.26			674.48			245.43			ND	ND	ND	ND	ND	ND
276	chr7:133824516-133824806	B1_Mus1_SINE_Alu-	B1_Mus1_SINE_Alu-	26.62			58.39			41.27			22.47			149.47			54.2			ND	ND	ND	ND	ND	ND
277	chr7:133920329-133920428	NA_15	NA_15	0			0			0			0			0			0			ND	ND	ND	ND	ND	ND
277.5	chr7:152100375-152100528	Bc1	Bc1	0			0			0			0			0			0			ND	ND	ND	ND	0	0
278	chr8:14842649-14843098	B2_Mm2_SINE_B2+	B2_Mm2_SINE_B2+	17.41			23.87			25.7			61.53			93.6			65.09			ND	ND	ND	ND	ND	ND
279	chr8:39276255-39276337	n-Tl14	chr8_168_tRNALeu_CAG+	0	0	0	1.38	0	1.38	2.54	0	3.5	1.24	0.24	0.99	0.94	0	0.93	9.48	2.32	7.15	0	0	0	0	0	0
280	chr8:73222611-73222710	NA_16	NA_16	0			0			0.96			0			0			0			ND	ND	ND	ND	ND	ND
281	chr8:82433177-82433249	n-Tk20	chr8_317_tRNALys_TTT+	0	0	0	0	0	0	0	0	0	0	0	0	0	0	0	0	0	0	0	0	0	0	0	0
282	chr8:86809783-86809882	B3_B2_SINE+_and_B1_Mm_Alu_SINE+	B3_B2_SINE+_and_B1_Mm_Alu_SINE+	11.41			106.97			26.63			61.08			655.16			118.97			ND	ND	ND	ND	ND	ND
283	chr8:87404850-87404949	B2_Mm2_B2_SINE-	B2_Mm2_B2_SINE-	16.74			24.19			24.37			39.31			66.05			41.89			ND	ND	ND	ND	ND	ND
284	chr8:97227531-97227613	n-Tl17	chr8_414_tRNALeu_CAG+	3.67	0	3.67	4.3	0	4.29	9.24	0	9.54	19.62	3.98	15.77	11.71	0	11.7	34.99	0	35.59	0	0	0	1	0	1
285	chr8:97227904-97227986	n-Tl16	chr8_1008_tRNALeu_CAG-	29.04	25.37	3.67	12.69	8.39	4.29	11.16	1.93	9.54	46.49	30.85	15.77	23.54	11.83	11.7	57.03	22.35	35.29	0	0	0	1	0	0
286	chr8:113154453-113154523	n-Tg16	chr8_887_tRNAGly_GCC-	66.72	0	66.72	68.78	1.52	67.8	259.09	6.43	253.12	82.76	2.64	80.11	95.22	0	95.42	184.66	12.75	173.57	0	0	0	0	0	0
287	chr8:113155146-113155216	n-Tg15	chr8_886_tRNAGly_GCC-	66.72	0	66.72	68.65	0	69.19	253.19	0.63	253.04	81.76	1.65	80.11	100.29	5.07	95.42	176.26	5.3	172.52	1	1	0	0	0	0
288	chr8:113522107-113522266	B2_Mm1t_SINE_B2+	B2_Mm1t_SINE_B2+	10.82			15.58			22.43			78.65			78.24			51.6			ND	ND	ND	ND	ND	ND
289	chr8:113586461-113586531	n-Tg10	chr8_560_tRNAGly_GCC+	67.87	0.5	67.36	70.04	1.52	68.68	265.79	6.76	259.99	83.81	2.48	83.31	106.47	10.99	95.47	189.4	2.79	187.74	0	0	0	0	0	0
290	chr8:124103129-124103201	n-Tm17	chr8_783_tRNAMet_CAT-	4.56	0	4.56	9.37	0	9.37	31.9	1.93	30.45	20.89	0.99	20.39	84.31	6.76	78.39	90.68	10.24	81.37	0	0	0	0	0	0
291	chr8:126062686-126062804	Rn5S	5S_rRNA	2.26			5.65			6.08			2.46			2.27			7.49			ND	ND	ND	ND	0	0
292	chr8:126064393-126064511	Rn5S	5S_rRNA	0.04			1.31			1.08			0.96			0.57			1.35			ND	ND	ND	ND	0	0
293	chr8:126066078-126066196	Rn5S	5S_rRNA	0.04			1.31			1.08			0.36			0.57			1.35			ND	ND	ND	ND	0	0
294	chr8:126067773-126067891	Rn5S	5S_rRNA	2.26			5.65			6.08			2.46			2.27			7.49			ND	ND	ND	ND	0	0
295	chr8:126069478-126069596	Rn5S	5S_rRNA	2.26			5.65			6.08			2.46			2.27			7.49			ND	ND	ND	ND	0	0
296	chr8:126071165-126071283	Rn5S	5S_rRNA	2.26			5.65			6.08			2.46			2.27			7.49			ND	ND	ND	ND	0	0
297	chr8:126072856-126072974	Rn5S	5S_rRNA	2.51			4.09			4.74			2.12			1.76			6.64			ND	ND	ND	ND	0	0
298	chr8:126074567-126074685	Rn5S	5S_rRNA	2.26			5.65			6.08			2.46			2.27			7.49			ND	ND	ND	ND	0	0
299	chr8:126076264-126076382	Rn5S	5S_rRNA	2.26			5.65			6.08			2.46			2.27			7.49			ND	ND	ND	ND	0	0
300	chr8:126079663-126079781	Rn5S	5S_rRNA	2.26			5.65			6.08			2.46			2.27			7.49			ND	ND	ND	ND	0	0
301	chr8:126081390-126081508	Rn5S	5S_rRNA	2.26			5.65			6.08			2.46			2.27			7.49			ND	ND	ND	ND	0	0
302	chr8:126083101-126083219	Rn5S	5S_rRNA	2.18			4.74			5.19			2.22			2.04			7.26			ND	ND	ND	ND	0	0
303	chr8:126084788-126084906	Rn5S	5S_rRNA	2.26			5.65			6.08			2.46			2.27			7.49			ND	ND	ND	ND	0	0
304	chr8:126086495-126086613	Rn5S	5S_rRNA	0.04			1.31			1.08			0.96			0.57			1.35			ND	ND	ND	ND	0	0
305	chr8:126088186-126088304	Rn5S	5S_rRNA	1.09			0.63			1.81			0.18			0.33			3.11			ND	ND	ND	ND	0	0
306	chr8:126089866-126089987	Rn5S_like	5S_from_RepeatMasker	2.26			5.58			6.05			2.46			2.27			7.57			ND	ND	ND	ND	0	0
307	chr8:126091537-126091655	Rn5S	5S_rRNA	2.26			5.65			6.08			2.46			2.27			7.49			ND	ND	ND	ND	0	0
308	chr8:126093228-126093346	Rn5S	5S_rRNA	2.51			4.09			4.74			2.12			1.76			6.64			ND	ND	ND	ND	0	0
309	chr8:126094901-126095019	Rn5S	5S_rRNA	0.04			1.31			1.08			0.96			0.57			1.35			ND	ND	ND	ND	0	0
310	chr8:126096610-126096728	Rn5S	5S_rRNA	2.18			4.74			5.19			2.22			2.04			7.26			ND	ND	ND	ND	0	0
311	chr8:126098297-126098415	Rn5S	5S_rRNA	2.26			5.65			6.08			2.46			2.27			7.49			ND	ND	ND	ND	0	0
312	chr8:126099976-126100094	Rn5S	5S_rRNA	2.26			5.65			6.08			2.46			2.27			7.49			ND	ND	ND	ND	0	0
313	chr8:126101655-126101773	Rn5S	5S_rRNA	2.26			5.65			6.08			2.46			2.27			7.49			ND	ND	ND	ND	0	0
314	chr8:126103350-126103468	Rn5S	5S_rRNA	2.26			5.62			6.08			2.46			2.27			7.49			ND	ND	ND	ND	0	0
315	chr8:126105055-126105173	Rn5S	5S_rRNA	2.18			4.74			5.19			2.22			2.04			7.26			ND	ND	ND	ND	0	0
316	chr8:126106747-126106868	Rn5S_like	5S_from_RepeatMasker	2.51			4.04			4.74			2.12			1.76			6.72			ND	ND	ND	ND	0	0
317	chr8:126108435-126108553	Rn5S	5S_rRNA	0.02			0.81			0.48			0.3			0.5			2.16			ND	ND	ND	ND	0	0
318	chr8:126110142-126110260	Rn5S	5S_rRNA	2.26			5.65			6.08			2.46			2.27			7.49			ND	ND	ND	ND	0	0
319	chr8:126111859-126111977	Rn5S	5S_rRNA	0.04			1.31			1.08			0.96			0.57			1.35			ND	ND	ND	ND	0	0
320	chr8:126113554-126113672	Rn5S	5S_rRNA	2.51			4.09			4.74			2.12			1.76			6.64			ND	ND	ND	ND	0	0
321	chr8:126115271-126115389	Rn5S	5S_rRNA	0.04			1.31			1.08			0.96			0.57			1.35			ND	ND	ND	ND	0	0
322	chr8:126116968-126117089	Rn5S_like	5S_from_RepeatMasker	2.26			5.6			6.05			2.46			2.27			7.57			ND	ND	ND	ND	0	0
323	chr8:126118654-126118772	Rn5S	5S_rRNA	2.26			5.65			6.08			2.46			2.27			7.49			ND	ND	ND	ND	0	0
324	chr8:126120357-126120475	Rn5S	5S_rRNA	2.26			5.65			6.08			2.46			2.27			7.49			ND	ND	ND	ND	0	0
325	chr8:126122055-126122176	Rn5S_like	5S_from_RepeatMasker	2.26			5.6			6.05			2.46			2.27			7.57			ND	ND	ND	ND	0	0
326	chr8:126123761-126123879	Rn5S	5S_rRNA	2.23			5.16			5.35			2.39			2.2			7.33			ND	ND	ND	ND	0	0
327	chr8:126125469-126125580	Rn5S_like	5S_from_RepeatMasker	2.23			5.02			5.26			2.39			2.2			6.47			ND	ND	ND	ND	0	0
328	chr8:126127147-126127265	Rn5S	5S_rRNA	2.26			5.65			6.08			2.46			2.27			7.49			ND	ND	ND	ND	0	0
329	chr8:126128848-126128966	Rn5S	5S_rRNA	2.26			5.65			6.08			2.46			2.27			7.49			ND	ND	ND	ND	0	0
330	chr8:126130510-126130631	Rn5S_like	5S_from_RepeatMasker	2.26			5.6			6.05			2.46			2.27			7.57			ND	ND	ND	ND	0	0
331	chr8:126132220-126132338	Rn5S	5S_rRNA	2.26			5.65			6.08			2.46			2.27			7.49			ND	ND	ND	ND	0	0
332	chr8:126133917-126134035	Rn5S	5S_rRNA	2.26			5.65			6.08			2.46			2.27			7.49			ND	ND	ND	ND	0	0
333	chr8:126135615-126135733	Rn5S	5S_rRNA	2.26			5.65			6.08			2.46			2.27			7.49			ND	ND	ND	ND	0	0
334	chr8:126137314-126137432	Rn5S	5S_rRNA	2.26			5.65			6.08			2.46			2.27			7.49			ND	ND	ND	ND	0	0
335	chr8:126138996-126139117	Rn5S_like	5S_from_RepeatMasker	2.26			5.6			6.05			2.46			2.27			7.57			ND	ND	ND	ND	0	0
336	chr8:126140710-126140828	Rn5S	5S_rRNA	2.26			5.65			6.08			2.46			2.27			7.49			ND	ND	ND	ND	0	0
337	chr8:126142433-126142554	Rn5S_like	5S_from_RepeatMasker	2.26			5.6			6.05			2.46			2.27			7.57			ND	ND	ND	ND	0	0
338	chr8:126144138-126144259	Rn5S_like	5S_from_RepeatMasker	2.26			5.6			6.05			2.46			2.27			7.57			ND	ND	ND	ND	0	0
339	chr8:126145828-126145946	Rn5S	5S_rRNA	2.26			5.65			6.08			2.46			2.27			7.49			ND	ND	ND	ND	0	0
340	chr8:126147537-126147645	Rn5S	5S_rRNA	2.23			5.07			5.28			2.39			2.2			6.37			ND	ND	ND	ND	0	0
341	chr8:126149708-126149807	B2_Mm2_B2_SINE-	B2_Mm2_B2_SINE-	13.44			26.43			18.4			59.06			87.07			106.94			ND	ND	ND	ND	ND	ND
342	chr9:14762877-14762949	n-Tk4	chr9_1514_tRNALys_CTT-	0	0	0	13.92	0	13.92	47.04	0	47.04	5.17	0	5.17	4.22	0	4.22	36.62	0	36.62	0	0	0	0	0	0
343	chr9:46080760-46081111	B2_Mm1a_SINE_B2-	B2_Mm1a_SINE_B2-	23.24			38.72			37.69			51.52			308.89			75.62			ND	ND	ND	ND	ND	ND
345	chr9:62981090-62981196	Rnu6	U6+	728.83			883.97			1116.68			666.37			1168.58			1007.76			ND	ND	ND	ND	0	0
346	chr9:64585853-64585924	n-Tq9	chr9_342_tRNAGln_CTG+	0.39	0	0.39	2.02	0.76	1.34	13.86	4.83	9.03	14.3	10.94	3.35	8.43	1.69	6.74	12.32	1.86	10.46	0	0	0	0	0	0
347	chr9:65049244-65049401	B2_Mm1a_SINE_B2+	B2_Mm1a_SINE_B2+	28.54			44.08			44.62			109.73			175.99			155.31			ND	ND	ND	ND	ND	ND
348	chr9:66003087-66003186	B2_Mm2_B2_SINE-	B2_Mm2_B2_SINE-	0			0			0.02			0.99			1.69			1.86			ND	ND	ND	ND	ND	ND
349	chr9:66919915-66920014	B2_Mm2_B2_SINE-	B2_Mm2_B2_SINE-	5.66			2.63			4.31			10.49			20.59			13.92			ND	ND	ND	ND	ND	ND
350	chr9:74956737-74956819	n-Ta4	chr9_1100_tRNAAla_AGC-	0	0	0	0	0	0	0	0	0	0	0	0	0	0	0	0.93	0	0.93	0	0	0	0	0	0
351	chr9:78023110-78023440	Rn7sk	7SK-	131062			210875			182911			161389			154136			207520			ND	ND	ND	ND	0	0
352	chr9:90021347-90021419	n-Tk18	chr9_1035_tRNALys_CTT-	20.98	1.01	36.38	65.15	5.72	69.51	235.17	5.8	267.46	69.43	21.39	89.1	70.19	6.76	70.34	199.83	23.74	202.5	0	0	0	0	0	0
353	chr9:104302450-104302521	n-Tc47	chr9_592_tRNACys_GCA+	0	0	0	0	0	0	0.06	0	0.06	0	0	0	0.1	0	0.1	0.22	0	0.22	0	0	0	0	0	0
354	chr9:104306386-104306457	n-Tc53	chr9_593_tRNACys_GCA+	1.12	0	1.12	1.3	0	1.3	1.87	0	1.99	1.37	0	1.36	2.72	0	2.72	4.18	0	4.18	0	0	0	0	0	0
355	chr9:104310997-104311068	n-Te18	chr9_961_tRNAGlu_TTC-	23.52	0.33	23.18	45.01	10.04	35.85	98.64	13.27	86.81	81.67	19.06	62.91	35.69	3.09	32.6	198.64	63.79	137.25	0	0	0	0	0	0
356	chr9:107551368-107551823	B2_Mm2_SINE_B2-	B2_Mm2_SINE_B2-	6.59			13.46			10.15			17.11			36.47			32.33			ND	ND	ND	ND	ND	ND
357	chr9:109833765-109833864	B1_Mm_Alu_SINE-	B1_Mm_Alu_SINE-	36.73			92.59			53.28			41.9			485.58			174.77			ND	ND	ND	ND	ND	ND
358	chr9:123438543-123438615	n-Tr2	chr9_783_tRNAArg_ACG-	2.53	1.01	1.52	14.65	10.3	4.87	51.68	29.97	24.9	20.06	5.97	14.58	52.47	11.83	42.32	129.06	60.99	71.7	0	0	1	0	0	0
360	chr10:8702849-8702948	B2_Mm2_B2_SINE+	B2_Mm2_B2_SINE+	2.02			4.83			4.35			15.06			23.91			18.62			ND	ND	ND	ND	ND	ND
361	chr10:12642369-12642451	n-Tl25	chr10_1316_tRNALeu_TAA-	10.14	10.14	0	8.39	6.1	2.28	26.1	18.37	7.73	18.9	12.93	5.97	6.76	3.38	3.38	70.76	35.38	35.38	0	0	0	0	0	0
362	chr10:19798427-19798526	B2_Mm1t_B2_SINE+	B2_Mm1t_B2_SINE+	12.03			26.36			27.39			46.66			122.87			81.01			ND	ND	ND	ND	ND	ND
363	chr10:23496889-23496960	n-Tw1	chr10_1282_tRNATrp_CCA-	0	0	0	0.12	0	0.24	1.6	0	1.6	0.82	0.32	0.49	0	0	0	4.25	1.86	2.39	0	0	0	0	0	0
364	chr10:30530946-30531017	n-Te9	chr10_81_tRNAGlu_CTC+	27.55	0.25	27.4	19.73	1.12	19.48	74.2	3.27	74.71	47.62	2.09	47.7	24.8	2.02	23.1	77.86	5.48	78.24	0	0	0	0	0	0
365	chr10:61853872-61853944	n-Ta6	chr10_1120_tRNAAla_AGC-	0	0	0	0	0	0	0	0	0	0	0	0	0	0	0	0	0	0	0	0	0	0	0	0
366	chr10:62255334-62255433	B1_Mus1_Alu_SINE+	B1_Mus1_Alu_SINE+	64.79			129.2			107.71			55.72			951.16			242.64			ND	ND	ND	ND	ND	ND
367	chr10:62656988-62657080	n-Tm18	chr10_1101_tRNAMet_CAT_I-	0	0	0	0	0	0	0	0	0	0	0	0	0	0	0	0.93	0.93	0	0	0	0	0	0	0
368	chr10:62866100-62866281	B3_SINE_B2+	B3_SINE_B2+	1.01			4.25			1.93			3.23			10.99			16.29			ND	ND	ND	ND	ND	ND
369	chr10:62892224-62892305	n-Ts26	chr10_1095_tRNASer_TGA-	12.17	0	14.19	7.63	4.57	3.81	19.33	6.76	14.49	39.8	0.99	42.79	10.14	3.38	6.76	72.63	29.8	46.55	0	0	0	0	0	0
370	chr10:70786302-70786504	B2_Mm1a_SINE_B2-	B2_Mm1a_SINE_B2-	8.23			13.29			16.63			27.01			245.31			56.81			ND	ND	ND	ND	ND	ND
371	chr10:74967299-74967451	B3_SINE_B2+	B3_SINE_B2+	363.29			282.35			255.65			875.79			1092.45			851.47			ND	ND	ND	ND	ND	ND
372	chr10:77846390-77846462	n-Ta5	chr10_979_tRNAAla_AGC-	0	0	0	0	0	0	0	0	0	0	0	0	0	0	0	0	0	0	0	0	0	0	0	0
373	chr10:79355503-79355602	B2_Mm1a_B2_SINE-	B2_Mm1a_B2_SINE-	9.6			16.62			18.22			32.41			80.83			44.41			ND	ND	ND	ND	ND	ND
374	chr10:79371940-79372046	Rnu6	U6+	509.38			491.51			848.9			470.32			1038.08			874.12			ND	ND	ND	ND	0	0
375	chr10:79448251-79448357	Rnu6	U6+	486.21			468.26			838.1			464.85			1025.67			842.64			ND	ND	ND	ND	0	0
376	chr10:79711709-79711781	n-Tf3	chr10_961_tRNAPhe_GAA-	0.65	0	0.64	5.27	3.81	1.45	7.71	5.31	2.45	34.45	31.84	2.6	3.48	0	3.46	33.76	19.7	15.13	0	0	0	0	0	0
377	chr10:79711904-79711977	n-Tn7	chr10_381_tRNAAsn_GTT+	3.95	3.04	1.02	11.79	7.88	4.23	45.25	30.77	15.87	19.72	15.92	4.15	44.52	33.46	11.59	140.94	111.85	30.82	0	0	0	0	0	0
378	chr10:79786931-79787030	B1F2_Alu_SINE+_and_B2_Mm1a_B2_SINE+	B1F2_Alu_SINE+_and_B2_Mm1a_B2_SINE+	46.01			101.64			85.03			189.82			685.06			247.9			ND	ND	ND	ND	ND	ND
379	chr10:87292631-87292703	n-Tk21	chr10_885_tRNALys_TTT-	0	0	0	0.86	0.76	0.1	0.69	0	0.68	0	0	0	5.25	0	5.25	2.62	1.86	0.76	0	0	0	0	1	0
380	chr10:90644157-90644228	n-Tw2	chr10_857_tRNATrp_CCA-	1.01	1.01	0	7.63	3.05	4.57	5.02	0	5.98	11.73	0	11.73	38.21	0	39.9	34.4	0.93	33.46	0	0	0	1	1	1
381	chr10:90644842-90644913	n-Td16	chr10_856_tRNAAsp_GTC-	133.88	2.28	228.33	192.15	2.28	214.28	924.72	15.47	1008.05	268.14	1.99	452.32	154.19	11.83	164.33	896.07	21.46	977.97	0	0	0	0	0	0
382	chr10:92915723-92915794	n-Td8	chr10_851_tRNAAsp_GTC-	58.83	6.17	85.39	76.65	6.66	80.41	396.87	32.22	410.32	158.54	15.67	232.53	88.03	9.01	93.96	397.05	36.93	417.12	0	0	0	0	0	0
383	chr10:119656419-119656518	B2_Mm1a_B2_SINE+	B2_Mm1a_B2_SINE+	55.07			83.57			72.74			99.45			1031.2			186.32			ND	ND	ND	ND	ND	ND
384	chr10:126508214-126508433	B3_SINE_B2-	B3_SINE_B2-	6.49			4.67			4.67			3.98			20.46			20.48			ND	ND	ND	ND	ND	ND
385	chr10:126597026-126597125	B1_Mus1_Alu_SINE-	B1_Mus1_Alu_SINE-	19.67			52.9			42.06			37.3			324.03			79.56			ND	ND	ND	ND	ND	ND
386	chr10:127071228-127071327	B1_Mus2_Alu_SINE-	B1_Mus2_Alu_SINE-	36.71			81.04			67.28			55.23			310.01			122.18			ND	ND	ND	ND	ND	ND
387	chr10:127895520-127895601	n-Ts13	chr10_688_tRNASer_CGA-	4.05	4.05	0	10.17	1.52	8.64	37.7	5.8	33.83	41.56	25.87	15.68	54.38	10.14	44.23	129.91	30.73	100.09	1	1	0	0	0	1
388	chr11:7769780-7769851	n-Td10	chr11_69_tRNAAsp_GTC+	52.35	0.11	84.89	71.26	1.28	80.21	365.42	1.1	407.89	143.4	0.58	232.51	76.81	0.18	89.92	361.75	3.54	412.76	0	0	0	0	0	0
389	chr11:48632044-48632116	n-Tv15	chr11_204_tRNAVal_CAC+	6.93	0	6.93	18	9.34	8.81	43.61	16.63	26.98	19.23	5.55	14.95	27.93	3.38	24.55	81.28	34.22	48.05	0	0	0	0	0	0
390	chr11:48637230-48637303	n-Tg1	chr11_205_tRNAGly_ACC+	66.97	63.93	3.04	86.49	66.39	21.03	88.48	65.95	23.48	329.49	318.46	11.09	155.95	147.12	8.82	462.67	348.59	121.81	0	1	0	0	1	1
391	chr11:48647385-48647457	n-Tk10	chr11_2023_tRNALys_CTT-	20.1	16.89	4.73	43.38	14.98	31.32	139.56	33.09	116.2	58.51	46.86	18.55	48.07	20.56	28.54	114.47	36.6	86.2	0	0	0	0	0	0
392	chr11:48647931-48648002	n-Ta38	chr11_2022_tRNAAla_TGC-	15.22	15.22	0	65.36	61.43	5.07	109.25	101.52	7.72	53.07	50.75	2.31	106.92	97.23	9.69	294.73	270.6	31.17	0	0	0	0	0	0
393	chr11:48667121-48667193	n-Tt16	chr11_206_tRNAThr_TGT+	3.04	3.04	0	9.4	7.63	1.77	26.22	15.47	11.87	8.61	3.98	4.63	13.37	6.76	6.61	49.37	32.59	18.01	0	0	0	0	0	0
394	chr11:48669782-48669853	n-Tp14	chr11_207_tRNAPro_TGG+	0.33	0	0.32	3.51	1.64	1.86	7.47	0	7.52	2.48	0	2.48	4.05	0	4.04	17.99	1.23	17.14	0	0	0	0	0	0
395	chr11:48670139-48670211	n-Tv7	chr11_208_tRNAVal_AAC+	2.53	0	2.53	13.04	0.57	13.39	29.95	1.64	29.27	19.66	2.89	17.83	54.25	1.69	52.55	96.74	14.5	86.48	0	0	0	0	0	0
396	chr11:48670476-48670557	n-Tl6	chr11_2021_tRNALeu_AAG-	1.58	0	1.58	7.19	2.28	5.34	15.42	0.96	14.45	14.27	7.96	6.3	19.51	8.45	11.07	68.97	21.88	49.18	1	1	0	0	0	0
397	chr11:48676608-48676707	B2_Mm2_B2_SINE+	B2_Mm2_B2_SINE+	0			11.06			10.65			16.52			26.44			59.88			ND	ND	ND	ND	ND	ND
398	chr11:48686457-48686556	B1_Mur1_Alu_SINE-	B1_Mur1_Alu_SINE-	0			0.76			2.9			0			13.66			3.91			ND	ND	ND	ND	ND	ND
399	chr11:48689042-48689141	B2_Mm2_B2_SINE-_and_Lx7_L1_LINE-	B2_Mm2_B2_SINE-_and_Lx7_L1_LINE-	54.73			117.52			97.01			132.94			345.39			271.68			ND	ND	ND	ND	ND	ND
400	chr11:49998672-49998771	B2_Mm2_B2_SINE+	B2_Mm2_B2_SINE+	19.92			61.4			40.91			50.32			254.69			191.12			ND	ND	ND	ND	ND	ND
401	chr11:51790041-51790112	n-Ta1	chr11_238_tRNAAla_AGC+	5.07	4.05	1.01	28.23	27.47	0.76	25.13	23.2	1.93	6.96	6.96	0	3.38	1.69	1.69	19.55	18.62	0.93	0	0	0	0	0	0
402	chr11:58115679-58115750	n-Te10	chr11_1912_tRNAGlu_CTC-	25.12	0	25.22	22.27	4.02	19.08	76.54	5.89	74.53	46.83	4.09	45.66	24.63	1.69	23.44	86.36	14.3	77.68	0	0	0	0	0	0
403	chr11:58115976-58116082	n-Tl12	chr11_1911_tRNALeu_CAA_I-	39.65	39.32	0.66	65.18	62.89	4.56	151.5	140.38	22.22	173.29	170.31	5.96	144.38	142.69	3.38	470.8	451.01	39.56	0	0	0	0	0	0
404	chr11:61221418-61221489	n-Tw5	chr11_1880_tRNATrp_CCA-	3.04	2.02	1.01	3.2	3.05	0.15	7.73	3.86	3.86	0	0	0	3.38	0	3.38	17.58	6.51	11.06	0	0	0	0	0	0
405	chr11:62559517-62559588	n-Tw8	chr11_1849_tRNATrp_CCA-	2.02	2.02	0	2.56	2.28	0.39	0.96	0	1.27	2.81	2.31	0.49	1.69	1.69	0	7.27	4.03	3.24	0	0	0	0	0	0
406	chr11:67104641-67104712	n-Tp12	chr11_372_tRNAPro_TGG+	0	0	0	0	0	0	0	0	0	0	0	0	3.38	3.38	0	0	0	0	0	0	0	0	0	0
407	chr11:68850505-68850578	n-Ti5	chr11_393_tRNAIle_AAT+	3.15	0	3.15	6.81	0.76	6.05	18.48	0.96	17.62	6.81	0.99	5.82	20.12	3.38	16.74	40.75	15.83	25.12	1	0	0	0	0	0
408	chr11:68850979-68851060	n-Ts4	chr11_394_tRNASer_AGA+	1.56	0	2.1	1.48	0	1.64	8.52	3.38	5.72	6.79	1.99	5.13	4.95	1.69	3.26	17.28	3.25	14.54	0	0	0	0	0	0
409	chr11:68851355-68851428	n-Tt8	chr11_395_tRNAThr_AGT+	8.87	7.61	1.26	24.8	22.89	2.47	43.51	38.67	5.08	88.23	80.94	7.29	34.71	27.9	6.81	143.58	118.78	28.04	0	0	0	0	0	0
410	chr11:68853887-68853958	n-Tp9	chr11_396_tRNAPro_CGG+	3.11	3.04	0.07	6.25	4.19	2.05	28.33	15.95	12.44	5.06	2.98	2.08	5.6	0.84	4.75	36.51	7.91	29.29	0	0	0	0	0	0
411	chr11:68854486-68854557	n-Td9	chr11_397_tRNAAsp_GTC+	55.81	3.31	84.94	71.49	1.22	80.59	368.69	1.45	412.98	145.71	1.71	234.47	81.86	1.87	94.99	367.65	7.08	417.18	0	0	0	0	0	0
412	chr11:68854780-68854851	n-Tg25	chr11_1824_tRNAGly_TCC-	143.01	3.04	140.11	130.86	10.68	120.49	481.38	29.97	452.02	186.13	12.93	174.1	309.72	5.07	304.88	269.35	29.8	241.04	0	0	0	0	0	0
413	chr11:68855328-68855399	n-Tw7	chr11_398_tRNATrp_CCA+	9.13	9.13	0	10.19	9.92	0.39	14.69	13.53	1.47	24.51	22.22	2.27	122.75	121.75	1.01	31.45	23.28	8.17	1	0	0	0	1	1
414	chr11:68875822-68875895	n-Ti4	chr11_1823_tRNAIle_AAT-	3.82	1.01	2.81	8.56	2.85	5.7	19.13	2.26	16.97	16.52	10.68	5.82	18.5	4.56	13.93	36.02	13.11	23.1	0	1	0	0	0	0
415	chr11:68876246-68876319	n-Tt7	chr11_1822_tRNAThr_AGT-	2.79	1.52	1.26	7.24	5.34	2.47	13.54	8.7	5.08	19.23	11.94	7.29	12.73	5.91	6.81	53.66	29.33	27.58	0	0	0	0	0	0
416	chr11:68876544-68876625	n-Ts17	chr11_1821_tRNASer_GCT-	31.71	29.42	2.53	22.32	14.88	8.26	30.44	13.53	18.11	54.96	48.76	6.52	27.9	8.45	20.55	109	42.83	69.1	0	0	0	0	0	0
417	chr11:68876997-68877068	n-Tw6	chr11_1820_tRNATrp_CCA-	0	0	0	1.03	0.76	0.39	0.83	0	0.83	3.28	0.99	2.28	2.7	1.69	1.01	10.81	2.32	8.48	0	1	0	0	1	1
418	chr11:68889367-68889466	B2_Mm1t_B2_SINE-_and_B1_Mur3_alu_SINE-	B2_Mm1t_B2_SINE-_and_B1_Mur3_alu_SINE-	2.9			11.72			11.8			51.42			82.2			77.83			ND	ND	ND	ND	ND	ND
419	chr11:68923967-68924040	n-Tt5	chr11_399_tRNAThr_AGT+	2.02	2.02	0	15.51	13.73	2.34	16.28	13.53	3.94	34.16	33.83	0.32	35.69	33.82	1.87	118.95	102.76	19.43	1	1	0	0	1	1
420	chr11:68924421-68924502	n-Ts14	chr11_400_tRNASer_CGA+	5.07	5.07	0	4.83	1.52	3.3	15.6	2.9	12.7	22.55	17.91	4.63	10.82	3.38	7.44	32.73	7.45	26.21	0	0	0	0	0	0
421	chr11:68932296-68932366	n-Tg13	chr11_1819_tRNAGly_GCC-	68.6	1.87	66.72	73.29	6.02	67.8	262.53	9.94	253.06	82.75	2.63	80.11	102.56	7.6	95.15	201.9	30.13	173.42	0	0	0	0	0	0
422	chr11:68936984-68937070	n-Tr25	chr11_1818_tRNAArg_TCT_I-	6.29	6.29	0	5.89	5.89	0	17.22	17.22	0	50.33	50.08	0.48	55.99	53.87	4.22	68.84	68.61	0.46	1	1	0	0	1	1
423	chr11:68937743-68937824	n-Tl29	chr11_401_tRNALeu_TAG+	19.28	19.28	0	19.45	11.44	8	47.99	13.53	35.41	80.41	69.66	10.74	52.62	8.45	45.86	181.57	59.13	126.54	0	0	0	0	0	1
424	chr11:68938109-68938180	n-Tq6	chr11_1817_tRNAGln_CTG-	0.39	0	0.39	1.26	0	1.34	9.93	0	10.4	3.35	0	3.35	6.75	0	6.74	13.26	2.79	10.46	0	0	0	0	0	0
425	chr11:68938678-68938750	n-Tk27	chr11_1816_tRNALys_TTT-	1.64	1.52	0.12	4.7	0.76	4.19	12.01	1.6	12.16	11.05	7.71	6.52	5.28	0	6.38	23.7	3.56	23.08	0	0	0	0	0	0
426	chr11:69355229-69355328	B2_Mm2_B2_SINE+_and_B2_Mm1a_B2_SINE+	B2_Mm2_B2_SINE+_and_B2_Mm1a_B2_SINE+	391.91			1080.41			1065.82			738.73			3839.11			1184.92			ND	ND	ND	ND	ND	ND
427	chr11:73950817-73950889	n-Tk5	chr11_1752_tRNALys_CTT-	0	0	0	0	0	0	0.96	0	0.96	0	0	0	0	0	0	0	0	0	0	0	0	0	0	0
428	chr11:75160470-75160569	B2_Mm1a_B2_SINE+	B2_Mm1a_B2_SINE+	14.12			35.27			31.93			50.53			194.2			84.91			ND	ND	ND	ND	ND	ND
429	chr11:75237773-75237872	B1_Mur4_Alu_SINE+	B1_Mur4_Alu_SINE+	12.17			23.88			19.01			8.12			72			28.01			ND	ND	ND	ND	ND	ND
430	chr11:75257391-75257490	NA_17	NA_17	0			0			0			0			0			0			ND	ND	ND	ND	ND	ND
431	chr11:79518152-79518223	n-Tt12	chr11_550_tRNAThr_CGT+	8.11	8.11	0	8.39	7.63	0.76	21.75	13.53	10.14	14.92	12.93	1.99	14.37	8.45	5.91	65.33	55.71	9.61	0	0	0	0	0	0
432	chr11:86075670-86075741	n-Tq12	chr11_630_tRNAGln_TTG+	0	0	0	1.05	0	1.04	5.18	0	5.18	6.46	5.97	0.49	2.17	0	2.16	3.66	0	3.65	0	0	0	0	0	0
433	chr11:87236521-87236620	NA_18	NA_18	1377.65			1373.83			1787.48			1415.25			767.54			2388.32			ND	ND	ND	ND	ND	ND
434	chr11:94023628-94023727	NA_19	NA_19	0			0			0			0			0			0.93			ND	ND	ND	ND	ND	ND
435	chr11:95720486-95720557	n-Tq16	chr11_1493_tRNAGln_TTG-	0.33	0	0.33	7.15	0	7.15	27.05	0.48	26.57	4.47	0	4.47	3.86	0	3.85	21.7	2.16	19.53	0	0	0	0	0	0
436	chr11:97563763-97563836	n-Tn8	chr11_1446_tRNAAsn_GTT-	0.91	0	1.02	4.09	0.19	4.23	15.52	0.87	16.02	3.67	0	4.02	11.04	0	11.59	31.57	2.58	30.72	0	0	0	0	0	0
437	chr11:97631143-97631214	n-Tc18	chr11_1444_tRNACys_GCA-	0	0	0	0.76	0.76	0	4.41	1.93	2.48	1.99	1.99	0	0.95	0	0.94	6.11	1.7	4.41	0	0	0	0	0	0
438	chr11:97652293-97652392	B2_Mm1a_B2_SINE+	B2_Mm1a_B2_SINE+	2.02			2.92			5.75			3.17			25.53			19.45			ND	ND	ND	ND	ND	ND
439	chr11:97658386-97658457	n-Tc56	chr11_791_tRNACys_GCA+	1.12	0	1.12	3.59	2.28	1.3	3.22	0	3.34	11.48	9.95	1.53	3.48	0	3.48	28.6	18.68	10.32	0	0	0	0	0	0
440	chr11:97660220-97660291	n-Tc51	chr11_1442_tRNACys_GCA-	32.58	31.45	1.12	28.39	24.42	3.97	20.72	15.47	5.38	74.01	72.65	1.36	30.62	27.05	3.56	100.1	84.27	15.82	0	0	0	0	0	0
441	chr11:97849560-97849631	n-Tc55	chr11_1433_tRNACys_GCA-	7.21	6.08	1.12	17.33	16.02	1.3	29.8	26.58	3.34	7.5	5.97	1.53	8.55	5.07	3.48	54.63	44.7	10.32	0	0	0	0	0	0
442	chr11:97850237-97850308	n-Tc54	chr11_1432_tRNACys_GCA-	3.15	2.02	1.12	11.22	9.92	1.3	9.98	6.76	3.34	27.4	25.87	1.53	10.24	6.76	3.48	53.22	43.76	9.63	0	0	0	0	0	0
443	chr11:97855307-97855406	B2_Mm2_B2_SINE+	B2_Mm2_B2_SINE+	36.43			62.99			66.49			216.5			844.38			280.42			ND	ND	ND	ND	ND	ND
444	chr11:100399472-100399544	n-Ts23	chr11_832_tRNASer_GGA+	5.07	5.07	0	0.76	0.76	0	0	0	0	1.08	0	1.08	0	0	0	1.39	0	1.39	0	0	0	0	0	0
445	chr11:101466556-101466655	B2_Mm1t_B2_SINE-_and_B2_Mm2_B2_SINE-	B2_Mm1t_B2_SINE-_and_B2_Mm2_B2_SINE-	5.07			4.92			0			1.99			3.94			0.93			ND	ND	ND	ND	ND	ND
446	chr11:101488967-101489066	NA_20	NA_20	0			0.76			2.9			7.96			49.04			31.66			ND	ND	ND	ND	ND	ND
447	chr11:101519634-101519733	NA_21	NA_21	5640.09			7960.39			10386.7			7776.6			7691.4			11270.9			ND	ND	ND	ND	ND	ND
448	chr11:101859884-101859983	B2_Mm2_B2_SINE+	B2_Mm2_B2_SINE+	23.84			25.88			38.77			155.65			172.59			203.55			ND	ND	ND	ND	ND	ND
449	chr11:102995363-102995462	NA_22	NA_22	0			2.28			1.93			0.99			1.69			2.79			ND	ND	ND	ND	ND	ND
450	chr11:106874180-106874252	n-Tr7	chr11_945_tRNAArg_CCG+	5.07	2.02	3.04	10.3	0.76	12.58	56.39	14.5	47.69	49.76	44.78	5.96	11.83	5.07	6.76	45.68	14.9	35.43	0	0	0	0	0	0
451	chr11:115274295-115274367	n-Tr14	chr11_1022_tRNAArg_CCT+	0	0	0	3.86	3.05	0.8	11.79	7.73	4.06	9.01	5.97	3.04	6.64	3.38	3.26	30.34	20.48	9.86	0	0	0	0	0	0
452	chr11:115274618-115274690	n-Tr12	chr11_1234_tRNAArg_CCT-	0	0	0	0.81	0	0.8	4.54	0	5.02	12	8.95	3.04	4.11	0	4.1	19.17	10.24	8.93	1	0	0	0	1	1
453	chr11:115275093-115275165	n-Tr18	chr11_1023_tRNAArg_TCG+	14.2	14.2	0	18.56	17.55	1.01	26.59	23.3	5.05	53.44	52.74	0.69	38.04	37.2	1.68	81.55	73.56	10.62	0	1	0	0	0	1
454	chr11:116277293-116277365	n-Ta3	chr11_1203_tRNAAla_AGC-	0	0	0	0	0	0	0	0	0	0	0	0	0	0	0	0	0	0	0	0	0	0	0	0
455	chr11:121825376-121825448	n-Tm1	chr11_1132_tRNAMet_CAT-	0	0	0	0	0	0	1.74	0	1.74	0	0	0	3.99	0	3.99	7.67	0	7.67	0	0	0	0	0	0
456	chr12:12817037-12817136	NA_23	NA_23	0			0			0			0			0			0			ND	ND	ND	ND	ND	ND
457	chr12:32635403-32635502	NA_24	NA_24	0			0			0			0			0			0			ND	ND	ND	ND	ND	ND
458	chr12:43516062-43516133	n-Te2	chr12_886_tRNAGlu_CTC-	2.02	0	4.04	0.89	0.76	0.24	1.31	0	2.45	1.15	0	2.14	0	0	0	2.04	0.61	2.54	0	0	0	0	0	0
459	chr12:53704775-53704881	Rnu6	U6-	21.84			1.34			2.2			2.08			1.78			1.27			ND	ND	ND	ND	0	0
460	chr12:53705477-53705578	Rnu6	U6-	426.29			442.69			740.28			462.28			903.6			731.25			ND	ND	ND	ND	0	0
462	chr12:70260298-70260551	Rn7sl	7SLRNA_srpRNA+	216448			299160			247002			220118			121935			315885			ND	ND	ND	ND	0	0
463	chr12:70462167-70462478	Rn7sl	7SLRNA_srpRNA-	217030			299509			246975			220383			122349			302220			ND	ND	ND	ND	0	0
464	chr12:72070107-72070179	n-Tk17	chr12_790_tRNALys_CTT-	20.98	1.01	36.38	59.81	0.38	69.51	224.54	0.96	260.69	58.48	10.44	89.1	70.19	6.76	70.34	181.21	5.12	202.5	1	1	0	0	0	0
465	chr12:82631757-82631856	B2_Mm1t_B2_SINE+_and_MTD_MaLR_LTR-	B2_Mm1t_B2_SINE+_and_MTD_MaLR_LTR-	27.42			31.66			32.38			15.37			26.43			38.2			ND	ND	ND	ND	ND	ND
466	chr12:86493988-86494179	B3A_SINE_B2-	B3A_SINE_B2-	10.7			16.78			9.66			74.8			100.33			33.05			ND	ND	ND	ND	ND	ND
467	chr12:112083548-112083621	n-Ti6	chr12_470_tRNAIle_AAT+	3.91	1.1	2.81	7.69	1.9	5.79	20.1	3.21	16.97	14.14	8.45	5.68	16.26	2.53	13.71	32.28	9.34	23.14	0	0	0	0	0	0
468	chr13:4223394-4223466	n-Tk6	chr13_1041_tRNALys_CTT-	1.01	1.01	0	34.7	0.25	35.21	145.08	0	145.08	5.05	2.98	2.07	11.09	0	11.09	87.65	0.93	86.72	0	0	0	0	0	0
470	chr13:21252654-21252725	n-Te11	chr13_1001_tRNAGlu_CTC-	28.51	1.01	27.81	20.41	1.73	19.62	77.4	6.22	75.25	49.58	3.59	48.58	22.95	0	23.44	91.03	18.18	79.15	0	0	0	0	0	0
471	chr13:21253274-21253346	n-Tf4	chr13_60_tRNAPhe_GAA+	0.65	0	0.64	4.51	3.05	1.45	14	11.6	2.45	20.27	17.91	2.35	16.57	13.52	3.04	62.24	48.42	14.89	1	0	0	0	0	0
472	chr13:21259473-21259545	n-Tm14	chr13_61_tRNAMet_CAT+	3.45	0	3.45	10.93	0	11.31	33.56	0.96	34.04	15.28	0.99	15.28	46.45	0	46.45	77.9	4.65	73.71	0	0	0	0	0	0
473	chr13:21259944-21260016	n-Tk28	chr13_1000_tRNALys_TTT-	1.64	1.52	0.12	3.94	0	4.19	12.01	1.6	12.16	9.07	5.72	6.52	6.96	1.69	6.38	21.1	0.77	23.26	0	0	0	0	0	0
474	chr13:21261556-21261628	n-Tm15	chr13_999_tRNAMet_CAT-	3.45	0	3.45	10.93	0	11.31	34.52	1.93	34.04	20.26	5.97	15.28	48.14	1.69	46.45	78.84	5.58	73.71	0	1	0	0	0	0
475	chr13:21261905-21261986	n-Tl7	chr13_62_tRNALeu_AAG+	1.58	0	1.58	5.29	0.38	5.34	13.98	0	13.97	11.28	4.97	6.3	14.45	3.38	11.07	51.82	4.65	49.56	1	1	0	0	0	0
476	chr13:21262075-21262156	n-Tl5	chr13_63_tRNALeu_AAG+	1.5	0	2	4.57	0.76	4.57	13.33	0	13.81	10.66	1.99	8.67	9.13	1.69	7.44	51.45	8.38	45.86	0	1	0	0	0	0
477	chr13:21264220-21264291	n-Tq7	chr13_64_tRNAGln_CTG+	0.39	0	0.39	1.26	0	1.34	9.44	0	9.44	3.35	0	3.35	6.75	0	6.74	10.46	0	10.46	0	0	0	0	0	0
478	chr13:21264706-21264811	n-Tl9	chr13_998_tRNALeu_CAA_I-	41.35	41.35	0	54.61	54.61	0	87.9	86.73	2.32	208.57	206.58	3.98	72.27	71	2.52	540.85	537.34	7	0	0	0	1	1	0
479	chr13:21292073-21292177	n-Tl10	chr13_65_tRNALeu_CAA_I+	65.02	62.41	5.22	86.43	84.14	4.56	229.81	223.04	13.52	197.27	185.6	23.32	124.78	123.51	2.52	571.06	561.28	19.54	0	0	0	0	0	0
480	chr13:21307327-21307399	n-Tr9	chr13_997_tRNAArg_CCG-	0.5	0	0.5	1.9	0	1.9	4.18	0	4.98	4.97	1.99	2.98	2.53	0	3.37	17.06	0.93	16.9	0	0	0	0	0	0
481	chr13:21314455-21314526	n-Ta16	chr13_66_tRNAAla_AGC+	0	0	0	6.35	6.1	0.25	10.63	10.15	0.48	11.44	11.44	0	15.64	15.21	0.42	96.72	88.96	9.61	1	0	0	0	0	0
482	chr13:21325914-21325985	n-Ta17	chr13_67_tRNAAla_AGC+	8.11	8.11	0	19.33	19.07	0.25	28.03	27.55	0.48	28.36	28.36	0	19.02	18.6	0.42	161.07	153.32	9.61	0	0	0	0	0	0
483	chr13:21332814-21332885	n-Ta40	chr13_68_tRNAAla_TGC+	0	0	0	0	0	0	0.96	0	0.96	0.99	0	0.99	6.05	0	6.05	11.01	1.86	10.08	0	0	0	1	1	1
484	chr13:21334439-21334510	n-Ta18	chr13_69_tRNAAla_AGC+	0	0	0	0	0	0	1.93	0	2.89	9.95	8.95	0.99	0.42	0	0.42	13.34	9.31	4.03	1	0	0	0	1	0
485	chr13:21341063-21341136	n-Tt3	chr13_996_tRNAThr_AGT-	0	0	0	0	0	0	0.6	0	0.59	3.98	2.98	0.99	0	0	0	26.84	22.35	4.49	1	0	0	0	1	0
486	chr13:21346089-21346160	n-Ta28	chr13_70_tRNAAla_CGC+	1.01	1.01	0	2.28	1.14	1.14	2.57	0	2.57	6.96	5.97	0.99	13.95	4.22	9.7	15.59	3.25	13.02	0	1	0	0	1	1
487	chr13:21351637-21351708	n-Ta19	chr13_71_tRNAAla_AGC+	0	0	0	0.76	0.76	0	5.8	4.83	0.96	14.5	13	2.48	9.69	6.76	2.92	69.22	56.8	14.27	1	1	1	1	1	1
488	chr13:21356449-21356522	n-Tt11	chr13_72_tRNAThr_CGT+	0	0	0	0.38	0	0.38	0.02	0	0.01	9.95	8.95	0.99	8.45	5.07	3.38	41.78	28.86	13.37	1	1	0	1	1	1
489	chr13:21360338-21360409	n-Tq13	chr13_995_tRNAGln_TTG-	0	0	0	1.05	0	1.04	10.98	0.96	11.94	3.48	2.98	0.49	5.54	0	5.54	12.97	3.72	9.24	0	0	0	0	0	0
490	chr13:21367825-21367898	n-Tt18	chr13_73_tRNAThr_TGT+	0	0	0	1.14	0	1.14	0.98	0	0.98	0	0	0	0	0	0	10.58	0	11.04	0	0	0	0	0	0
491	chr13:21371565-21371637	n-Tr16	chr13_74_tRNAArg_TCG+	0	0	0	1.77	1.52	0.25	2.81	1.93	0.87	6.17	3.98	2.18	1.69	0	3.38	8.14	7.45	1.15	0	0	0	1	0	0
492	chr13:21414682-21414755	n-Tt13	chr13_75_tRNAThr_CGT+	0	0	0	2.28	2.28	0	2.9	2.9	0	7.96	7.96	0	0	0	0	33.52	19.55	14.89	0	0	0	0	0	0
493	chr13:21418586-21418658	n-Tm13	chr13_994_tRNAMet_CAT-	2.43	1.01	2.43	11.95	1.52	10.42	35.16	8.7	27.42	18.11	4.97	13.13	57.73	3.38	56.04	93.89	24.21	70.61	0	0	0	0	0	0
494	chr13:21584714-21584795	n-Ts16	chr13_992_tRNASer_GCT-	3.04	3.04	0	0.99	0	0.99	1.86	0	1.85	5.2	1.99	3.21	9.85	0	9.85	23.85	0	23.85	0	0	1	1	1	1
495	chr13:21802449-21802519	n-Tg28	chr13_77_tRNAGly_GCC+	66.72	0	66.72	68.07	0.76	67.85	253.39	0.63	253.22	88.73	8.61	80.11	95.07	0	95.27	178.02	6.23	173.44	1	0	0	0	0	0
496	chr13:21802863-21802934	n-Tm7	chr13_78_tRNAMetInit_CAT+	4.7	0	4.69	16.6	1.52	15.07	43.48	4.83	39.04	19.29	2.98	16.42	35.54	10.14	25.4	69.02	14.43	55.31	0	0	0	0	0	0
497	chr13:21887668-21887750	n-Tsta1	chr13_79_tRNASup_TTA+	0	0	0	0	0	0	0	0	0	0.99	0.99	0	1.69	1.69	0	10.24	5.58	4.65	0	1	0	0	1	1
498	chr13:21939891-21939973	n-Tl24	chr13_991_tRNALeu_TAA-	0	0	0	0.76	0	0.76	5.8	5.8	0	30.92	27.93	2.98	18.6	15.21	3.38	126.65	88.46	38.18	1	1	1	1	1	1
499	chr13:21947189-21947262	n-Ti11	chr13_990_tRNAIle_AAT-	13.97	11.16	2.81	12.85	7.05	5.79	36.53	19.65	16.97	53.34	47.51	5.82	111.51	97.55	13.93	95.82	72.89	23.12	1	1	0	0	1	1
500	chr13:21947890-21947963	n-Tt4	chr13_81_tRNAThr_AGT+	0	0	0	0	0	0	0.6	0	0.59	4.55	3.23	1.32	0	0	0	5.82	0	6.82	0	0	0	0	1	0
501	chr13:21973902-21973975	n-Ti10	chr13_989_tRNAIle_AAT-	2.81	0	2.81	7.13	1.33	5.79	20.1	3.21	16.97	6.57	0.73	5.82	21.88	7.94	13.93	36.36	13.29	23.25	0	0	0	0	0	0
502	chr13:21974754-21974826	n-Tf1	chr13_988_tRNAPhe_GAA-	0.31	0	0.3	0.45	0	0.45	1.53	0.96	0.57	15.82	1.99	13.83	12.68	1.69	10.99	22.07	2.79	19.41	0	1	1	1	1	1
503	chr13:21988807-21988900	n-Ti14	chr13_987_tRNAIle_TAT_I-	2.7	2.69	0	1.4	1.14	0.5	7.82	7.58	0.48	16.43	16.43	0	23.2	22.35	1.68	74.09	73.23	1.68	1	1	0	0	1	1
504	chr13:21998980-21999051	n-Tm2	chr13_82_tRNAMetinit_CAT+	5.16	0	5.16	8.87	0	8.86	33.3	0	33.3	26.62	9.95	16.77	33.14	1.69	31.45	69.69	4.65	65.96	1	1	0	0	0	0
505	chr13:21999809-21999881	n-Tk23	chr13_83_tRNALys_TTT+	1.13	1.01	0.12	1.42	0.38	1.41	5.49	1.45	4.63	10.94	8.95	3.98	2.46	0	3.29	50.43	38.64	15.27	1	0	0	0	0	0
506	chr13:22003182-22003253	n-Td11	chr13_84_tRNAAsp_GTC+	54.11	8.14	70.07	73.09	2.79	80.52	385.4	20.94	408.57	173.05	46.26	200.27	87.09	8.45	92.85	538.76	180.02	412.07	0	0	0	0	0	0
507	chr13:22006707-22006812	n-Tl11	chr13_85_tRNALeu_CAA_I+	2.11	1.77	0.66	4.77	4.77	0	13.58	10.92	5.3	68.71	66.26	4.9	36	34.73	2.52	201.89	197.93	7.9	1	1	0	0	1	1
508	chr13:22009031-22009116	n-Tr23	chr13_985_tRNAArg_TCT_I-	0.2	0.2	0	0.56	0.55	0	9.17	7.24	3.86	15.83	15.83	0	19.07	19.07	0	55.95	55.95	0	1	1	0	0	1	1
509	chr13:22011084-22011165	n-Ts5	chr13_86_tRNASer_AGA+	1.44	0	1.86	2.24	0.76	1.64	8.52	3.38	5.72	44.61	39.8	5.13	10.02	6.76	3.26	75.82	61.92	14.41	1	1	0	0	1	1
510	chr13:22012069-22012140	n-Tq10	chr13_87_tRNAGln_CTG+	0.39	0	0.39	1.91	0	2	11.38	0.96	10.42	7.36	0	7.36	13.17	0	13.17	13.34	0	13.34	0	0	0	0	0	0
511	chr13:22016804-22016885	n-Ts25	chr13_984_tRNASer_TGA-	0.55	0	1.08	1.73	0	1.89	7.64	0.19	8.28	3.17	0.99	3.77	8.72	6.76	1.96	33.25	23.84	10.07	1	1	0	0	0	0
512	chr13:22019726-22019807	n-Ts6	chr13_88_tRNASer_AGA+	1.71	0	2.39	2.62	1.14	1.64	8.17	2.61	6.54	31.44	25.37	7.67	6.64	3.38	3.26	61.74	47.57	14.81	1	1	0	0	1	0
513	chr13:22023038-22023109	n-Tm10	chr13_983_tRNAMetInit_CAT-	4.7	0	4.69	15.08	0	15.07	38.78	0	39.18	30.24	13.93	16.42	28.37	3.38	24.99	68.74	13.96	55.49	1	1	0	0	0	0
514	chr13:22025830-22025901	n-Tq8	chr13_982_tRNAGln_CTG-	0.25	0	0.25	1.26	0	1.34	9.93	0	10.4	4.34	0.99	3.35	6.75	0	6.74	12.32	1.86	10.46	0	0	0	0	0	0
515	chr13:22027366-22027437	n-Td13	chr13_981_tRNAAsp_GTC-	56.82	3.31	85.96	73.11	1.61	82.11	371.2	4.48	412.59	146.88	2.7	234.8	141.9	62.75	93.98	393.72	29.56	422.65	1	0	0	0	0	0
516	chr13:22028963-22029044	n-Ts10	chr13_980_tRNASer_AGA-	1.54	0	2.06	1.35	0	1.51	9.63	2.61	7.86	28.63	21.89	9.32	3.29	1.69	1.6	28.66	16.84	12.46	1	0	0	0	0	0
517	chr13:22032188-22032259	n-Td12	chr13_979_tRNAAsp_GTC-	54.23	2.14	84.32	74.3	4.66	79.6	379.8	16.43	406.8	167.48	25.09	231.56	87.53	8.64	93.36	392.52	32.88	415.04	0	0	0	0	0	0
518	chr13:22032783-22032864	n-Ts8	chr13_978_tRNASer_AGA-	2.55	1.01	2.06	8.73	7.24	1.64	14.93	9.37	6.54	32.19	26.37	7.42	18.48	15.21	3.26	52.42	38.27	14.81	1	1	0	0	0	1
519	chr13:22063657-22063729	n-Tk22	chr13_89_tRNALys_TTT+	0	0	0	2.28	0.76	1.52	3.33	0.96	2.47	37.07	32.09	7.95	10.14	6.76	3.38	107.16	86.14	24.35	1	1	0	1	1	1
520	chr13:22066901-22066972	n-Tm8	chr13_90_tRNAMetInit_CAT+	16.87	12.17	4.69	38.73	23.65	15.07	50.2	11.27	39.31	53.13	36.82	16.42	61.84	36.62	25.21	75.26	20.48	55.49	0	0	0	0	0	0
521	chr13:22086059-22086140	n-Ts22	chr13_976_tRNASer_GCT-	3.04	1.01	2.02	5.57	0	5.57	15.42	0.96	15.41	46.67	40.8	6.86	20.85	1.69	19.16	99.24	29.8	80.61	1	0	0	0	1	1
522	chr13:22088450-22088521	n-Tq1	chr13_975_tRNAGln_CTG-	0	0	0	0.2	0	0.2	3.14	0	3.14	2.09	1.99	0.1	3.61	0	3.61	11.73	0.93	10.8	0	0	0	0	0	0
523	chr13:22107660-22107732	n-Tv3	chr13_974_tRNAVal_AAC-	0	0	0	3.31	1.52	1.94	6.65	2.9	3.75	5.72	1.39	4.39	13.32	6.76	6.56	15.69	3.72	12.39	0	0	0	0	0	0
524	chr13:22113013-22113085	n-Tr1	chr13_973_tRNAArg_ACG-	12.68	11.16	1.52	5.49	1.14	4.87	29.45	6.76	26.83	14.09	0	14.58	44.01	3.38	42.32	76.92	8.84	71.7	0	0	0	0	0	0
525	chr13:22114288-22114369	n-Ts12	chr13_972_tRNASer_CGA-	25.02	25.02	0	35.37	32.82	2.54	45.92	36.74	10.14	157.26	155.6	1.65	70.45	65.95	4.49	234.98	213.56	21.4	1	1	0	0	1	1
526	chr13:22118417-22118489	n-Tv16	chr13_91_tRNAVal_CAC+	6.93	0	6.93	8.85	0.19	8.81	28.14	1.16	26.98	15.11	1.57	14.8	26.24	0	26.24	54.68	7.52	48.23	0	0	0	0	0	0
527	chr13:22121092-22121165	n-Ti7	chr13_92_tRNAIle_AAT+	3.82	1.01	2.81	8.27	2.48	5.79	23	6.12	16.97	16.27	10.44	5.82	21.88	7.94	13.93	37	14.22	22.96	0	1	0	0	0	0
528	chr13:22121969-22122042	n-Tt1	chr13_971_tRNAThr_AGT-	0	0	0	0.25	0	0.25	0.59	0	0.58	0	0	0	0	0	0	5.44	1.86	3.58	0	0	0	0	0	0
529	chr13:22142555-22142636	n-Ts19	chr13_970_tRNASer_GCT-	8.37	6.08	2.53	13.54	6.1	8.26	23.03	5.8	18.74	20.47	13.93	7.18	29.59	10.14	20.55	98.76	33.52	68.17	0	1	0	0	0	0
530	chr13:23362290-23362385	n-Ti15	chr13_969_tRNAIle_TAT_I-	0.67	0.66	0	1.02	0.76	0.5	8.3	8.06	0.48	54.74	54.74	0	43.49	42.64	1.68	159.53	158.67	1.68	1	1	0	0	1	1
531	chr13:23377270-23377342	n-Tv4	chr13_93_tRNAVal_AAC+	0	0	0	0.25	0.25	0	0.32	0	0.31	0.74	0	0.81	2.11	0	2.11	11.88	0	12.73	0	0	0	0	1	0
532	chr13:23377518-23377590	n-Ta10	chr13_94_tRNAAla_AGC+	0	0	0	0.82	0	0.82	4.66	1.93	2.72	6.95	5.97	0.98	6.79	1.69	5.1	16.06	8.22	7.84	0	1	0	0	0	1
533	chr13:23390650-23390722	n-Tv6	chr13_95_tRNAVal_AAC+	0	0	0	1.52	0	1.52	0.24	0	0.24	0	0	0	2.11	1.69	0.42	18.77	4.65	14.57	0	0	0	0	0	0
534	chr13:23390930-23391002	n-Ta11	chr13_96_tRNAAla_AGC+	0	0	0	1.58	0.76	0.82	4.66	1.93	2.72	18.89	17.91	0.98	10.18	5.07	5.1	33.14	25.29	7.84	1	1	0	0	1	1
535	chr13:23391991-23392063	n-Tv12	chr13_97_tRNAVal_CAC+	0.5	0	0.5	1.52	0	1.9	16.59	0.96	16.1	21.89	0	21.89	19.16	0	19.16	80.46	3.72	76.73	0	0	0	1	0	1
536	chr13:23399498-23399570	n-Tv19	chr13_98_tRNAVal_CAC+	0.5	0	0.5	1.14	0	1.14	12.81	0	12.81	13.01	0	13.08	11.26	1.69	9.57	42.29	3.72	38.97	0	0	0	0	0	0
537	chr13:23400921-23400994	n-Ti9	chr13_968_tRNAIle_AAT-	3.66	0.5	3.15	6.05	0	6.05	20.28	2.9	17.48	20.47	14.92	5.54	23.26	6.76	16.5	35.99	11.17	25.01	1	1	0	0	0	0
538	chr13:23409335-23409407	n-Tm12	chr13_99_tRNAMet_CAT+	2.43	0	4.45	3.05	0	3.05	17.88	0	21.74	25.07	12.93	15.12	45.32	5.07	40.24	111.28	23.89	90.17	1	1	1	0	1	1
539	chr13:23488929-23489002	n-Ti3	chr13_100_tRNAIle_AAT+	3.66	0.5	3.15	5.09	0	5.09	16.1	0.96	15.24	13.48	6.96	6.51	31.2	1.69	29.5	44.97	3.72	41.45	1	1	0	0	0	1
540	chr13:23492664-23492736	n-Ta12	chr13_966_tRNAAla_AGC-	0	0	0	0.82	0	0.82	3.69	0.96	2.72	2.97	1.99	0.98	6.79	1.69	5.1	17.15	9.31	7.84	0	1	0	0	0	0
541	chr13:23492942-23493014	n-Tv2	chr13_965_tRNAVal_AAC-	0	0	0	0.38	0	0.76	1.2	0	1.68	2.64	1.99	0.65	1.55	0	1.53	10.46	0	10.45	0	0	0	0	0	0
542	chr13:23503946-23504018	n-Tv10	chr13_964_tRNAVal_CAC-	0	0	0	0.76	0	0.76	2.57	0	2.57	3.98	2.98	0.99	3.94	0	3.94	36	14.9	21.1	1	0	0	0	1	0
543	chr13:23504810-23504882	n-Ta7	chr13_963_tRNAAla_AGC-	2.02	2.02	0	4.89	1.52	3.37	6.75	2.9	3.85	30.97	26.87	4.1	26.51	11.83	14.67	79.38	43.14	37.17	1	1	0	0	1	1
544	chr13:23505117-23505189	n-Tv5	chr13_962_tRNAVal_AAC-	0	0	0	1.01	1.01	0	1.28	0.96	0.31	0.74	0	0.81	8.86	6.76	2.09	16.06	4.65	11.8	0	0	0	0	0	0
545	chr13:23517515-23517603	n-Ty3	chr13_961_tRNATyr_GTA_I-	1.39	1.39	0	4.53	4.53	0	8.93	8.93	0	9.31	9.31	0	24.28	24.28	0	52.34	52.18	0.28	1	0	0	0	0	1
546	chr13:23518374-23518461	n-Ty4	chr13_101_tRNATyr_GTA_I+	0.38	0.37	0	1.48	1.48	0	7	6.03	1.92	24.24	24.04	0.38	12.44	12.44	0	27.2	27.04	0.28	1	1	0	0	1	1
547	chr13:23518964-23519049	n-Ty5	chr13_960_tRNATyr_GTA_I-	1.39	1.39	0	1.48	1.48	0	7.31	7.31	0	7.32	7.32	0	9.9	9.62	0.54	30.69	30.37	0.6	0	0	0	0	0	0
548	chr13:23520607-23520695	n-Ty6	chr13_959_tRNATyr_GTA_I-	2.02	2.02	0	2.37	2.37	0	1.28	1.28	0	5.04	5.04	0	2.72	2.72	0	10.29	10.29	0	0	0	0	0	0	0
549	chr13:23523281-23523353	n-Ta13	chr13_102_tRNAAla_AGC+	0.33	0	0.33	3.49	0.76	2.73	6.91	1.93	4.97	4.76	0	5.75	9.61	0	9.6	22.97	5.58	18.31	0	0	0	0	0	0
550	chr13:23524859-23524946	n-Ty7	chr13_958_tRNATyr_GTA_I-	0.38	0.37	0	1.48	1.48	0	11.1	11.1	0	10.31	10.31	0	9.06	9.06	0	23.7	23.39	0.6	0	0	0	0	0	0
551	chr13:23528209-23528281	n-Tk11	chr13_103_tRNALys_CTT+	21.62	18.59	4.57	34.6	5.44	32.08	134.11	25.11	118.72	53.21	41.56	18.55	30.33	2.8	28.54	97.13	17.98	87.48	0	0	0	0	0	0
552	chr13:23528863-23528934	n-Tp3	chr13_957_tRNAPro_AGG-	0.07	0	0.07	2.31	0.88	1.41	4.8	0.96	3.89	0.49	0	0.49	1.66	0	1.65	18.1	6.2	12.29	0	0	0	0	0	0
553	chr13:23529978-23530051	n-Ti8	chr13_956_tRNAIle_AAT-	4.84	2.02	2.81	16.09	10.29	5.79	27.83	10.95	16.97	20.5	14.66	5.82	20.19	6.24	13.93	39.39	16.32	23.25	0	0	0	0	0	0
554	chr13:23530566-23530637	n-Ta29	chr13_955_tRNAAla_CGC-	0	0	0	1.14	0	1.14	2.57	0	2.57	1.99	0.99	0.99	9.72	0	9.72	12.33	0	13.02	0	0	0	0	0	0
555	chr13:23538011-23538083	n-Tv17	chr13_954_tRNAVal_CAC-	7.94	1.01	6.93	9.79	1.14	8.81	30.85	3.86	26.98	19.65	5.97	14.95	27.09	2.53	24.55	60.27	12.1	50.02	0	0	0	0	0	0
556	chr13:23538661-23538733	n-Tr5	chr13_953_tRNAArg_ACG-	1.01	1.01	0	1.8	0.76	1.18	10.59	4.83	8.13	8.78	5.97	4.63	7.1	4.22	3.98	41.06	21.88	26.06	0	0	0	0	0	0
557	chr13:23542491-23542564	n-Tt6	chr13_104_tRNAThr_AGT+	0	0	0	2.54	2.28	0.25	6.13	2.9	3.22	6.29	3.98	2.31	1.46	0	1.45	11.99	5.58	6.4	0	0	0	0	0	0
558	chr13:23545301-23545383	n-Tl22	chr13_952_tRNALeu_CAG-	17.88	14.2	3.67	23.62	20.6	3.02	33.59	27.07	6.52	52	36.82	15.17	17.9	8.45	9.47	82.06	53.08	28.98	0	0	0	1	0	0
559	chr13:23555404-23555475	n-Te15	chr13_105_tRNAGlu_TTC+	23.18	0	23.18	38.66	4.57	34.96	86.97	1.93	86.48	78.52	15.92	62.91	33.73	1.69	32.04	168.38	31.97	138.49	0	0	0	0	0	0
560	chr13:23558945-23559034	n-Ty8	chr13_106_tRNATyr_GTA_I+	0.38	0.37	0	3	3	0	9.9	9.9	0	3.34	3.14	0.38	6.52	6.52	0	34.69	34.35	0.66	0	0	0	0	0	0
561	chr13:23589975-23590046	n-Tw3	chr13_107_tRNATrp_CCA+	0	0	0	2.56	2.28	0.39	2.11	0.96	1.47	10.74	7.96	3.27	11.16	10.14	1.01	47.13	38.64	8.48	1	1	0	0	1	1
562	chr13:23591949-23592020	n-Tm5	chr13_108_tRNAMetInit_CAT+	4.7	0	4.69	15.08	0	15.07	39.74	0.96	39.18	16.31	0	16.42	25.21	0	25.21	54.59	0	55.31	0	0	0	0	0	0
563	chr13:23592391-23592463	n-Tr4	chr13_951_tRNAArg_ACG-	0	0	0	1.04	0	1.18	6.73	0.96	8.13	2.81	0	4.63	3.72	0.84	3.98	20.11	1.39	25.12	0	0	0	0	0	0
564	chr13:23592826-23592907	n-Ts7	chr13_950_tRNASer_AGA-	1.71	0	2.39	1.48	0	1.64	6.52	0.96	6.54	14.03	7.96	7.67	13.41	10.14	3.26	31.73	17.69	14.58	1	1	0	0	1	1
565	chr13:23595849-23595921	n-Tr17	chr13_949_tRNAArg_TCG-	0	0	0	0.25	0	0.25	0.88	0	0.87	3.18	0.99	2.18	1.69	0	3.38	3.49	2.79	1.15	0	0	0	1	1	1
566	chr13:23598388-23598459	n-Tw4	chr13_109_tRNATrp_CCA+	0	0	0	1.64	1.52	0.24	1.79	0.96	0.83	19.7	16.91	3.27	2.7	1.69	1.01	71.8	63.32	8.48	1	0	0	1	1	0
567	chr13:23609072-23609142	n-Tg27	chr13_110_tRNAGly_GCC+	67.58	0.86	66.72	70.6	3.35	67.78	256.86	4.64	252.7	83.65	3.63	80.02	101.7	6.76	95.13	182.45	10.73	173.37	0	0	0	0	0	0
568	chr13:23609561-23609632	n-Tm6	chr13_111_tRNAMetInit_CAT+	9.77	5.07	4.69	31.86	16.78	15.07	51.97	13.05	39.31	33.23	16.91	16.42	31.97	6.76	25.21	84.44	29.8	55.36	0	0	0	0	0	0
569	chr13:23610015-23610096	n-Ts24	chr13_112_tRNASer_TGA+	6.46	6.08	0.74	3.25	1.52	1.89	11.31	3.86	8.28	8.15	5.97	3.77	7.03	5.07	1.96	15.93	6.51	10.07	0	0	0	0	0	0
570	chr13:23610919-23610990	n-Tq14	chr13_113_tRNAGln_TTG+	0.33	0	0.33	10.58	3.05	7.53	32.37	5.31	27.05	6.45	1.99	4.47	12.31	8.45	3.85	41.62	21.72	19.9	0	0	0	0	0	0
571	chr13:23611482-23611553	n-Tq15	chr13_114_tRNAGln_TTG+	0.33	0	0.33	7.53	0	7.53	27.05	0	27.05	4.47	0	4.47	3.86	0	3.85	23.85	3.72	20.13	0	0	0	0	0	0
572	chr13:23613739-23613820	n-Ts18	chr13_115_tRNASer_GCT+	2.28	0	2.53	10.11	2.67	8.26	22.06	3.86	20.68	59.28	52.74	7.18	27.9	8.45	20.55	119.24	51.21	72.82	1	1	0	0	1	1
573	chr13:23618325-23618397	n-Tr15	chr13_948_tRNAArg_TCG-	0	0	0	0.76	0.76	0	0.56	0	0.56	1.19	0	1.19	0	0	0	0.93	0	0.93	0	0	0	0	0	0
574	chr13:23622217-23622288	n-Tm9	chr13_947_tRNAMetInit_CAT-	8.75	4.05	4.69	16.6	1.52	15.07	43.91	4.98	39.31	19.29	2.98	16.42	30.98	5.34	25.63	59.24	4.64	55.31	0	0	0	0	0	0
575	chr13:25022629-25022811	B2_Mm1t_SINE_B2+	B2_Mm1t_SINE_B2+	8.11			10.23			6.9			22.88			49.88			22.7			ND	ND	ND	ND	ND	ND
576	chr13:58560282-58560381	B2_Mm1aB2_SINE-	B2_Mm1aB2_SINE-	8.81			27.87			24.06			82.33			90.98			63.04			ND	ND	ND	ND	ND	ND
577	chr13:94385175-94385274	B2_Mm2_B2_SINE-	B2_Mm2_B2_SINE-	14.4			15.96			11.78			25.29			52.01			40.38			ND	ND	ND	ND	ND	ND
578	chr14:49095552-49095651	NA_26	NA_26	0			0			0			0			0			0			ND	ND	ND	ND	ND	ND
579	chr14:51422741-51422840	B2_Mm2_B2_SINE+	B2_Mm2_B2_SINE+	3.37			9.18			14.93			27.64			34.58			47.65			ND	ND	ND	ND	ND	ND
580	chr14:51427123-51427447	Rpph1	RnasePRNA-	34492.2			68718.7			62013.1			59259.4			54784.9			80424.1			ND	ND	ND	ND	0	0
581	chr14:51683558-51683639	n-Tl8	chr14_188_tRNALeu_AAG+	15.79	14.2	1.58	15.59	10.68	5.34	31.85	17.4	14.45	13.27	6.96	6.3	22.91	11.83	11.07	64.16	16.76	49.8	0	0	0	0	0	0
582	chr14:51684489-51684560	n-Tp4	chr14_705_tRNAPro_AGG-	2.1	2.02	0.07	8.19	6.86	1.32	7.89	4.06	3.89	0.49	0	0.49	11.8	10.14	1.65	24.75	13.03	12.1	0	0	0	0	0	0
583	chr14:51684843-51684915	n-Tt17	chr14_704_tRNAThr_TGT-	0	0	0	1.78	0	1.77	10.26	0	10.89	4.63	0	4.63	6.62	0	6.61	15.85	0	16.15	0	0	0	0	0	0
584	chr14:51702505-51702586	n-Tl28	chr14_703_tRNALeu_TAG-	9.97	6.08	4.38	7.11	0.76	6.35	25.29	0.96	24.8	20.12	9.95	11.16	23.87	1.69	22.18	84.17	6.51	80.44	0	0	0	0	0	0
585	chr14:51708325-51708397	n-Tt15	chr14_190_tRNAThr_TGT+	2.02	2.02	0	7.88	6.86	1.01	20.9	10.63	11.38	23.71	19.06	4.63	30.28	23.67	6.61	92.67	75.43	19.4	1	1	0	0	0	0
586	chr14:51709164-51709253	n-Ty10	chr14_191_tRNATyr_GTA_I+	21.13	20.29	1.68	31.75	31.5	0.5	85.16	84.83	0.62	68.08	68.08	0	93.85	90.47	6.76	201.9	200.5	2.78	0	0	0	0	0	0
587	chr14:51710322-51710393	n-Tp15	chr14_192_tRNAPro_TGG+	1.33	1.01	0.32	1.86	0	1.86	9.87	2.32	7.61	2.48	0	2.48	4.05	0	4.04	18.69	1.94	17.14	0	0	0	0	0	0
588	chr14:55136533-55136605	n-Tr6	chr14_209_tRNAArg_ACG+	15.22	15.22	0	57.5	56.47	1.18	93.74	87.98	8.13	108.8	106.48	3.63	84.04	81.17	3.98	277.45	259.66	23.27	0	0	0	0	0	0
589	chr14:55512400-55512584	B1_Mur3_SINE_Alu+	B1_Mur3_SINE_Alu+	7.1			4.57			3.86			5.97			6.76			9.33			ND	ND	ND	ND	ND	ND
590	chr14:59436990-59437063	n-Tt2	chr14_628_tRNAThr_AGT-	1.26	0	1.26	0.38	0	0.38	2.81	0	2.81	5.97	0	5.97	4.08	0	4.07	12.77	0	12.77	0	0	0	1	0	1
591	chr14:71113711-71113810	B1_Mus1_Alu_SINE+	B1_Mus1_Alu_SINE+	33.91			66.14			57.17			34.64			281.95			147.39			ND	ND	ND	ND	ND	ND
592	chr14:73693701-73693800	B2_Mm1t_B2_SINE+	B2_Mm1t_B2_SINE+	30.48			47.26			36.31			96.69			166.08			135.07			ND	ND	ND	ND	ND	ND
593	chr14:74022510-74022609	B1_Mus2_Alu_SINE-	B1_Mus2_Alu_SINE-	2.02			2.54			2.9			1.99			14.79			7.45			ND	ND	ND	ND	ND	ND
594	chr14:76552581-76552652	n-Te16	chr14_347_tRNAGlu_TTC+	24.53	1.34	23.18	50.99	15.76	35.6	110.59	24.25	87.78	89.8	27.52	62.59	36.54	2.24	34.29	201.28	65.8	137.87	0	0	0	0	0	0
595	chr14:79881475-79881546	n-Te14	chr14_359_tRNAGlu_TTC+	27.39	5.58	21.81	49.72	16.4	35.98	112	28.52	85.41	70.74	8.95	61.79	33.53	3.38	30.15	207.1	57.08	160.25	0	0	0	0	0	0
596	chr14:118488747-118488819	n-Tf5	chr14_457_tRNAPhe_GAA-	0.65	0	0.64	2.47	1.01	1.45	3.52	1.12	2.45	13.55	10.94	2.6	4.04	0.55	3.46	19.02	4.96	15.13	0	0	0	0	0	1
597	chr15:16205705-16205778	n-Tn2	chr15_1013_tRNAAsn_GTT-	0	0	0	0	0	0	1.93	0	1.93	0	0	0	0	0	0	0.93	0	0.93	0	0	0	0	0	0
599	chr15:31156406-31156651	B2_Mm2_SINE_B2+	B2_Mm2_SINE_B2+	19.7			31.76			30.59			34.27			125			54.25			ND	ND	ND	ND	ND	ND
601	chr15:41621390-41621489	B1_Mus1_Alu_SINE+	B1_Mus1_Alu_SINE+	43.12			53.22			38.5			44.48			282.09			86.15			ND	ND	ND	ND	ND	ND
602	chr15:57807538-57807610	n-Tm16	chr15_913_tRNAMet_CAT-	7.61	3.04	4.56	11.66	2.28	9.37	33.84	3.86	30.45	27.86	7.96	20.39	74.17	0	75.01	86.96	7.45	79.51	0	0	0	0	0	0
603	chr15:58818221-58818320	NA_28	NA_28	0			0			0			0			0			0			ND	ND	ND	ND	ND	ND
604	chr15:58879494-58879593	NA_29	NA_29	0			0			0			0			0			0			ND	ND	ND	ND	ND	ND
605	chr15:69227053-69227124	n-Tm3	chr15_876_tRNAMetinit_CAT-	1.26	0	1.26	5.16	0.76	4.4	14.04	0.48	13.56	1.49	0	1.49	6.34	0	6.34	19.64	0	20.1	0	0	0	0	0	0
606	chr15:81295628-81295727	B1_Mus1_Alu_SINE+	B1_Mus1_Alu_SINE+	6			18.45			15.68			6.76			42.51			21.21			ND	ND	ND	ND	ND	ND
607	chr15:88471962-88472034	n-Tm4	chr15_355_tRNAMet_CAT+	0	0	0	0.76	0	0.76	2.41	0	2.41	0	0	0	3.65	0	3.65	5.43	0	5.43	0	0	0	0	0	0
609	chr15:99697526-99697625	B3A_B2_SINE+	B3A_B2_SINE+	0			0.76			1.93			2.98			5.07			8.38			ND	ND	ND	ND	ND	ND
610	chr15:100213624-100213723	ID_B1_B4_SINE-_and_B1_Mur3_Alu_SINE+	ID_B1_B4_SINE-_and_B1_Mur3_Alu_SINE+	1.01			9.92			10.63			0.99			24.23			15.83			ND	ND	ND	ND	ND	ND
611	chr16:3012009-3012080	n-Tl2	chr16_829_tRNALeu_AAG-	0	0	0	0.04	0	0.03	0.47	0	0.47	0	0	0	0.56	0	0.55	0	0	0	0	0	0	0	0	0
612	chr16:3449838-3449909	n-Tl1	chr16_4_tRNALeu_AAG+	0	0	0	0.04	0	0.03	0.47	0	0.47	0	0	0	0.56	0	0.55	0	0	0	0	0	0	0	0	0
613	chr16:10347819-10347918	NA_31	NA_31	0			0			0			0			0			0			ND	ND	ND	ND	ND	ND
615	chr16:13437416-13437487	n-Tt14	chr16_50_tRNAThr_CGT+	4.05	3.04	1.01	9.92	6.86	3.05	19.82	10.63	9.18	9.95	7.96	1.99	7.6	5.07	2.53	57.57	30.26	27.31	0	0	0	0	0	0
616	chr16:14131871-14132075	B2_Mm1t_SINE_B2-	B2_Mm1t_SINE_B2-	58.03			105.19			94.97			185.05			702.16			312.93			ND	ND	ND	ND	ND	ND
617	chr16:16854357-16854429	n-Tk3	chr16_76_tRNALys_CTT+	0	0	0	0.76	0	0.76	1.93	0	1.93	0	0	0	0	0	0	0.93	0	0.93	0	0	0	0	0	0
618	chr16:18058411-18058510	B1_Mm_Alu_SINE-	B1_Mm_Alu_SINE-	6.08			25.31			15.79			6.29			117.39			48.9			ND	ND	ND	ND	ND	ND
619	chr16:30394020-30394119	B2_Mm2_B2_SINE-	B2_Mm2_B2_SINE-	0			0.76			3.57			0.49			8.16			2.65			ND	ND	ND	ND	ND	ND
620	chr16:31205978-31206077	B2_Mm1t_B2_SINE+	B2_Mm1t_B2_SINE+	3.04			0.76			0.96			0			0			1.86			ND	ND	ND	ND	ND	ND
621	chr16:31399621-31399720	B2_Mm2_B2_SINE+	B2_Mm2_B2_SINE+	54.88			70.09			72.18			89.06			241.99			170.7			ND	ND	ND	ND	ND	ND
622	chr16:38275006-38275105	B2_Mm2_B2_SINE+	B2_Mm2_B2_SINE+	22.35			49.19			38.49			41.72			92.96			136.74			ND	ND	ND	ND	ND	ND
623	chr16:43806665-43806764	NA_32	NA_32	0			0			0			0			0			0			ND	ND	ND	ND	ND	ND
625	chr16:47250659-47250731	n-Tk2	chr16_267_tRNALys_CTT+	0	0	0	0	0	0	0.96	0	0.96	0	0	0	0	0	0	2.79	0	2.79	0	0	0	0	0	0
627	chr16:75434424-75434497	n-Ti1	chr16_315_tRNAIle_AAT+	0	0	0	0.25	0	0.25	0.32	0	0.31	0	0	0	0.56	0	0.55	0.31	0	0.3	0	0	0	0	0	0
629	chr16:84746464-84746699	B1_Mus1_SINE_Alu+	B1_Mus1_SINE_Alu+	31.45			97.81			77.63			36.17			510.56			163.47			ND	ND	ND	ND	ND	ND
630	chr16:91770236-91770335	B2_Mm1t_B2_SINE-	B2_Mm1t_B2_SINE-	1.01			0			1.99			0			1.69			2.79			ND	ND	ND	ND	ND	ND
631	chr17:23670929-23671001	n-Tk13	chr17_82_tRNALys_CTT+	3.88	0.33	5.08	28.78	0.38	31.32	108.38	2.17	115.95	21.43	8.78	19.54	35.39	8.72	27.69	86.86	8.06	87.13	1	1	0	0	0	0
632	chr17:23672299-23672371	n-Tk12	chr17_1000_tRNALys_CTT-	3.88	0.33	5.08	28.78	0.38	31.32	108.38	2.17	115.95	24.25	11.77	19.39	37.08	10.41	27.69	86.4	8.06	86.66	1	1	0	0	0	0
633	chr17:23675733-23675804	n-Tp11	chr17_998_tRNAPro_TGG-	0	0	0	0.76	0	0.76	0	0	0	8.95	8.95	0	1.69	0	1.69	8.43	8.38	0.05	1	0	0	0	1	1
634	chr17:23677882-23677953	n-Tp10	chr17_83_tRNAPro_CGG+	0.07	0	0.07	2.72	0.76	1.96	12.74	0.19	12.6	32.93	30.85	2.08	13.2	8.45	4.75	116.49	87.89	29.29	1	1	0	0	1	1
635	chr17:23683443-23683514	n-Tp16	chr17_996_tRNAPro_TGG-	9.45	9.13	0.32	10.67	8.89	1.77	17.22	9.66	7.61	32.9	30.41	2.48	17.57	13.52	4.04	71.23	54.47	17.14	0	1	0	0	0	0
636	chr17:23684327-23684399	n-Tk14	chr17_84_tRNALys_CTT+	13	9.46	5.08	36.18	7.77	31.32	117.4	10.87	116.27	12.8	0.32	19.39	44.69	18.02	27.69	102.23	23.89	86.66	0	0	0	0	0	0
637	chr17:23685735-23685807	n-Tr11	chr17_995_tRNAArg_CCT-	1.52	1.01	0.5	7.54	6.1	1.44	18.55	13.53	5.02	9.84	5.97	3.88	15.1	11.83	3.26	75.67	66.11	9.55	0	0	0	0	0	0
638	chr17:23687230-23687302	n-Tr8	chr17_994_tRNAArg_CCG-	10.65	7.1	3.55	28.61	21.36	9.52	36.57	15.47	29.15	15.92	13.93	1.99	42.27	35.51	6.76	108.33	59.6	54.62	0	0	0	0	0	0
639	chr17:24832079-24832178	B1_Mus1_Alu_SINE-	B1_Mus1_Alu_SINE-	12.17			44.64			28.54			23.38			56.34			47.5			ND	ND	ND	ND	ND	ND
640	chr17:24863030-24863129	B2_Mm2_B2_SINE-_and_B1_Mur4_Alu_SINE+	B2_Mm2_B2_SINE-_and_B1_Mur4_Alu_SINE+	8.06			12.04			9.59			2.81			19.73			20.17			ND	ND	ND	ND	ND	ND
641	chr17:26012033-26012103	n-Tg7	chr17_113_tRNAGly_CCC+	198.39	0	199.4	137.23	0.76	137.23	539.84	0	541.29	296.62	2.98	294.12	207.41	0	207.41	308.47	1.86	307.07	0	0	0	0	0	0
642	chr17:30794465-30794672	B3_SINE_B2-	B3_SINE_B2-	1.01			3.81			5.17			11.44			10.14			18.03			ND	ND	ND	ND	ND	ND
644	chr17:56231424-56231495	n-Te4	chr17_720_tRNAGlu_CTC-	0	0	0	1.71	0.19	1.52	9.99	0	10.12	3.24	0.99	2.24	1.69	0	1.69	10.85	0.93	11.93	0	0	0	0	0	0
645	chr17:56545262-56545361	B4_B4_SINE+	B4_B4_SINE+	0			0			0.96			0			1.69			2.79			ND	ND	ND	ND	ND	ND
646	chr17:59208131-59208203	n-Tv11	chr17_392_tRNAVal_CAC+	0	0	0	0.06	0	0.06	2.98	0	2.98	2.98	0	2.98	0	0	0	1.96	0	1.96	0	0	0	0	0	0
647	chr17:71146704-71146803	B2_Mm2_B2_SINE-	B2_Mm2_B2_SINE-	10.63			16.43			16.29			22.88			46.11			33.2			ND	ND	ND	ND	ND	ND
648	chr17:71948611-71948682	n-Tc52	chr17_458_tRNACys_GCA+	1.12	0	1.12	1.3	0	1.3	1.87	0	1.99	2.69	1.32	1.36	9.48	6.76	2.72	11.96	7.91	4.05	1	1	0	0	0	1
649	chr17:84261284-84261376	n-Ti17	chr17_516_tRNAIle_TAT_I+	13.86	13.86	0	26.58	26.32	0.5	58.91	58.67	0.48	62.21	62.21	0	102.68	100.14	5.06	220.29	219.44	1.68	1	0	0	0	0	1
650	chr18:20251213-20251312	B3A_B2_SINE+	B3A_B2_SINE+	0			0			0			0			0			0			ND	ND	ND	ND	ND	ND
651	chr18:36961520-36961662	Vaultrc5	Vault+	7283.8			10373.1			13608.5			8810.35			5042.47			13981.9			ND	ND	ND	ND	0	0
652	chr18:46446083-46446154	n-Tt10	chr18_633_tRNAThr_CGT-	0	0	0	0	0	0	0	0	0	0	0	0	0	0	0	0	0	0	0	0	0	0	0	0
653	chr18:60961733-60961832	RLTR30_ERV1_LTR+_and_B2_Mm1a_B2_SINE+	RLTR30_ERV1_LTR+_and_B2_Mm1a_B2_SINE+	93.08			148.99			107.69			162.32			1244.36			321.37			ND	ND	ND	ND	ND	ND
655	chr19:3066556-3066627	n-Tl3	chr19_2_tRNALeu_AAG+	0	0	0	0.04	0	0.03	0.47	0	0.47	0	0	0	0.56	0	0.55	0	0	0	0	0	0	0	0	0
656	chr19:3576263-3576335	n-Ta9	chr19_8_tRNAAla_AGC+	66.97	63.93	3.04	99.67	89.28	10.38	77.68	62.84	15.79	186.72	172.67	14.05	216.29	175.87	40.41	281.59	224.89	58.55	0	1	1	0	0	1
657	chr19:3831713-3831812	B2_Mm1a_B2_SINE-	B2_Mm1a_B2_SINE-	11.06			33.11			22.72			66.97			197.91			117.56			ND	ND	ND	ND	ND	ND
658	chr19:4820900-4821061	B2_Mm1a_SINE_B2+	B2_Mm1a_SINE_B2+	29.26			46.29			70.95			216.03			304.12			176.76			ND	ND	ND	ND	ND	ND
659	chr19:5038304-5038385	n-Ts20	chr19_711_tRNASer_GCT-	7.35	4.05	3.54	4.26	0.76	4.07	18.36	2.92	16.95	16.98	12.93	4.37	17.46	5.07	12.39	67.75	19.55	49.59	0	1	0	0	0	0
660	chr19:5786771-5786870	B2_Mm2_B2_SINE-	B2_Mm2_B2_SINE-	4.05			0			0			4.97			0			0.93			ND	ND	ND	ND	ND	ND
661	chr19:7570905-7571004	B2_Mm1a_B2_SINE-	B2_Mm1a_B2_SINE-	12.54			30.05			23.52			47.72			222.27			63.12			ND	ND	ND	ND	ND	ND
662	chr19:7573070-7573169	NA_34	NA_34	0			1.52			2.9			0			0			4.65			ND	ND	ND	ND	ND	ND
663	chr19:12076726-12076798	n-Tf6	chr19_106_tRNAPhe_GAA+	29.06	28.41	0.64	21.55	20.09	1.45	41.22	38.83	2.45	237.47	234.87	2.6	108.89	105.4	3.46	233.24	219.18	15.13	1	1	0	0	1	1
664	chr19:12080529-12080601	n-Tk29	chr19_107_tRNALys_TTT+	1.64	1.52	0.12	4.7	0.76	4.19	12.33	1.93	12.16	9.27	5.92	6.51	12.04	6.76	6.38	26.38	6.05	23.26	0	1	0	0	0	0
665	chr19:12083035-12083107	n-Tf2	chr19_108_tRNAPhe_GAA+	0.48	0	0.47	0.83	0	0.83	0.57	0	0.57	2.21	0.99	1.22	6.49	1.69	4.8	8.7	0	10.56	0	0	1	1	1	1
666	chr19:12084186-12084258	n-Tk30	chr19_639_tRNALys_TTT-	17.7	17.58	0.12	28.36	24.42	4.19	35.54	25.13	12.16	56.09	52.74	6.52	10.34	5.07	6.38	140.46	120.13	23.26	0	0	0	0	0	0
667	chr19:12085576-12085658	n-Tl26	chr19_638_tRNALeu_TAA-	0	0	0	0.76	0.76	0	1.93	1.93	0	2.98	1.99	0.99	6.76	6.76	0	13.96	0.93	13.03	0	0	0	0	1	1
668	chr19:12086078-12086163	n-Tr21	chr19_637_tRNAArg_TCT_I-	3.24	3.24	0	5.89	5.89	0	17.39	15.46	3.86	30.74	30.74	0	36.83	36.83	0	42.75	40.89	3.72	1	1	0	0	0	1
669	chr19:12086421-12086493	n-Tv21	chr19_109_tRNAVal_TAC+	2.36	2.02	0.33	4.31	1.52	2.79	22.55	7.73	14.82	10.6	6.96	3.64	22.54	13.52	10.7	54.78	35.38	19.39	0	0	0	0	0	0
670	chr19:12086756-12086828	n-Tv22	chr19_110_tRNAVal_TAC+	0.33	0	0.33	3.55	0.76	2.79	14.82	0	14.82	3.64	0	3.64	10.7	1.69	10.7	20.33	0	21.25	0	0	0	0	0	0
671	chr19:23195036-23195211	B1_Mus1_SINE_Alu+	B1_Mus1_SINE_Alu+	373.98			548.09			421.9			414.88			1110.92			575.41			ND	ND	ND	ND	ND	ND
672	chr19:30019652-30019751	B2_Mm1a_B2_SINE+	B2_Mm1a_B2_SINE+	0.49			4.7			12.74			16.46			122.55			32.25			ND	ND	ND	ND	ND	ND
673	chr19:32703343-32703442	B2_Mm2_B2_SINE+	B2_Mm2_B2_SINE+	5.07			10.34			5.34			5.32			22.18			14.04			ND	ND	ND	ND	ND	ND
674	chr19:38227174-38227273	B2_Mm2_B2_SINE+	B2_Mm2_B2_SINE+	22.32			103.02			19.52			40.27			208.34			70.22			ND	ND	ND	ND	ND	ND
675	chr19:57478665-57478829	B2_Mm1a_SINE_B2-	B2_Mm1a_SINE_B2-	57.03			84.81			56.27			129.81			294.59			80.06			ND	ND	ND	ND	ND	ND
676	chrX:13436292-13436363	n-Tq11	chrX_936_tRNAGln_TTG-	0	0	0	0	0	0	0	0	0	0	0	0	0	0	0	0	0	0	0	0	0	0	0	0
677	chrX:14279742-14279813	n-Tp13	chrX_931_tRNAPro_TGG-	0	0	0	0.04	0	0.03	0.15	0	0.14	0	0	0	0	0	0	0	0	0	0	0	0	0	0	0
680	chrX:53840716-53840788	n-Ta2	chrX_159_tRNAAla_AGC+	0	0	0	0	0	0	0	0	0	0	0	0	0	0	0	0.93	0	0.93	0	0	0	0	0	0
681	chrX:100824407-100824506	B2_Mm2_B_SINE2+_and_PB1D10_Alu_SINE+	B2_Mm2_B_SINE2+_and_PB1D10_Alu_SINE+	14.36			13.85			12.95			25.11			29.67			32.28			ND	ND	ND	ND	ND	ND
682	chrX:108490826-108490898	n-Tr13	chrX_321_tRNAArg_CCT+	0	0	0	0.81	0	0.8	4.54	0	5.01	5.03	1.99	3.04	4.11	0	4.1	13.58	4.65	8.93	0	0	0	0	0	0
684	chrX:132730271-132730343	n-Tk19	chrX_643_tRNALys_CTT-	0	0	0	0	0	0	0	0	0	0	0	0	0	0	0	0	0	0	0	0	0	0	0	0
685	chrX:132892141-132892212	n-Ta31	chrX_363_tRNAAla_TGC+	0	0	0	0	0	0	0	0	0	0	0	0	0	0	0	0	0	0	0	0	0	0	0	0
686	chrX:132902260-132902331	n-Ta23	chrX_364_tRNAAla_CGC+	0	0	0	0	0	0	0	0	0	0	0	0	0	0	0	0	0	0	0	0	0	0	0	0
687	chrX:132913905-132913976	n-Ta26	chrX_640_tRNAAla_CGC-	0	0	0	0	0	0	0	0	0	0	0	0	0	0	0	0	0	0	0	0	0	0	0	0
688	chrX:132915286-132915357	n-Ta35	chrX_366_tRNAAla_TGC+	0	0	0	0	0	0	0	0	0	0	0	0	0	0	0	0	0	0	0	0	0	0	0	0
689	chrX:132930061-132930132	n-Ta25	chrX_639_tRNAAla_CGC-	0	0	0	0	0	0	0	0	0	0	0	0	0	0	0	0	0	0	0	0	0	0	0	0
690	chrX:132931443-132931514	n-Ta36	chrX_368_tRNAAla_TGC+	0	0	0	0	0	0	0	0	0	0	0	0	0	0	0	0	0	0	0	0	0	0	0	0
691	chrX:132936407-132936478	n-Ta24	chrX_369_tRNAAla_CGC+	0	0	0	0	0	0	0	0	0	0	0	0	0	0	0	0	0	0	0	0	0	0	0	0
692	chrX:132964904-132964975	n-Ta33	chrX_637_tRNAAla_TGC-	0	0	0	0	0	0	0	0	0	0	0	0	0	0	0	0	0	0	0	0	0	0	0	0
693	chrX:133088264-133088335	n-Ta32	chrX_371_tRNAAla_TGC+	0	0	0	0	0	0	0	0	0	0	0	0	0	0	0	0	0	0	0	0	0	0	0	0
694	chrX:133102404-133102475	n-Ta21	chrX_636_tRNAAla_CGC-	0	0	0	0.76	0	0.76	0	0	0	0	0	0	0	0	0	0	0	0	0	0	0	0	0	0
695	chrX:133103785-133103856	n-Ta37	chrX_372_tRNAAla_TGC+	0	0	0	0	0	0	0	0	0	0	0	0	0	0	0	0	0	0	0	0	0	0	0	0
696	chrX:133104302-133104374	n-Ta20	chrX_373_tRNAAla_CGC+	0	0	0	0.76	0	0.76	0	0	0	0	0	0	0	0	0	0	0	0	0	0	0	0	0	0
697	chrX:133124904-133124975	n-Ta30	chrX_375_tRNAAla_TGC+	0	0	0	0	0	0	0.96	0	0.96	0	0	0	0	0	0	0.93	0	0.93	0	0	0	0	0	0
699	chrX:157204042-157204114	n-Tv23	chrX_459_tRNAVal_TAC+	22.66	22.32	0.33	36.37	33.57	2.79	68	53.17	14.82	25.53	21.89	3.64	105.4	98.08	7.32	132.54	112.68	20.79	0	0	0	0	0	0
700	chrX:157573066-157573148	n-Tl23	chrX_462_tRNALeu_TAA+	4.05	4.05	0	3.05	3.05	0	0.96	0.96	0	5.98	5.98	0	1.69	1.69	0	3.72	1.86	1.86	0	0	0	0	0	0
701	chrX:163347665-163347746	n-Ts3	chrX_493_tRNASer_AGA-	0	0	0	0	0	0	0	0	0	0.99	0	0.99	0	0	0	0	0	0	0	0	0	0	0	0

## Sheet: tRNAs
Renaud et al. 2014				eWAT WT replicate 1		eWAT WT replicate 2		eWAT WT replicate 3		eWAT KO replicate 1		eWAT KO replicate 2		eWAT KO replicate 3
Id number	Locus position with link (NCBI37/mm9)	Locus annotation		WT_rep1 precursor only tags	WT_rep1 mature tags	WT_rep2 precursor only tags	WT_rep2 mature tags	WT_rep3 precursor only tags	WT_rep3 mature tags	KO_rep1 precursor only tags	KO_rep1 mature tags	KO_rep2 precursor only tags	KO_rep2 mature tags	KO_rep3 precursor only tags	KO_rep3 mature tags
2	chr1:34491657-34491728	n-Te21	chr1_1547_tRNAGlu_TTC-	1.52	22.42	9.53	36.75	18.85	86.37	8.95	62.19	3.38	32.68	52.42	162.86
4	chr1:74863321-74863391	n-Tg11	chr1_1392_tRNAGly_GCC-	7.1	66.34	3.05	73.45	1.93	259.56	7.96	80.32	6.76	98.72	20.48	185.73
5	chr1:78294370-78294441	n-Tp1	chr1_284_tRNAPro_AGG+	0	0	0	0.03	0	0.14	0	0	0	0	0	0
6	chr1:112801324-112801396	n-Tk7	chr1_1268_tRNALys_CTT-	0	0	0	0	0	0	0	0	0	1.69	0	1.86
9	chr1:134930539-134930611	n-Tk26	chr1_485_tRNALys_TTT+	1.52	0.12	0.76	4.19	2.57	12.16	10.69	6.51	1.69	6.38	2.63	23.26
10	chr1:134930904-134930976	n-Tk25	chr1_1184_tRNALys_TTT-	1.34	0.12	9.92	4.19	11.6	12.16	63.69	6.11	13.52	6.38	73.56	23.26
11	chr1:155305794-155305866	n-Ti13	chr1_583_tRNAIle_TAT+	0	0	0	0	0	0	0	0	0	0	0	0
12	chr1:167571765-167571836	n-Tp2	chr1_672_tRNAPro_AGG+	0	0.07	0	1.41	0.86	3.89	0	0.49	0	1.65	0.78	12.28
13	chr1:167572402-167572473	n-Tp8	chr1_1022_tRNAPro_CGG-	0	0.07	0.76	2.05	0.38	12.52	0	2.08	0	4.75	4.7	29.29
15	chr1:172964073-172964146	n-Tn6	chr1_1006_tRNAAsn_GTT-	11.16	1.02	7.82	4.23	12.48	16.02	24.88	4.15	16.91	11.59	38.02	30.82
16	chr1:172967160-172967231	n-Td4	chr1_1005_tRNAAsp_GTC-	7.58	68.4	1.22	80.15	6.73	406.77	27.04	199.98	4.12	93.12	18.21	415.23
17	chr1:172968128-172968199	n-Tg21	chr1_1004_tRNAGly_TCC-	1.01	140.11	0	120.51	1.6	451.7	2.98	175.11	2.24	303.98	1.86	241.36
18	chr1:172968745-172968827	n-Tl15	chr1_698_tRNALeu_CAG+	1.01	3.67	0	4.29	0.96	9.54	0	15.77	6.76	11.7	0	34.98
19	chr1:172975116-172975186	n-Tg12	chr1_699_tRNAGly_GCC+	15.83	66.72	43.42	67.66	66.76	252.74	34.56	80.02	18.6	94.86	209.32	173.49
20	chr1:172994295-172994366	n-Te5	chr1_1002_tRNAGlu_CTC-	0.92	27.81	3.09	19.87	6.09	75.16	18.35	47.06	4.27	23.44	44.3	77.62
21	chr1:172994830-172994901	n-Tg20	chr1_1001_tRNAGly_TCC-	0	139.85	1.26	120.45	2.9	449.93	6.29	173.44	9.57	302.76	48.34	238.25
22	chr1:172995489-172995560	n-Td3	chr1_1000_tRNAAsp_GTC-	16.34	63.89	4.7	76.24	25.12	391.62	51.37	193.32	13.24	88.87	117.25	397.52
23	chr1:172996115-172996197	n-Tl18	chr1_701_tRNALeu_CAG+	0	3.67	0.25	3.02	0	6.52	4.22	15.17	0	9.45	3.25	28.98
24	chr1:172996762-172996832	n-Tg17	chr1_702_tRNAGly_GCC+	1.01	66.11	7.63	66.71	14.17	254.05	52.73	83.5	32.4	97.7	211.26	184.37
25	chr1:173001923-173001994	n-Te8	chr1_999_tRNAGlu_CTC-	0.92	27.81	3.09	19.87	6.09	75.16	18.35	47.06	4.27	23.44	44.3	77.62
26	chr1:173002465-173002536	n-Tg24	chr1_998_tRNAGly_TCC-	0	139.85	1.26	120.45	2.9	449.93	6.29	173.44	7.88	302.76	46.94	238.25
27	chr1:173003124-173003195	n-Td7	chr1_997_tRNAAsp_GTC-	7.92	64.09	1.22	76.79	6.25	393.17	37.99	193.32	5.81	89.5	28.06	399.76
28	chr1:173003750-173003832	n-Tl19	chr1_703_tRNALeu_CAG+	0	3.67	0.25	3.02	0	6.52	4.22	15.17	0	9.45	3.25	28.98
29	chr1:173004433-173004503	n-Tg18	chr1_704_tRNAGly_GCC+	1.01	66.11	8.39	66.71	14.17	254.05	50.24	83.5	32.4	97.7	213.59	184.29
30	chr1:173009537-173009608	n-Te7	chr1_996_tRNAGlu_CTC-	0.92	27.81	3.09	19.87	6.09	75.16	18.35	47.06	4.27	23.44	44.3	77.62
31	chr1:173010079-173010150	n-Tg23	chr1_995_tRNAGly_TCC-	0	139.85	1.26	120.45	2.9	449.93	6.29	173.44	7.88	302.76	46.94	238.25
32	chr1:173010738-173010809	n-Td6	chr1_994_tRNAAsp_GTC-	7.92	64.09	1.22	76.79	6.25	393.17	37.99	193.32	5.81	89.5	28.06	399.76
33	chr1:173011364-173011446	n-Tl20	chr1_705_tRNALeu_CAG+	0	3.67	0.25	3.02	0	6.52	4.22	15.17	0	9.45	3.25	28.98
34	chr1:173012007-173012077	n-Tg19	chr1_706_tRNAGly_GCC+	1.01	66.11	7.63	66.64	14.17	254.05	51.24	83.5	30.99	97.7	208.47	184.37
35	chr1:173031969-173032051	n-Tl21	chr1_993_tRNALeu_CAG-	3.04	3.67	2.28	3.02	1.93	6.52	2.98	15.17	5.07	9.47	5.58	28.98
36	chr1:173032502-173032573	n-Td5	chr1_707_tRNAAsp_GTC+	0.11	84.9	0.52	79.41	2.06	407.53	2.57	232.27	3.56	90.45	21.78	414
37	chr1:173032887-173032958	n-Tg22	chr1_708_tRNAGly_TCC+	0	140.11	2.28	120.51	2.57	451.22	0	174.94	0.55	304.25	6.51	241.04
38	chr1:173033174-173033245	n-Te6	chr1_709_tRNAGlu_CTC+	0.09	27.65	0.36	19.43	8.35	75.89	2.59	49.05	3.72	23.44	18.05	80.21
39	chr1:173041574-173041646	n-Tv14	chr1_710_tRNAVal_CAC+	0	6.93	1.14	8.72	3.86	26.98	5.97	14.95	0.84	24.21	12.1	49.08
41	chr1:173599570-173599642	n-Th1	chr1_717_tRNAHis_ATG+	0	0	0.38	0.25	0	1.6	0	0	0	6.76	0.46	3.72
42	chr1:175320460-175320533	n-Tr20	chr1_730_tRNAArg_TCT+	0	0	0	0	0	0	0	0	3.38	0	0.93	1.86
44	chr1:183986139-183986220	n-Ts15	chr1_791_tRNASer_GCT+	0	0	0	0.15	0	3.09	0	0	0	0	0	2.23
45	chr1:190765285-190765358	n-Tn3	chr1_814_tRNAAsn_GTT+	5.07	0	8.64	0.23	6.42	5.81	6.96	1.09	8.92	1.84	11.36	4.41
47	chr2:18508671-18508744	n-Tn9	chr2_1947_tRNAAsn_GTT-	3.04	1.02	5.37	4.15	18.85	15.78	17.92	3.89	15.21	11.59	13.03	30.71
50	chr2:57034489-57034560	n-Ta27	chr2_263_tRNAAla_CGC+	1.01	1.01	7.63	1.52	23.68	8.69	7.96	4.97	17.75	6.76	45.63	41.43
51	chr2:57034805-57034875	n-Tg29	chr2_1747_tRNAGly_GCC-	1.87	66.46	2.59	67.78	7.54	252.96	2.63	80.11	2.53	95.24	18.96	173.57
55	chr2:113929103-113929174	n-Td2	chr2_510_tRNAAsp_GTC+	0	0	0	0	0	0	0	0	0	1.69	0	0
57	chr2:118872486-118872567	n-Ts21	chr2_1509_tRNASer_GCT-	0	0	0.76	3.27	0	8.61	1.99	6.36	0	9.85	7.75	32.23
58	chr2:118881889-118881962	n-Ti12	chr2_1506_tRNAIle_GAT-	0	0	0	0.25	0	0.31	0	0	0	0.55	0	3.1
60	chr2:122201230-122201301	n-Th4	chr2_1432_tRNAHis_GTG-	51.7	4.3	104.47	8.83	211.2	46.89	260.23	12.4	314.14	11.48	740.99	38.88
61	chr2:122203099-122203170	n-Th3	chr2_1431_tRNAHis_GTG-	28.36	4.3	89.59	8.83	184.13	46.89	209.31	11.41	284.76	11.48	628.12	39.07
62	chr2:122203704-122203775	n-Th5	chr2_586_tRNAHis_GTG+	102.95	4.3	129.98	8.83	222.4	46.59	411.05	11.41	514.82	11.48	898.55	39.27
67	chr3:3123740-3123812	n-Tk1	chr3_1_tRNALys_CTT+	0	0	0	0	0	0	0	0	0	0	0	0
68	chr3:3149493-3149565	n-Tk9	chr3_2_tRNALys_CTT+	0	0	0	0	0	2.38	0	0	0	0	0	0.1
70	chr3:19527959-19528031	n-Tr3	chr3_1040_tRNAArg_ACG-	4.05	0	6.1	0.12	7.73	1.45	68.66	0.65	30.43	4.78	80.08	8.37
71	chr3:19528355-19528447	n-Ty1	chr3_27_tRNATyr_GTA_I+	44.47	0	30.2	0	83.1	0.62	186.51	1.98	118.37	0	401.45	1.86
72	chr3:19528782-19528870	n-Ty2	chr3_28_tRNATyr_GTA_I+	0.84	1	6.54	0	14.74	2.56	8.03	0.64	34.38	2.22	73.09	4.64
73	chr3:19528995-19529067	n-Ta14	chr3_29_tRNAAla_AGC+	5.07	0.33	4.57	3.24	4.83	5.94	2.98	2.97	0	11.29	6.51	17.85
74	chr3:24061947-24062029	n-Tl13	chr3_1026_tRNALeu_CAG-	0	0	2.28	1.01	0	2.45	0	0.99	5.07	2.97	0.93	6.78
76	chr3:30500192-30500264	n-Tv8	chr3_48_tRNAVal_AAC+	8.11	2.53	2.54	11.86	1.93	26.37	14.92	15.84	10.14	52.22	16.24	79.27
77	chr3:51162276-51162347	n-Tp17	chr3_92_tRNAPro_TGG+	0	0.32	1.26	1.86	0.96	7.61	9.45	2.48	5.07	4.04	3.25	17.14
78	chr3:51163329-51163400	n-Tp5	chr3_93_tRNAPro_AGG+	3.04	0.07	2.41	1.32	3.86	3.89	5.97	0.49	5.07	1.65	41.28	12.29
80	chr3:59278848-59278919	n-Tv9	chr3_928_tRNAVal_CAC-	0	0	0	0	0	0	0	0	0	0	0	0
81	chr3:84032933-84033003	n-Tg14	chr3_878_tRNAGly_GCC-	1.36	66.72	2.21	67.93	6.09	253.1	1.13	80.11	4.22	95.12	12.44	173.43
82	chr3:90279782-90279853	n-Tm11	chr3_792_tRNAMetInit_CAT-	12.17	4.69	6.86	15.07	33.02	39.31	41.79	16.42	23.94	25.63	52.15	55.02
85	chr3:96115177-96115247	n-Tg2	chr3_282_tRNAGly_CCC+	0	3.04	0	0.9	0	1.49	0	7.96	0	5.22	0.14	6.07
86	chr3:96125997-96126070	n-Tn4	chr3_283_tRNAAsn_GTT+	0	0	1.52	2.28	4.83	9.83	37.81	8.95	27.05	0	83.81	9.33
87	chr3:96136663-96136735	n-Tv18	chr3_284_tRNAVal_CAC+	0	6.93	0.57	8.81	0.67	26.98	2.89	14.95	1.69	24.55	17.3	48.85
88	chr3:96138538-96138611	n-Tn5	chr3_757_tRNAAsn_GTT-	0	0	0	0.91	0	6.06	4.97	0.1	8.45	6.12	53.08	20.47
89	chr3:96138894-96138967	n-Tn1	chr3_285_tRNAAsn_GTT+	0	0	0	0.25	0	0	0	0	0	0	0	2.79
90	chr3:96145079-96145150	n-Tq5	chr3_756_tRNAGln_CTG-	0	0.39	0	1.6	0.96	9.71	4.97	3.35	1.69	6.32	30.1	10.56
91	chr3:96150598-96150669	n-Te19	chr3_286_tRNAGlu_TTC+	0	0.09	0	0.73	0.8	10	4.58	9.77	1.69	6.86	64.76	27.75
92	chr3:96155090-96155160	n-Tg5	chr3_755_tRNAGly_CCC-	0	0.66	0	4.57	0	31.82	2.98	30.67	0	14.64	8.84	57.07
93	chr3:96186834-96186904	n-Tg4	chr3_287_tRNAGly_CCC+	0	0.66	0	4.57	0	31.82	2.98	30.67	0	14.64	8.84	57.07
94	chr3:96191328-96191399	n-Te20	chr3_754_tRNAGlu_TTC-	0	0.09	0	0.73	0.8	10	3.59	9.77	1.69	6.86	19.6	27.75
95	chr3:96202982-96203053	n-Tq4	chr3_753_tRNAGln_CTG-	0	0.39	0.76	1.6	4.83	9.71	17.91	3.35	18.6	6.32	96.53	10.56
96	chr3:96206141-96206214	n-Tn10	chr3_289_tRNAAsn_GTT+	0	1.02	0	4.23	0.31	15.87	21.39	4.15	10.56	11.59	97.26	30.71
97	chr3:96213992-96214063	n-Th6	chr3_291_tRNAHis_GTG+	0.12	4.3	1.71	8.83	5.19	46.89	44.11	11.51	22.74	12.17	74.94	41.26
98	chr3:96227956-96228026	n-Tg6	chr3_752_tRNAGly_CCC-	0	0.66	0	4.57	0	31.82	10.94	28.69	11.83	14.64	37.55	56.87
99	chr3:96232158-96232230	n-Tk15	chr3_292_tRNALys_CTT+	16.89	4.73	6.58	31.32	22.38	116.27	60.14	18.55	10.41	27.69	47.78	86.66
100	chr3:96239895-96239966	n-Th2	chr3_293_tRNAHis_GTG+	1.01	3.93	0.19	7.4	2.15	41.21	13.56	10.13	7	8.38	32.24	35.74
101	chr3:96255348-96255421	n-Tn11	chr3_294_tRNAAsn_GTT+	1.52	1.02	1.39	4.23	4.98	15.72	239.37	4.15	83.28	11.59	229.5	30.82
102	chr3:96256418-96256489	n-Th7	chr3_295_tRNAHis_GTG+	0.12	4.3	1.71	8.83	3.13	46.61	49.54	11.51	25.53	11.9	68.45	40.46
103	chr3:96261993-96262064	n-Th9	chr3_751_tRNAHis_GTG-	0.12	4.3	1.71	8.83	3.13	46.61	38.09	11.51	9.47	11.9	48.9	40.46
104	chr3:96263061-96263134	n-Tn13	chr3_750_tRNAAsn_GTT-	1.52	1.02	1.39	4.23	4.5	15.72	160.74	4.15	46.91	11.59	157.8	30.82
105	chr3:96267895-96267966	n-Th11	chr3_749_tRNAHis_GTG-	0	2.02	0	1.9	0	16.04	0	0	5.07	5.56	1.86	7.45
106	chr3:96283314-96283385	n-Tq3	chr3_297_tRNAGln_CTG+	1.01	0.39	0	1.6	1.93	9.71	6.46	3.35	8.45	6.32	29.48	10.56
107	chr3:96301704-96301777	n-Tn12	chr3_298_tRNAAsn_GTT+	3.04	1.02	11.63	4.23	7.64	16.02	27.36	4.15	3.38	11.59	30.03	30.82
108	chr3:96303435-96303507	n-Tk16	chr3_748_tRNALys_CTT-	19.94	4.73	11.03	31.32	29.47	115.78	48.52	18.39	10.14	27.69	18.91	86.2
109	chr3:96304289-96304360	n-Th8	chr3_747_tRNAHis_GTG-	3.16	4.3	18.5	8.83	28.38	46.89	60.16	11.51	42.71	11.48	185.53	40.32
110	chr3:96304932-96305003	n-Tg26	chr3_746_tRNAGly_TCC-	12.17	139.76	11.44	120.51	8.42	452.82	21.89	174.94	3.94	304.88	17.69	241.36
111	chr3:96305370-96305441	n-Te13	chr3_745_tRNAGlu_CTC-	0	27.4	0.38	19.49	2.81	75.59	0	49.33	0	23.44	6.2	81.15
112	chr3:96962008-96962079	n-Te12	chr3_303_tRNAGlu_CTC+	0	27.4	0.38	19.27	1.84	75.76	0.99	49.47	1.69	23.44	3.4	80.83
113	chr3:97485382-97485453	n-Tq2	chr3_309_tRNAGln_CTG+	0	0	2.28	0.2	0.96	5.08	3.48	1.1	5.07	6.49	26.68	13.68
115	chr3:121995866-121995950	n-Tr22	chr3_628_tRNAArg_TCT_I-	46.88	0	26.88	1.52	55.66	15.46	134.26	2.98	118.85	7.6	223.71	9.3
116	chr3:123602105-123602176	n-Te1	chr3_622_tRNAGlu_CTC-	0	0	0	0	0	0	0	0	0	0	0	0
118	chr4:10801211-10801292	n-Ts9	chr4_16_tRNASer_AGA+	0.66	2.39	0.76	1.64	3.68	6.54	12.93	7.67	11.82	3.26	15.92	14.68
123	chr4:27831926-27831999	n-Ti2	chr4_62_tRNAIle_AAT+	0	0	0	0.25	0	0.31	0	0	0	0.55	0	0.3
124	chr4:32317225-32317295	n-Tg3	chr4_67_tRNAGly_CCC+	0	0	0	0	0	0.24	0	0.49	0	3.38	0.93	3.79
127	chr4:82265527-82265598	n-Th10	chr4_1697_tRNAHis_GTG-	4.18	4.3	18.5	8.83	25.81	46.89	180.13	11.51	76.3	12.17	180.87	41.01
131	chr4:131681174-131681245	n-Ta22	chr4_626_tRNAAla_CGC+	0	0	0	6.18	0	20.49	0	0	0	0	0	14.9
133	chr4:132071923-132071994	n-Ta8	chr4_645_tRNAAla_AGC+	0	0	0	0	0	0	0	2.48	0	4.05	0	4.03
134	chr4:132670411-132670481	n-Tg9	chr4_1314_tRNAGly_GCC-	0	0	0	0	0	0	0	0	0	0	0	0
137	chr4:138986421-138986492	n-Tv1	chr4_1183_tRNAVal_AAC-	0	0	0	0	0	0	0	0	0	0	0	0
140	chr5:5627681-5627751	n-Ts1	chr5_13_tRNASeC_TCA+	2.02	0	4.57	0	6.76	0.96	0.99	0	3.38	0	9.31	0
142	chr5:31190456-31190544	n-Ty9	chr5_109_tRNATyr_GTA_I+	24.73	0	49.17	0	118.19	1.92	48.92	0.64	96.71	0.54	213.35	0.92
143	chr5:31190888-31190960	n-Ta15	chr5_110_tRNAAla_AGC+	0	0.33	1.52	3.24	0	5.94	6.96	2.97	0	11.29	8.38	17.85
149	chr5:98470109-98470181	n-Tk8	chr5_1627_tRNALys_CTT-	1.01	0	0	0	0	1.03	0	0.99	0	0	0	0
150	chr5:101421893-101421964	n-Td1	chr5_1609_tRNAAsp_GTC-	0	3.04	0	19.61	0	78.17	0.11	3.97	0	22.1	0	80.6
153	chr5:125884620-125884691	n-Ta39	chr5_1317_tRNAAla_TGC-	0	0	1.52	8.89	3.86	8.37	0	8.28	1.69	10.24	3.72	33.98
154	chr5:125885977-125886048	n-Td15	chr5_1316_tRNAAsp_GTC-	0.11	84.67	0.52	80.74	0.13	412.1	1.46	231.15	3.56	93.83	3.62	419.83
155	chr5:125886425-125886497	n-Tf7	chr5_1315_tRNAPhe_GAA-	0	0.64	0.25	1.45	2.57	2.45	0	2.6	0.55	3.46	7.29	15.13
156	chr5:125889386-125889457	n-Td14	chr5_1314_tRNAAsp_GTC-	22.94	67.6	10.42	80.1	34.47	403.59	54.85	199.94	23.38	93.43	85.98	412.24
157	chr5:125889842-125889913	n-Ta34	chr5_702_tRNAAla_TGC+	0	0	0	2.02	1.45	3.86	1.99	4.3	0.84	8.42	2.79	13.95
162	chr5:144108745-144108871	n-Ts11	chr5_1135_tRNASer_AGA_I-	0	0	0	0	0	0	0	0	0	0	0.93	0
163	chr5:150040577-150040650	n-Tn14	chr5_1043_tRNAAsn_GTT-	0	0.89	0.95	4.23	1.2	16.02	1.6	4.15	1.69	11.59	6.28	30.71
165	chr6:10050371-10050443	n-Tv13	chr6_10_tRNAVal_CAC+	0	6.93	0	7.63	0	25.62	0	10.93	0	24.5	0	38.59
166	chr6:29338824-29338895	n-Tp6	chr6_46_tRNAPro_AGG+	0	0.07	0	1.32	0.86	3.89	2.98	0.49	0	1.65	2.84	12.09
170	chr6:38483931-38484003	n-Tr10	chr6_107_tRNAArg_CCT+	0	1.52	0	4.88	0.96	23.71	0	1.89	6.76	3.26	0.93	9.55
190	chr6:47928996-47929067	n-Tc57	chr6_157_tRNACys_GCA+	2.02	1.12	6.1	1.3	12.56	3.34	20.89	1.53	6.76	3.48	41.9	10.32
191	chr6:48083936-48084007	n-Tc37	chr6_161_tRNACys_GCA+	0	0	0	0	0	0.06	0	0	0	0.1	0	0.22
192	chr6:48089509-48089580	n-Tc10	chr6_1034_tRNACys_GCA-	0	0	0	0	0	0.06	0	0	0	0.1	0	0.22
193	chr6:48090483-48090554	n-Tc4	chr6_1033_tRNACys_GCA-	0	0	0	0	0	0.06	0	0	0	0.1	0	0.22
194	chr6:48093355-48093426	n-Tc13	chr6_162_tRNACys_GCA+	0	0	0	0	0	0.55	0	0	0	0.1	0	0.22
195	chr6:48094927-48094998	n-Tc36	chr6_1032_tRNACys_GCA-	0	0	0	0	0	0.06	0	0	0	0.1	0.23	0.22
196	chr6:48104713-48104784	n-Tc38	chr6_163_tRNACys_GCA+	0	0	0	0	0	0.06	0	0	0	0.1	1.86	0.22
197	chr6:48106274-48106345	n-Tc35	chr6_1031_tRNACys_GCA-	0	0	0	0	0	0.06	0	0	0	0.1	0.23	0.22
198	chr6:48110178-48110249	n-Tc39	chr6_164_tRNACys_GCA+	0	0	0	0	0	0.06	0	0	0	0.1	0	0.22
199	chr6:48114100-48114171	n-Tc40	chr6_166_tRNACys_GCA+	0	0	0	0	0	0.06	0	0	0	0.1	0	0.22
200	chr6:48136317-48136388	n-Tc8	chr6_167_tRNACys_GCA+	0	0	0	0.38	0	0	0	0	0	0.03	0	0
201	chr6:48147025-48147096	n-Tc41	chr6_168_tRNACys_GCA+	0	0	0	0	0	0.06	0	0	0	0.1	0	0.22
202	chr6:48155067-48155138	n-Tc1	chr6_170_tRNACys_GCA+	0	0	0	0	0	0	0	0	0	0	0	1.86
203	chr6:48157450-48157521	n-Tc34	chr6_1030_tRNACys_GCA-	0	0	0	0	0	0.06	0	0	0	0.1	0	0.22
204	chr6:48159837-48159908	n-Tc49	chr6_1029_tRNACys_GCA-	0	0	0	0	0.48	1.25	0	0.15	0	0.43	0	5.91
205	chr6:48173093-48173164	n-Tc33	chr6_1027_tRNACys_GCA-	0	0	0	0	0	0.06	0	0	0	0.1	0	0.22
206	chr6:48174328-48174399	n-Tc48	chr6_1026_tRNACys_GCA-	0	0	0	0	0	0.87	0	0.15	0	0.1	0	3.17
207	chr6:48194315-48194386	n-Tc32	chr6_1025_tRNACys_GCA-	0	0	0	0	0	0.06	0	0	0	0.1	0	0.22
208	chr6:48202102-48202173	n-Tc31	chr6_1024_tRNACys_GCA-	0	0	0	0	0	0.06	0	0	0	0.1	0.46	0.22
209	chr6:48203079-48203150	n-Tc15	chr6_1023_tRNACys_GCA-	0	0	0	0	0	0.06	0	0	0	0.06	0	0.16
210	chr6:48211721-48211792	n-Tc30	chr6_1022_tRNACys_GCA-	0	0	0	0	0	0.06	0	0	0	0.1	0	0.22
211	chr6:48218457-48218528	n-Tc29	chr6_1021_tRNACys_GCA-	0	0	0	0	0	0.06	0	0	0	0.1	0	0.22
212	chr6:48221925-48221996	n-Tc42	chr6_171_tRNACys_GCA+	0	0	0	0	0	0.06	0	0	0	0.1	0	0.22
213	chr6:48223679-48223750	n-Tc43	chr6_172_tRNACys_GCA+	0	0	0	0	0	0.06	0	0	0	0.1	0	0.22
214	chr6:48228791-48228862	n-Tc3	chr6_1020_tRNACys_GCA-	0	0	0	0.76	0	0	0	0.99	0	0	0	6.51
215	chr6:48229770-48229841	n-Tc28	chr6_1019_tRNACys_GCA-	0	0	0	0	0	0.06	0	0	0	0.1	0	0.22
216	chr6:48238875-48238946	n-Tc12	chr6_1018_tRNACys_GCA-	0	0	0	0	0	0	0	0	0	0	0	0
217	chr6:48243006-48243077	n-Tc50	chr6_1017_tRNACys_GCA-	0	0	0	0	0	0.06	0	0	0	0.1	0	0.22
218	chr6:48247432-48247503	n-Tc44	chr6_173_tRNACys_GCA+	0	0	0	0	0	0.06	0	0	0	0.1	0.23	0.22
219	chr6:48248949-48249020	n-Tc27	chr6_1016_tRNACys_GCA-	0	0	0	0	0	0.06	0	0	0	0.1	0	0.22
220	chr6:48252458-48252529	n-Tc6	chr6_174_tRNACys_GCA+	0	0	0	0	0	0	0	0	0	0.06	0	0.16
221	chr6:48253464-48253535	n-Tc17	chr6_175_tRNACys_GCA+	0	0	0	0.38	0	0	0	0	0	0.03	0	0
222	chr6:48255463-48255534	n-Tc7	chr6_1015_tRNACys_GCA-	0	0	0	0	0	0.48	0	0	0	0.06	0	0.14
223	chr6:48258728-48258799	n-Tc16	chr6_1014_tRNACys_GCA-	0	0	0	0	0	0.06	0	0	0	0.03	0	0.12
224	chr6:48259706-48259777	n-Tc26	chr6_1013_tRNACys_GCA-	0	0	0	0	0	0.06	0	0	0	0.1	0.46	0.22
225	chr6:48261498-48261569	n-Tc9	chr6_176_tRNACys_GCA+	0	0	0	0	0	0.06	0	0	0	0.1	0.23	0.22
226	chr6:48263017-48263088	n-Tc25	chr6_1012_tRNACys_GCA-	0	0	0	0	0	0.06	0	0	0	0.1	0	0.22
227	chr6:48266536-48266605	n-Tc2	chr6_177_tRNACys_GCA+	0	0	0	0	0	0.06	0	0	0	0.1	0	0.22
228	chr6:48267514-48267585	n-Tc45	chr6_178_tRNACys_GCA+	0	0	0	0	0	0.06	0	0	0	0.1	0	0.22
229	chr6:48282839-48282910	n-Tc24	chr6_1011_tRNACys_GCA-	0	0	0	0	0	0.06	0	0	0	0.1	0	0.22
230	chr6:48286107-48286178	n-Tc23	chr6_1010_tRNACys_GCA-	0	0	0	0	0	0.06	0	0	0	0.1	0	0.22
231	chr6:48287090-48287161	n-Tc22	chr6_1009_tRNACys_GCA-	0	0	0	0	0	0.06	0	0	0	0.1	0	0.22
232	chr6:48290612-48290683	n-Tc14	chr6_179_tRNACys_GCA+	0	0	0	0	0	0.06	0	0	0	0.1	0	0.22
233	chr6:48291587-48291658	n-Tc5	chr6_180_tRNACys_GCA+	84.22	0	192.31	0	92.57	0	80.61	0	216.17	0.03	90.02	0
234	chr6:48299761-48299832	n-Tc21	chr6_1008_tRNACys_GCA-	0	0	0	0	0	0.06	0	0	0	0.1	0	0.22
235	chr6:48304018-48304089	n-Tc20	chr6_1006_tRNACys_GCA-	0	0	0	0	0	0.06	0	0	0	0.1	0.46	0.22
236	chr6:48305854-48305925	n-Tc46	chr6_181_tRNACys_GCA+	0	0	0	0	0	0.06	0	0	0	0.1	0	0.22
237	chr6:48306850-48306921	n-Tc11	chr6_182_tRNACys_GCA+	0	0	0	0	0	0.01	0	0	0	0	0	0.24
238	chr6:48313531-48313602	n-Tc19	chr6_1005_tRNACys_GCA-	0	0	0	0	0	0.06	0	0	0	0.1	0.93	0.22
241	chr6:86353887-86353957	n-Tg8	chr6_317_tRNAGly_CCC+	0	199.4	0	136.46	1.93	542.26	0.99	294.12	1.69	209.1	1.86	308
253	chr6:135217793-135217866	n-Tv20	chr6_651_tRNAVal_GAC-	0	0	0	0	0	0	0	0	1.69	0	0	0
255	chr7:19886593-19886678	n-Ts2	chr7_86_tRNASeC(e)_TCA+	242.08	354.15	64.86	943.93	186.3	2904.76	277.26	381.22	89.62	1170.24	123.28	1729.19
258	chr7:29158018-29158112	n-Ti16	chr7_156_tRNAIle_TAT_I+	10.14	0	30.59	0.38	83.64	0.48	65.27	3.48	142.78	3.38	316.46	15.36
259	chr7:29579007-29579079	n-Tk24	chr7_1276_tRNALys_TTT-	0	0.12	0.38	1.41	1.45	4.63	0	3.98	0	3.29	8.84	15.27
260	chr7:36019789-36019862	n-Tt9	chr7_1213_tRNAThr_AGT-	0	1.26	0.76	2.47	1.93	5.08	0	7.29	3.38	5.96	7.45	28.04
264	chr7:65654685-65654756	n-Te17	chr7_337_tRNAGlu_TTC+	10.48	23.18	19.2	35.21	43.59	86.81	26.03	62.27	9.85	31.2	72.17	137.25
265	chr7:86611305-86611377	n-Tr19	chr7_387_tRNAArg_TCG+	6.08	4.05	3.81	1.52	4.83	8.69	0.99	0.69	1.69	1.69	8.38	11.4
266	chr7:105963925-105963996	n-Tp18	chr7_441_tRNAPro_TGG+	10.14	0	10.3	3.25	14.98	14.09	14.92	1.49	5.91	8.57	27.77	25.05
267	chr7:105964186-105964257	n-Tp7	chr7_977_tRNAPro_AGG-	0	0.07	2.41	1.41	3.86	3.89	2.98	0.49	6.76	1.65	18	12.29
268	chr7:106692410-106692481	n-Te3	chr7_967_tRNAGlu_CTC-	0	0	0	0	0	0.26	0	0.15	0	0	0	0.16
270	chr7:127978993-127979074	n-Tl27	chr7_861_tRNALeu_TAG-	0	2.02	0	10.3	2.9	36.22	6.96	9.11	3.38	25.36	3.25	54.06
272	chr7:128061031-128061112	n-Tl4	chr7_559_tRNALeu_AAG+	10.14	0.99	8.01	4.58	13.53	13.09	19.9	8.54	21.98	11.07	82.41	48.63
279	chr8:39276255-39276337	n-Tl14	chr8_168_tRNALeu_CAG+	0	0	0	1.38	0	3.5	0.24	0.99	0	0.93	2.32	7.15
281	chr8:82433177-82433249	n-Tk20	chr8_317_tRNALys_TTT+	0	0	0	0	0	0	0	0	0	0	0	0
284	chr8:97227531-97227613	n-Tl17	chr8_414_tRNALeu_CAG+	0	3.67	0	4.29	0	9.54	3.98	15.77	0	11.7	0	35.59
285	chr8:97227904-97227986	n-Tl16	chr8_1008_tRNALeu_CAG-	25.37	3.67	8.39	4.29	1.93	9.54	30.85	15.77	11.83	11.7	22.35	35.29
286	chr8:113154453-113154523	n-Tg16	chr8_887_tRNAGly_GCC-	0	66.72	1.52	67.8	6.43	253.12	2.64	80.11	0	95.42	12.75	173.57
287	chr8:113155146-113155216	n-Tg15	chr8_886_tRNAGly_GCC-	0	66.72	0	69.19	0.63	253.04	1.65	80.11	5.07	95.42	5.3	172.52
289	chr8:113586461-113586531	n-Tg10	chr8_560_tRNAGly_GCC+	0.5	67.36	1.52	68.68	6.76	259.99	2.48	83.31	10.99	95.47	2.79	187.74
290	chr8:124103129-124103201	n-Tm17	chr8_783_tRNAMet_CAT-	0	4.56	0	9.37	1.93	30.45	0.99	20.39	6.76	78.39	10.24	81.37
342	chr9:14762877-14762949	n-Tk4	chr9_1514_tRNALys_CTT-	0	0	0	13.92	0	47.04	0	5.17	0	4.22	0	36.62
346	chr9:64585853-64585924	n-Tq9	chr9_342_tRNAGln_CTG+	0	0.39	0.76	1.34	4.83	9.03	10.94	3.35	1.69	6.74	1.86	10.46
350	chr9:74956737-74956819	n-Ta4	chr9_1100_tRNAAla_AGC-	0	0	0	0	0	0	0	0	0	0	0	0.93
352	chr9:90021347-90021419	n-Tk18	chr9_1035_tRNALys_CTT-	1.01	36.38	5.72	69.51	5.8	267.46	21.39	89.1	6.76	70.34	23.74	202.5
353	chr9:104302450-104302521	n-Tc47	chr9_592_tRNACys_GCA+	0	0	0	0	0	0.06	0	0	0	0.1	0	0.22
354	chr9:104306386-104306457	n-Tc53	chr9_593_tRNACys_GCA+	0	1.12	0	1.3	0	1.99	0	1.36	0	2.72	0	4.18
355	chr9:104310997-104311068	n-Te18	chr9_961_tRNAGlu_TTC-	0.33	23.18	10.04	35.85	13.27	86.81	19.06	62.91	3.09	32.6	63.79	137.25
358	chr9:123438543-123438615	n-Tr2	chr9_783_tRNAArg_ACG-	1.01	1.52	10.3	4.87	29.97	24.9	5.97	14.58	11.83	42.32	60.99	71.7
361	chr10:12642369-12642451	n-Tl25	chr10_1316_tRNALeu_TAA-	10.14	0	6.1	2.28	18.37	7.73	12.93	5.97	3.38	3.38	35.38	35.38
363	chr10:23496889-23496960	n-Tw1	chr10_1282_tRNATrp_CCA-	0	0	0	0.24	0	1.6	0.32	0.49	0	0	1.86	2.39
364	chr10:30530946-30531017	n-Te9	chr10_81_tRNAGlu_CTC+	0.25	27.4	1.12	19.48	3.27	74.71	2.09	47.7	2.02	23.1	5.48	78.24
365	chr10:61853872-61853944	n-Ta6	chr10_1120_tRNAAla_AGC-	0	0	0	0	0	0	0	0	0	0	0	0
367	chr10:62656988-62657080	n-Tm18	chr10_1101_tRNAMet_CAT_I-	0	0	0	0	0	0	0	0	0	0	0.93	0
369	chr10:62892224-62892305	n-Ts26	chr10_1095_tRNASer_TGA-	0	14.19	4.57	3.81	6.76	14.49	0.99	42.79	3.38	6.76	29.8	46.55
372	chr10:77846390-77846462	n-Ta5	chr10_979_tRNAAla_AGC-	0	0	0	0	0	0	0	0	0	0	0	0
376	chr10:79711709-79711781	n-Tf3	chr10_961_tRNAPhe_GAA-	0	0.64	3.81	1.45	5.31	2.45	31.84	2.6	0	3.46	19.7	15.13
377	chr10:79711904-79711977	n-Tn7	chr10_381_tRNAAsn_GTT+	3.04	1.02	7.88	4.23	30.77	15.87	15.92	4.15	33.46	11.59	111.85	30.82
379	chr10:87292631-87292703	n-Tk21	chr10_885_tRNALys_TTT-	0	0	0.76	0.1	0	0.68	0	0	0	5.25	1.86	0.76
380	chr10:90644157-90644228	n-Tw2	chr10_857_tRNATrp_CCA-	1.01	0	3.05	4.57	0	5.98	0	11.73	0	39.9	0.93	33.46
381	chr10:90644842-90644913	n-Td16	chr10_856_tRNAAsp_GTC-	2.28	228.33	2.28	214.28	15.47	1008.05	1.99	452.32	11.83	164.33	21.46	977.97
382	chr10:92915723-92915794	n-Td8	chr10_851_tRNAAsp_GTC-	6.17	85.39	6.66	80.41	32.22	410.32	15.67	232.53	9.01	93.96	36.93	417.12
387	chr10:127895520-127895601	n-Ts13	chr10_688_tRNASer_CGA-	4.05	0	1.52	8.64	5.8	33.83	25.87	15.68	10.14	44.23	30.73	100.09
388	chr11:7769780-7769851	n-Td10	chr11_69_tRNAAsp_GTC+	0.11	84.89	1.28	80.21	1.1	407.89	0.58	232.51	0.18	89.92	3.54	412.76
389	chr11:48632044-48632116	n-Tv15	chr11_204_tRNAVal_CAC+	0	6.93	9.34	8.81	16.63	26.98	5.55	14.95	3.38	24.55	34.22	48.05
390	chr11:48637230-48637303	n-Tg1	chr11_205_tRNAGly_ACC+	63.93	3.04	66.39	21.03	65.95	23.48	318.46	11.09	147.12	8.82	348.59	121.81
391	chr11:48647385-48647457	n-Tk10	chr11_2023_tRNALys_CTT-	16.89	4.73	14.98	31.32	33.09	116.2	46.86	18.55	20.56	28.54	36.6	86.2
392	chr11:48647931-48648002	n-Ta38	chr11_2022_tRNAAla_TGC-	15.22	0	61.43	5.07	101.52	7.72	50.75	2.31	97.23	9.69	270.6	31.17
393	chr11:48667121-48667193	n-Tt16	chr11_206_tRNAThr_TGT+	3.04	0	7.63	1.77	15.47	11.87	3.98	4.63	6.76	6.61	32.59	18.01
394	chr11:48669782-48669853	n-Tp14	chr11_207_tRNAPro_TGG+	0	0.32	1.64	1.86	0	7.52	0	2.48	0	4.04	1.23	17.14
395	chr11:48670139-48670211	n-Tv7	chr11_208_tRNAVal_AAC+	0	2.53	0.57	13.39	1.64	29.27	2.89	17.83	1.69	52.55	14.5	86.48
396	chr11:48670476-48670557	n-Tl6	chr11_2021_tRNALeu_AAG-	0	1.58	2.28	5.34	0.96	14.45	7.96	6.3	8.45	11.07	21.88	49.18
401	chr11:51790041-51790112	n-Ta1	chr11_238_tRNAAla_AGC+	4.05	1.01	27.47	0.76	23.2	1.93	6.96	0	1.69	1.69	18.62	0.93
402	chr11:58115679-58115750	n-Te10	chr11_1912_tRNAGlu_CTC-	0	25.22	4.02	19.08	5.89	74.53	4.09	45.66	1.69	23.44	14.3	77.68
403	chr11:58115976-58116082	n-Tl12	chr11_1911_tRNALeu_CAA_I-	39.32	0.66	62.89	4.56	140.38	22.22	170.31	5.96	142.69	3.38	451.01	39.56
404	chr11:61221418-61221489	n-Tw5	chr11_1880_tRNATrp_CCA-	2.02	1.01	3.05	0.15	3.86	3.86	0	0	0	3.38	6.51	11.06
405	chr11:62559517-62559588	n-Tw8	chr11_1849_tRNATrp_CCA-	2.02	0	2.28	0.39	0	1.27	2.31	0.49	1.69	0	4.03	3.24
406	chr11:67104641-67104712	n-Tp12	chr11_372_tRNAPro_TGG+	0	0	0	0	0	0	0	0	3.38	0	0	0
407	chr11:68850505-68850578	n-Ti5	chr11_393_tRNAIle_AAT+	0	3.15	0.76	6.05	0.96	17.62	0.99	5.82	3.38	16.74	15.83	25.12
408	chr11:68850979-68851060	n-Ts4	chr11_394_tRNASer_AGA+	0	2.1	0	1.64	3.38	5.72	1.99	5.13	1.69	3.26	3.25	14.54
409	chr11:68851355-68851428	n-Tt8	chr11_395_tRNAThr_AGT+	7.61	1.26	22.89	2.47	38.67	5.08	80.94	7.29	27.9	6.81	118.78	28.04
410	chr11:68853887-68853958	n-Tp9	chr11_396_tRNAPro_CGG+	3.04	0.07	4.19	2.05	15.95	12.44	2.98	2.08	0.84	4.75	7.91	29.29
411	chr11:68854486-68854557	n-Td9	chr11_397_tRNAAsp_GTC+	3.31	84.94	1.22	80.59	1.45	412.98	1.71	234.47	1.87	94.99	7.08	417.18
412	chr11:68854780-68854851	n-Tg25	chr11_1824_tRNAGly_TCC-	3.04	140.11	10.68	120.49	29.97	452.02	12.93	174.1	5.07	304.88	29.8	241.04
413	chr11:68855328-68855399	n-Tw7	chr11_398_tRNATrp_CCA+	9.13	0	9.92	0.39	13.53	1.47	22.22	2.27	121.75	1.01	23.28	8.17
414	chr11:68875822-68875895	n-Ti4	chr11_1823_tRNAIle_AAT-	1.01	2.81	2.85	5.7	2.26	16.97	10.68	5.82	4.56	13.93	13.11	23.1
415	chr11:68876246-68876319	n-Tt7	chr11_1822_tRNAThr_AGT-	1.52	1.26	5.34	2.47	8.7	5.08	11.94	7.29	5.91	6.81	29.33	27.58
416	chr11:68876544-68876625	n-Ts17	chr11_1821_tRNASer_GCT-	29.42	2.53	14.88	8.26	13.53	18.11	48.76	6.52	8.45	20.55	42.83	69.1
417	chr11:68876997-68877068	n-Tw6	chr11_1820_tRNATrp_CCA-	0	0	0.76	0.39	0	0.83	0.99	2.28	1.69	1.01	2.32	8.48
419	chr11:68923967-68924040	n-Tt5	chr11_399_tRNAThr_AGT+	2.02	0	13.73	2.34	13.53	3.94	33.83	0.32	33.82	1.87	102.76	19.43
420	chr11:68924421-68924502	n-Ts14	chr11_400_tRNASer_CGA+	5.07	0	1.52	3.3	2.9	12.7	17.91	4.63	3.38	7.44	7.45	26.21
421	chr11:68932296-68932366	n-Tg13	chr11_1819_tRNAGly_GCC-	1.87	66.72	6.02	67.8	9.94	253.06	2.63	80.11	7.6	95.15	30.13	173.42
422	chr11:68936984-68937070	n-Tr25	chr11_1818_tRNAArg_TCT_I-	6.29	0	5.89	0	17.22	0	50.08	0.48	53.87	4.22	68.61	0.46
423	chr11:68937743-68937824	n-Tl29	chr11_401_tRNALeu_TAG+	19.28	0	11.44	8	13.53	35.41	69.66	10.74	8.45	45.86	59.13	126.54
424	chr11:68938109-68938180	n-Tq6	chr11_1817_tRNAGln_CTG-	0	0.39	0	1.34	0	10.4	0	3.35	0	6.74	2.79	10.46
425	chr11:68938678-68938750	n-Tk27	chr11_1816_tRNALys_TTT-	1.52	0.12	0.76	4.19	1.6	12.16	7.71	6.52	0	6.38	3.56	23.08
427	chr11:73950817-73950889	n-Tk5	chr11_1752_tRNALys_CTT-	0	0	0	0	0	0.96	0	0	0	0	0	0
431	chr11:79518152-79518223	n-Tt12	chr11_550_tRNAThr_CGT+	8.11	0	7.63	0.76	13.53	10.14	12.93	1.99	8.45	5.91	55.71	9.61
432	chr11:86075670-86075741	n-Tq12	chr11_630_tRNAGln_TTG+	0	0	0	1.04	0	5.18	5.97	0.49	0	2.16	0	3.65
435	chr11:95720486-95720557	n-Tq16	chr11_1493_tRNAGln_TTG-	0	0.33	0	7.15	0.48	26.57	0	4.47	0	3.85	2.16	19.53
436	chr11:97563763-97563836	n-Tn8	chr11_1446_tRNAAsn_GTT-	0	1.02	0.19	4.23	0.87	16.02	0	4.02	0	11.59	2.58	30.72
437	chr11:97631143-97631214	n-Tc18	chr11_1444_tRNACys_GCA-	0	0	0.76	0	1.93	2.48	1.99	0	0	0.94	1.7	4.41
439	chr11:97658386-97658457	n-Tc56	chr11_791_tRNACys_GCA+	0	1.12	2.28	1.3	0	3.34	9.95	1.53	0	3.48	18.68	10.32
440	chr11:97660220-97660291	n-Tc51	chr11_1442_tRNACys_GCA-	31.45	1.12	24.42	3.97	15.47	5.38	72.65	1.36	27.05	3.56	84.27	15.82
441	chr11:97849560-97849631	n-Tc55	chr11_1433_tRNACys_GCA-	6.08	1.12	16.02	1.3	26.58	3.34	5.97	1.53	5.07	3.48	44.7	10.32
442	chr11:97850237-97850308	n-Tc54	chr11_1432_tRNACys_GCA-	2.02	1.12	9.92	1.3	6.76	3.34	25.87	1.53	6.76	3.48	43.76	9.63
444	chr11:100399472-100399544	n-Ts23	chr11_832_tRNASer_GGA+	5.07	0	0.76	0	0	0	0	1.08	0	0	0	1.39
450	chr11:106874180-106874252	n-Tr7	chr11_945_tRNAArg_CCG+	2.02	3.04	0.76	12.58	14.5	47.69	44.78	5.96	5.07	6.76	14.9	35.43
451	chr11:115274295-115274367	n-Tr14	chr11_1022_tRNAArg_CCT+	0	0	3.05	0.8	7.73	4.06	5.97	3.04	3.38	3.26	20.48	9.86
452	chr11:115274618-115274690	n-Tr12	chr11_1234_tRNAArg_CCT-	0	0	0	0.8	0	5.02	8.95	3.04	0	4.1	10.24	8.93
453	chr11:115275093-115275165	n-Tr18	chr11_1023_tRNAArg_TCG+	14.2	0	17.55	1.01	23.3	5.05	52.74	0.69	37.2	1.68	73.56	10.62
454	chr11:116277293-116277365	n-Ta3	chr11_1203_tRNAAla_AGC-	0	0	0	0	0	0	0	0	0	0	0	0
455	chr11:121825376-121825448	n-Tm1	chr11_1132_tRNAMet_CAT-	0	0	0	0	0	1.74	0	0	0	3.99	0	7.67
458	chr12:43516062-43516133	n-Te2	chr12_886_tRNAGlu_CTC-	0	4.04	0.76	0.24	0	2.45	0	2.14	0	0	0.61	2.54
464	chr12:72070107-72070179	n-Tk17	chr12_790_tRNALys_CTT-	1.01	36.38	0.38	69.51	0.96	260.69	10.44	89.1	6.76	70.34	5.12	202.5
467	chr12:112083548-112083621	n-Ti6	chr12_470_tRNAIle_AAT+	1.1	2.81	1.9	5.79	3.21	16.97	8.45	5.68	2.53	13.71	9.34	23.14
468	chr13:4223394-4223466	n-Tk6	chr13_1041_tRNALys_CTT-	1.01	0	0.25	35.21	0	145.08	2.98	2.07	0	11.09	0.93	86.72
470	chr13:21252654-21252725	n-Te11	chr13_1001_tRNAGlu_CTC-	1.01	27.81	1.73	19.62	6.22	75.25	3.59	48.58	0	23.44	18.18	79.15
471	chr13:21253274-21253346	n-Tf4	chr13_60_tRNAPhe_GAA+	0	0.64	3.05	1.45	11.6	2.45	17.91	2.35	13.52	3.04	48.42	14.89
472	chr13:21259473-21259545	n-Tm14	chr13_61_tRNAMet_CAT+	0	3.45	0	11.31	0.96	34.04	0.99	15.28	0	46.45	4.65	73.71
473	chr13:21259944-21260016	n-Tk28	chr13_1000_tRNALys_TTT-	1.52	0.12	0	4.19	1.6	12.16	5.72	6.52	1.69	6.38	0.77	23.26
474	chr13:21261556-21261628	n-Tm15	chr13_999_tRNAMet_CAT-	0	3.45	0	11.31	1.93	34.04	5.97	15.28	1.69	46.45	5.58	73.71
475	chr13:21261905-21261986	n-Tl7	chr13_62_tRNALeu_AAG+	0	1.58	0.38	5.34	0	13.97	4.97	6.3	3.38	11.07	4.65	49.56
476	chr13:21262075-21262156	n-Tl5	chr13_63_tRNALeu_AAG+	0	2	0.76	4.57	0	13.81	1.99	8.67	1.69	7.44	8.38	45.86
477	chr13:21264220-21264291	n-Tq7	chr13_64_tRNAGln_CTG+	0	0.39	0	1.34	0	9.44	0	3.35	0	6.74	0	10.46
478	chr13:21264706-21264811	n-Tl9	chr13_998_tRNALeu_CAA_I-	41.35	0	54.61	0	86.73	2.32	206.58	3.98	71	2.52	537.34	7
479	chr13:21292073-21292177	n-Tl10	chr13_65_tRNALeu_CAA_I+	62.41	5.22	84.14	4.56	223.04	13.52	185.6	23.32	123.51	2.52	561.28	19.54
480	chr13:21307327-21307399	n-Tr9	chr13_997_tRNAArg_CCG-	0	0.5	0	1.9	0	4.98	1.99	2.98	0	3.37	0.93	16.9
481	chr13:21314455-21314526	n-Ta16	chr13_66_tRNAAla_AGC+	0	0	6.1	0.25	10.15	0.48	11.44	0	15.21	0.42	88.96	9.61
482	chr13:21325914-21325985	n-Ta17	chr13_67_tRNAAla_AGC+	8.11	0	19.07	0.25	27.55	0.48	28.36	0	18.6	0.42	153.32	9.61
483	chr13:21332814-21332885	n-Ta40	chr13_68_tRNAAla_TGC+	0	0	0	0	0	0.96	0	0.99	0	6.05	1.86	10.08
484	chr13:21334439-21334510	n-Ta18	chr13_69_tRNAAla_AGC+	0	0	0	0	0	2.89	8.95	0.99	0	0.42	9.31	4.03
485	chr13:21341063-21341136	n-Tt3	chr13_996_tRNAThr_AGT-	0	0	0	0	0	0.59	2.98	0.99	0	0	22.35	4.49
486	chr13:21346089-21346160	n-Ta28	chr13_70_tRNAAla_CGC+	1.01	0	1.14	1.14	0	2.57	5.97	0.99	4.22	9.7	3.25	13.02
487	chr13:21351637-21351708	n-Ta19	chr13_71_tRNAAla_AGC+	0	0	0.76	0	4.83	0.96	13	2.48	6.76	2.92	56.8	14.27
488	chr13:21356449-21356522	n-Tt11	chr13_72_tRNAThr_CGT+	0	0	0	0.38	0	0.01	8.95	0.99	5.07	3.38	28.86	13.37
489	chr13:21360338-21360409	n-Tq13	chr13_995_tRNAGln_TTG-	0	0	0	1.04	0.96	11.94	2.98	0.49	0	5.54	3.72	9.24
490	chr13:21367825-21367898	n-Tt18	chr13_73_tRNAThr_TGT+	0	0	0	1.14	0	0.98	0	0	0	0	0	11.04
491	chr13:21371565-21371637	n-Tr16	chr13_74_tRNAArg_TCG+	0	0	1.52	0.25	1.93	0.87	3.98	2.18	0	3.38	7.45	1.15
492	chr13:21414682-21414755	n-Tt13	chr13_75_tRNAThr_CGT+	0	0	2.28	0	2.9	0	7.96	0	0	0	19.55	14.89
493	chr13:21418586-21418658	n-Tm13	chr13_994_tRNAMet_CAT-	1.01	2.43	1.52	10.42	8.7	27.42	4.97	13.13	3.38	56.04	24.21	70.61
494	chr13:21584714-21584795	n-Ts16	chr13_992_tRNASer_GCT-	3.04	0	0	0.99	0	1.85	1.99	3.21	0	9.85	0	23.85
495	chr13:21802449-21802519	n-Tg28	chr13_77_tRNAGly_GCC+	0	66.72	0.76	67.85	0.63	253.22	8.61	80.11	0	95.27	6.23	173.44
496	chr13:21802863-21802934	n-Tm7	chr13_78_tRNAMetInit_CAT+	0	4.69	1.52	15.07	4.83	39.04	2.98	16.42	10.14	25.4	14.43	55.31
497	chr13:21887668-21887750	n-Tsta1	chr13_79_tRNASup_TTA+	0	0	0	0	0	0	0.99	0	1.69	0	5.58	4.65
498	chr13:21939891-21939973	n-Tl24	chr13_991_tRNALeu_TAA-	0	0	0	0.76	5.8	0	27.93	2.98	15.21	3.38	88.46	38.18
499	chr13:21947189-21947262	n-Ti11	chr13_990_tRNAIle_AAT-	11.16	2.81	7.05	5.79	19.65	16.97	47.51	5.82	97.55	13.93	72.89	23.12
500	chr13:21947890-21947963	n-Tt4	chr13_81_tRNAThr_AGT+	0	0	0	0	0	0.59	3.23	1.32	0	0	0	6.82
501	chr13:21973902-21973975	n-Ti10	chr13_989_tRNAIle_AAT-	0	2.81	1.33	5.79	3.21	16.97	0.73	5.82	7.94	13.93	13.29	23.25
502	chr13:21974754-21974826	n-Tf1	chr13_988_tRNAPhe_GAA-	0	0.3	0	0.45	0.96	0.57	1.99	13.83	1.69	10.99	2.79	19.41
503	chr13:21988807-21988900	n-Ti14	chr13_987_tRNAIle_TAT_I-	2.69	0	1.14	0.5	7.58	0.48	16.43	0	22.35	1.68	73.23	1.68
504	chr13:21998980-21999051	n-Tm2	chr13_82_tRNAMetinit_CAT+	0	5.16	0	8.86	0	33.3	9.95	16.77	1.69	31.45	4.65	65.96
505	chr13:21999809-21999881	n-Tk23	chr13_83_tRNALys_TTT+	1.01	0.12	0.38	1.41	1.45	4.63	8.95	3.98	0	3.29	38.64	15.27
506	chr13:22003182-22003253	n-Td11	chr13_84_tRNAAsp_GTC+	8.14	70.07	2.79	80.52	20.94	408.57	46.26	200.27	8.45	92.85	180.02	412.07
507	chr13:22006707-22006812	n-Tl11	chr13_85_tRNALeu_CAA_I+	1.77	0.66	4.77	0	10.92	5.3	66.26	4.9	34.73	2.52	197.93	7.9
508	chr13:22009031-22009116	n-Tr23	chr13_985_tRNAArg_TCT_I-	0.2	0	0.55	0	7.24	3.86	15.83	0	19.07	0	55.95	0
509	chr13:22011084-22011165	n-Ts5	chr13_86_tRNASer_AGA+	0	1.86	0.76	1.64	3.38	5.72	39.8	5.13	6.76	3.26	61.92	14.41
510	chr13:22012069-22012140	n-Tq10	chr13_87_tRNAGln_CTG+	0	0.39	0	2	0.96	10.42	0	7.36	0	13.17	0	13.34
511	chr13:22016804-22016885	n-Ts25	chr13_984_tRNASer_TGA-	0	1.08	0	1.89	0.19	8.28	0.99	3.77	6.76	1.96	23.84	10.07
512	chr13:22019726-22019807	n-Ts6	chr13_88_tRNASer_AGA+	0	2.39	1.14	1.64	2.61	6.54	25.37	7.67	3.38	3.26	47.57	14.81
513	chr13:22023038-22023109	n-Tm10	chr13_983_tRNAMetInit_CAT-	0	4.69	0	15.07	0	39.18	13.93	16.42	3.38	24.99	13.96	55.49
514	chr13:22025830-22025901	n-Tq8	chr13_982_tRNAGln_CTG-	0	0.25	0	1.34	0	10.4	0.99	3.35	0	6.74	1.86	10.46
515	chr13:22027366-22027437	n-Td13	chr13_981_tRNAAsp_GTC-	3.31	85.96	1.61	82.11	4.48	412.59	2.7	234.8	62.75	93.98	29.56	422.65
516	chr13:22028963-22029044	n-Ts10	chr13_980_tRNASer_AGA-	0	2.06	0	1.51	2.61	7.86	21.89	9.32	1.69	1.6	16.84	12.46
517	chr13:22032188-22032259	n-Td12	chr13_979_tRNAAsp_GTC-	2.14	84.32	4.66	79.6	16.43	406.8	25.09	231.56	8.64	93.36	32.88	415.04
518	chr13:22032783-22032864	n-Ts8	chr13_978_tRNASer_AGA-	1.01	2.06	7.24	1.64	9.37	6.54	26.37	7.42	15.21	3.26	38.27	14.81
519	chr13:22063657-22063729	n-Tk22	chr13_89_tRNALys_TTT+	0	0	0.76	1.52	0.96	2.47	32.09	7.95	6.76	3.38	86.14	24.35
520	chr13:22066901-22066972	n-Tm8	chr13_90_tRNAMetInit_CAT+	12.17	4.69	23.65	15.07	11.27	39.31	36.82	16.42	36.62	25.21	20.48	55.49
521	chr13:22086059-22086140	n-Ts22	chr13_976_tRNASer_GCT-	1.01	2.02	0	5.57	0.96	15.41	40.8	6.86	1.69	19.16	29.8	80.61
522	chr13:22088450-22088521	n-Tq1	chr13_975_tRNAGln_CTG-	0	0	0	0.2	0	3.14	1.99	0.1	0	3.61	0.93	10.8
523	chr13:22107660-22107732	n-Tv3	chr13_974_tRNAVal_AAC-	0	0	1.52	1.94	2.9	3.75	1.39	4.39	6.76	6.56	3.72	12.39
524	chr13:22113013-22113085	n-Tr1	chr13_973_tRNAArg_ACG-	11.16	1.52	1.14	4.87	6.76	26.83	0	14.58	3.38	42.32	8.84	71.7
525	chr13:22114288-22114369	n-Ts12	chr13_972_tRNASer_CGA-	25.02	0	32.82	2.54	36.74	10.14	155.6	1.65	65.95	4.49	213.56	21.4
526	chr13:22118417-22118489	n-Tv16	chr13_91_tRNAVal_CAC+	0	6.93	0.19	8.81	1.16	26.98	1.57	14.8	0	26.24	7.52	48.23
527	chr13:22121092-22121165	n-Ti7	chr13_92_tRNAIle_AAT+	1.01	2.81	2.48	5.79	6.12	16.97	10.44	5.82	7.94	13.93	14.22	22.96
528	chr13:22121969-22122042	n-Tt1	chr13_971_tRNAThr_AGT-	0	0	0	0.25	0	0.58	0	0	0	0	1.86	3.58
529	chr13:22142555-22142636	n-Ts19	chr13_970_tRNASer_GCT-	6.08	2.53	6.1	8.26	5.8	18.74	13.93	7.18	10.14	20.55	33.52	68.17
530	chr13:23362290-23362385	n-Ti15	chr13_969_tRNAIle_TAT_I-	0.66	0	0.76	0.5	8.06	0.48	54.74	0	42.64	1.68	158.67	1.68
531	chr13:23377270-23377342	n-Tv4	chr13_93_tRNAVal_AAC+	0	0	0.25	0	0	0.31	0	0.81	0	2.11	0	12.73
532	chr13:23377518-23377590	n-Ta10	chr13_94_tRNAAla_AGC+	0	0	0	0.82	1.93	2.72	5.97	0.98	1.69	5.1	8.22	7.84
533	chr13:23390650-23390722	n-Tv6	chr13_95_tRNAVal_AAC+	0	0	0	1.52	0	0.24	0	0	1.69	0.42	4.65	14.57
534	chr13:23390930-23391002	n-Ta11	chr13_96_tRNAAla_AGC+	0	0	0.76	0.82	1.93	2.72	17.91	0.98	5.07	5.1	25.29	7.84
535	chr13:23391991-23392063	n-Tv12	chr13_97_tRNAVal_CAC+	0	0.5	0	1.9	0.96	16.1	0	21.89	0	19.16	3.72	76.73
536	chr13:23399498-23399570	n-Tv19	chr13_98_tRNAVal_CAC+	0	0.5	0	1.14	0	12.81	0	13.08	1.69	9.57	3.72	38.97
537	chr13:23400921-23400994	n-Ti9	chr13_968_tRNAIle_AAT-	0.5	3.15	0	6.05	2.9	17.48	14.92	5.54	6.76	16.5	11.17	25.01
538	chr13:23409335-23409407	n-Tm12	chr13_99_tRNAMet_CAT+	0	4.45	0	3.05	0	21.74	12.93	15.12	5.07	40.24	23.89	90.17
539	chr13:23488929-23489002	n-Ti3	chr13_100_tRNAIle_AAT+	0.5	3.15	0	5.09	0.96	15.24	6.96	6.51	1.69	29.5	3.72	41.45
540	chr13:23492664-23492736	n-Ta12	chr13_966_tRNAAla_AGC-	0	0	0	0.82	0.96	2.72	1.99	0.98	1.69	5.1	9.31	7.84
541	chr13:23492942-23493014	n-Tv2	chr13_965_tRNAVal_AAC-	0	0	0	0.76	0	1.68	1.99	0.65	0	1.53	0	10.45
542	chr13:23503946-23504018	n-Tv10	chr13_964_tRNAVal_CAC-	0	0	0	0.76	0	2.57	2.98	0.99	0	3.94	14.9	21.1
543	chr13:23504810-23504882	n-Ta7	chr13_963_tRNAAla_AGC-	2.02	0	1.52	3.37	2.9	3.85	26.87	4.1	11.83	14.67	43.14	37.17
544	chr13:23505117-23505189	n-Tv5	chr13_962_tRNAVal_AAC-	0	0	1.01	0	0.96	0.31	0	0.81	6.76	2.09	4.65	11.8
545	chr13:23517515-23517603	n-Ty3	chr13_961_tRNATyr_GTA_I-	1.39	0	4.53	0	8.93	0	9.31	0	24.28	0	52.18	0.28
546	chr13:23518374-23518461	n-Ty4	chr13_101_tRNATyr_GTA_I+	0.37	0	1.48	0	6.03	1.92	24.04	0.38	12.44	0	27.04	0.28
547	chr13:23518964-23519049	n-Ty5	chr13_960_tRNATyr_GTA_I-	1.39	0	1.48	0	7.31	0	7.32	0	9.62	0.54	30.37	0.6
548	chr13:23520607-23520695	n-Ty6	chr13_959_tRNATyr_GTA_I-	2.02	0	2.37	0	1.28	0	5.04	0	2.72	0	10.29	0
549	chr13:23523281-23523353	n-Ta13	chr13_102_tRNAAla_AGC+	0	0.33	0.76	2.73	1.93	4.97	0	5.75	0	9.6	5.58	18.31
550	chr13:23524859-23524946	n-Ty7	chr13_958_tRNATyr_GTA_I-	0.37	0	1.48	0	11.1	0	10.31	0	9.06	0	23.39	0.6
551	chr13:23528209-23528281	n-Tk11	chr13_103_tRNALys_CTT+	18.59	4.57	5.44	32.08	25.11	118.72	41.56	18.55	2.8	28.54	17.98	87.48
552	chr13:23528863-23528934	n-Tp3	chr13_957_tRNAPro_AGG-	0	0.07	0.88	1.41	0.96	3.89	0	0.49	0	1.65	6.2	12.29
553	chr13:23529978-23530051	n-Ti8	chr13_956_tRNAIle_AAT-	2.02	2.81	10.29	5.79	10.95	16.97	14.66	5.82	6.24	13.93	16.32	23.25
554	chr13:23530566-23530637	n-Ta29	chr13_955_tRNAAla_CGC-	0	0	0	1.14	0	2.57	0.99	0.99	0	9.72	0	13.02
555	chr13:23538011-23538083	n-Tv17	chr13_954_tRNAVal_CAC-	1.01	6.93	1.14	8.81	3.86	26.98	5.97	14.95	2.53	24.55	12.1	50.02
556	chr13:23538661-23538733	n-Tr5	chr13_953_tRNAArg_ACG-	1.01	0	0.76	1.18	4.83	8.13	5.97	4.63	4.22	3.98	21.88	26.06
557	chr13:23542491-23542564	n-Tt6	chr13_104_tRNAThr_AGT+	0	0	2.28	0.25	2.9	3.22	3.98	2.31	0	1.45	5.58	6.4
558	chr13:23545301-23545383	n-Tl22	chr13_952_tRNALeu_CAG-	14.2	3.67	20.6	3.02	27.07	6.52	36.82	15.17	8.45	9.47	53.08	28.98
559	chr13:23555404-23555475	n-Te15	chr13_105_tRNAGlu_TTC+	0	23.18	4.57	34.96	1.93	86.48	15.92	62.91	1.69	32.04	31.97	138.49
560	chr13:23558945-23559034	n-Ty8	chr13_106_tRNATyr_GTA_I+	0.37	0	3	0	9.9	0	3.14	0.38	6.52	0	34.35	0.66
561	chr13:23589975-23590046	n-Tw3	chr13_107_tRNATrp_CCA+	0	0	2.28	0.39	0.96	1.47	7.96	3.27	10.14	1.01	38.64	8.48
562	chr13:23591949-23592020	n-Tm5	chr13_108_tRNAMetInit_CAT+	0	4.69	0	15.07	0.96	39.18	0	16.42	0	25.21	0	55.31
563	chr13:23592391-23592463	n-Tr4	chr13_951_tRNAArg_ACG-	0	0	0	1.18	0.96	8.13	0	4.63	0.84	3.98	1.39	25.12
564	chr13:23592826-23592907	n-Ts7	chr13_950_tRNASer_AGA-	0	2.39	0	1.64	0.96	6.54	7.96	7.67	10.14	3.26	17.69	14.58
565	chr13:23595849-23595921	n-Tr17	chr13_949_tRNAArg_TCG-	0	0	0	0.25	0	0.87	0.99	2.18	0	3.38	2.79	1.15
566	chr13:23598388-23598459	n-Tw4	chr13_109_tRNATrp_CCA+	0	0	1.52	0.24	0.96	0.83	16.91	3.27	1.69	1.01	63.32	8.48
567	chr13:23609072-23609142	n-Tg27	chr13_110_tRNAGly_GCC+	0.86	66.72	3.35	67.78	4.64	252.7	3.63	80.02	6.76	95.13	10.73	173.37
568	chr13:23609561-23609632	n-Tm6	chr13_111_tRNAMetInit_CAT+	5.07	4.69	16.78	15.07	13.05	39.31	16.91	16.42	6.76	25.21	29.8	55.36
569	chr13:23610015-23610096	n-Ts24	chr13_112_tRNASer_TGA+	6.08	0.74	1.52	1.89	3.86	8.28	5.97	3.77	5.07	1.96	6.51	10.07
570	chr13:23610919-23610990	n-Tq14	chr13_113_tRNAGln_TTG+	0	0.33	3.05	7.53	5.31	27.05	1.99	4.47	8.45	3.85	21.72	19.9
571	chr13:23611482-23611553	n-Tq15	chr13_114_tRNAGln_TTG+	0	0.33	0	7.53	0	27.05	0	4.47	0	3.85	3.72	20.13
572	chr13:23613739-23613820	n-Ts18	chr13_115_tRNASer_GCT+	0	2.53	2.67	8.26	3.86	20.68	52.74	7.18	8.45	20.55	51.21	72.82
573	chr13:23618325-23618397	n-Tr15	chr13_948_tRNAArg_TCG-	0	0	0.76	0	0	0.56	0	1.19	0	0	0	0.93
574	chr13:23622217-23622288	n-Tm9	chr13_947_tRNAMetInit_CAT-	4.05	4.69	1.52	15.07	4.98	39.31	2.98	16.42	5.34	25.63	4.64	55.31
581	chr14:51683558-51683639	n-Tl8	chr14_188_tRNALeu_AAG+	14.2	1.58	10.68	5.34	17.4	14.45	6.96	6.3	11.83	11.07	16.76	49.8
582	chr14:51684489-51684560	n-Tp4	chr14_705_tRNAPro_AGG-	2.02	0.07	6.86	1.32	4.06	3.89	0	0.49	10.14	1.65	13.03	12.1
583	chr14:51684843-51684915	n-Tt17	chr14_704_tRNAThr_TGT-	0	0	0	1.77	0	10.89	0	4.63	0	6.61	0	16.15
584	chr14:51702505-51702586	n-Tl28	chr14_703_tRNALeu_TAG-	6.08	4.38	0.76	6.35	0.96	24.8	9.95	11.16	1.69	22.18	6.51	80.44
585	chr14:51708325-51708397	n-Tt15	chr14_190_tRNAThr_TGT+	2.02	0	6.86	1.01	10.63	11.38	19.06	4.63	23.67	6.61	75.43	19.4
586	chr14:51709164-51709253	n-Ty10	chr14_191_tRNATyr_GTA_I+	20.29	1.68	31.5	0.5	84.83	0.62	68.08	0	90.47	6.76	200.5	2.78
587	chr14:51710322-51710393	n-Tp15	chr14_192_tRNAPro_TGG+	1.01	0.32	0	1.86	2.32	7.61	0	2.48	0	4.04	1.94	17.14
588	chr14:55136533-55136605	n-Tr6	chr14_209_tRNAArg_ACG+	15.22	0	56.47	1.18	87.98	8.13	106.48	3.63	81.17	3.98	259.66	23.27
590	chr14:59436990-59437063	n-Tt2	chr14_628_tRNAThr_AGT-	0	1.26	0	0.38	0	2.81	0	5.97	0	4.07	0	12.77
594	chr14:76552581-76552652	n-Te16	chr14_347_tRNAGlu_TTC+	1.34	23.18	15.76	35.6	24.25	87.78	27.52	62.59	2.24	34.29	65.8	137.87
595	chr14:79881475-79881546	n-Te14	chr14_359_tRNAGlu_TTC+	5.58	21.81	16.4	35.98	28.52	85.41	8.95	61.79	3.38	30.15	57.08	160.25
596	chr14:118488747-118488819	n-Tf5	chr14_457_tRNAPhe_GAA-	0	0.64	1.01	1.45	1.12	2.45	10.94	2.6	0.55	3.46	4.96	15.13
597	chr15:16205705-16205778	n-Tn2	chr15_1013_tRNAAsn_GTT-	0	0	0	0	0	1.93	0	0	0	0	0	0.93
602	chr15:57807538-57807610	n-Tm16	chr15_913_tRNAMet_CAT-	3.04	4.56	2.28	9.37	3.86	30.45	7.96	20.39	0	75.01	7.45	79.51
605	chr15:69227053-69227124	n-Tm3	chr15_876_tRNAMetinit_CAT-	0	1.26	0.76	4.4	0.48	13.56	0	1.49	0	6.34	0	20.1
607	chr15:88471962-88472034	n-Tm4	chr15_355_tRNAMet_CAT+	0	0	0	0.76	0	2.41	0	0	0	3.65	0	5.43
611	chr16:3012009-3012080	n-Tl2	chr16_829_tRNALeu_AAG-	0	0	0	0.03	0	0.47	0	0	0	0.55	0	0
612	chr16:3449838-3449909	n-Tl1	chr16_4_tRNALeu_AAG+	0	0	0	0.03	0	0.47	0	0	0	0.55	0	0
615	chr16:13437416-13437487	n-Tt14	chr16_50_tRNAThr_CGT+	3.04	1.01	6.86	3.05	10.63	9.18	7.96	1.99	5.07	2.53	30.26	27.31
617	chr16:16854357-16854429	n-Tk3	chr16_76_tRNALys_CTT+	0	0	0	0.76	0	1.93	0	0	0	0	0	0.93
625	chr16:47250659-47250731	n-Tk2	chr16_267_tRNALys_CTT+	0	0	0	0	0	0.96	0	0	0	0	0	2.79
627	chr16:75434424-75434497	n-Ti1	chr16_315_tRNAIle_AAT+	0	0	0	0.25	0	0.31	0	0	0	0.55	0	0.3
631	chr17:23670929-23671001	n-Tk13	chr17_82_tRNALys_CTT+	0.33	5.08	0.38	31.32	2.17	115.95	8.78	19.54	8.72	27.69	8.06	87.13
632	chr17:23672299-23672371	n-Tk12	chr17_1000_tRNALys_CTT-	0.33	5.08	0.38	31.32	2.17	115.95	11.77	19.39	10.41	27.69	8.06	86.66
633	chr17:23675733-23675804	n-Tp11	chr17_998_tRNAPro_TGG-	0	0	0	0.76	0	0	8.95	0	0	1.69	8.38	0.05
634	chr17:23677882-23677953	n-Tp10	chr17_83_tRNAPro_CGG+	0	0.07	0.76	1.96	0.19	12.6	30.85	2.08	8.45	4.75	87.89	29.29
635	chr17:23683443-23683514	n-Tp16	chr17_996_tRNAPro_TGG-	9.13	0.32	8.89	1.77	9.66	7.61	30.41	2.48	13.52	4.04	54.47	17.14
636	chr17:23684327-23684399	n-Tk14	chr17_84_tRNALys_CTT+	9.46	5.08	7.77	31.32	10.87	116.27	0.32	19.39	18.02	27.69	23.89	86.66
637	chr17:23685735-23685807	n-Tr11	chr17_995_tRNAArg_CCT-	1.01	0.5	6.1	1.44	13.53	5.02	5.97	3.88	11.83	3.26	66.11	9.55
638	chr17:23687230-23687302	n-Tr8	chr17_994_tRNAArg_CCG-	7.1	3.55	21.36	9.52	15.47	29.15	13.93	1.99	35.51	6.76	59.6	54.62
641	chr17:26012033-26012103	n-Tg7	chr17_113_tRNAGly_CCC+	0	199.4	0.76	137.23	0	541.29	2.98	294.12	0	207.41	1.86	307.07
644	chr17:56231424-56231495	n-Te4	chr17_720_tRNAGlu_CTC-	0	0	0.19	1.52	0	10.12	0.99	2.24	0	1.69	0.93	11.93
646	chr17:59208131-59208203	n-Tv11	chr17_392_tRNAVal_CAC+	0	0	0	0.06	0	2.98	0	2.98	0	0	0	1.96
648	chr17:71948611-71948682	n-Tc52	chr17_458_tRNACys_GCA+	0	1.12	0	1.3	0	1.99	1.32	1.36	6.76	2.72	7.91	4.05
649	chr17:84261284-84261376	n-Ti17	chr17_516_tRNAIle_TAT_I+	13.86	0	26.32	0.5	58.67	0.48	62.21	0	100.14	5.06	219.44	1.68
652	chr18:46446083-46446154	n-Tt10	chr18_633_tRNAThr_CGT-	0	0	0	0	0	0	0	0	0	0	0	0
655	chr19:3066556-3066627	n-Tl3	chr19_2_tRNALeu_AAG+	0	0	0	0.03	0	0.47	0	0	0	0.55	0	0
656	chr19:3576263-3576335	n-Ta9	chr19_8_tRNAAla_AGC+	63.93	3.04	89.28	10.38	62.84	15.79	172.67	14.05	175.87	40.41	224.89	58.55
659	chr19:5038304-5038385	n-Ts20	chr19_711_tRNASer_GCT-	4.05	3.54	0.76	4.07	2.92	16.95	12.93	4.37	5.07	12.39	19.55	49.59
663	chr19:12076726-12076798	n-Tf6	chr19_106_tRNAPhe_GAA+	28.41	0.64	20.09	1.45	38.83	2.45	234.87	2.6	105.4	3.46	219.18	15.13
664	chr19:12080529-12080601	n-Tk29	chr19_107_tRNALys_TTT+	1.52	0.12	0.76	4.19	1.93	12.16	5.92	6.51	6.76	6.38	6.05	23.26
665	chr19:12083035-12083107	n-Tf2	chr19_108_tRNAPhe_GAA+	0	0.47	0	0.83	0	0.57	0.99	1.22	1.69	4.8	0	10.56
666	chr19:12084186-12084258	n-Tk30	chr19_639_tRNALys_TTT-	17.58	0.12	24.42	4.19	25.13	12.16	52.74	6.52	5.07	6.38	120.13	23.26
667	chr19:12085576-12085658	n-Tl26	chr19_638_tRNALeu_TAA-	0	0	0.76	0	1.93	0	1.99	0.99	6.76	0	0.93	13.03
668	chr19:12086078-12086163	n-Tr21	chr19_637_tRNAArg_TCT_I-	3.24	0	5.89	0	15.46	3.86	30.74	0	36.83	0	40.89	3.72
669	chr19:12086421-12086493	n-Tv21	chr19_109_tRNAVal_TAC+	2.02	0.33	1.52	2.79	7.73	14.82	6.96	3.64	13.52	10.7	35.38	19.39
670	chr19:12086756-12086828	n-Tv22	chr19_110_tRNAVal_TAC+	0	0.33	0.76	2.79	0	14.82	0	3.64	1.69	10.7	0	21.25
676	chrX:13436292-13436363	n-Tq11	chrX_936_tRNAGln_TTG-	0	0	0	0	0	0	0	0	0	0	0	0
677	chrX:14279742-14279813	n-Tp13	chrX_931_tRNAPro_TGG-	0	0	0	0.03	0	0.14	0	0	0	0	0	0
680	chrX:53840716-53840788	n-Ta2	chrX_159_tRNAAla_AGC+	0	0	0	0	0	0	0	0	0	0	0	0.93
682	chrX:108490826-108490898	n-Tr13	chrX_321_tRNAArg_CCT+	0	0	0	0.8	0	5.01	1.99	3.04	0	4.1	4.65	8.93
684	chrX:132730271-132730343	n-Tk19	chrX_643_tRNALys_CTT-	0	0	0	0	0	0	0	0	0	0	0	0
685	chrX:132892141-132892212	n-Ta31	chrX_363_tRNAAla_TGC+	0	0	0	0	0	0	0	0	0	0	0	0
686	chrX:132902260-132902331	n-Ta23	chrX_364_tRNAAla_CGC+	0	0	0	0	0	0	0	0	0	0	0	0
687	chrX:132913905-132913976	n-Ta26	chrX_640_tRNAAla_CGC-	0	0	0	0	0	0	0	0	0	0	0	0
688	chrX:132915286-132915357	n-Ta35	chrX_366_tRNAAla_TGC+	0	0	0	0	0	0	0	0	0	0	0	0
689	chrX:132930061-132930132	n-Ta25	chrX_639_tRNAAla_CGC-	0	0	0	0	0	0	0	0	0	0	0	0
690	chrX:132931443-132931514	n-Ta36	chrX_368_tRNAAla_TGC+	0	0	0	0	0	0	0	0	0	0	0	0
691	chrX:132936407-132936478	n-Ta24	chrX_369_tRNAAla_CGC+	0	0	0	0	0	0	0	0	0	0	0	0
692	chrX:132964904-132964975	n-Ta33	chrX_637_tRNAAla_TGC-	0	0	0	0	0	0	0	0	0	0	0	0
693	chrX:133088264-133088335	n-Ta32	chrX_371_tRNAAla_TGC+	0	0	0	0	0	0	0	0	0	0	0	0
694	chrX:133102404-133102475	n-Ta21	chrX_636_tRNAAla_CGC-	0	0	0	0.76	0	0	0	0	0	0	0	0
695	chrX:133103785-133103856	n-Ta37	chrX_372_tRNAAla_TGC+	0	0	0	0	0	0	0	0	0	0	0	0
696	chrX:133104302-133104374	n-Ta20	chrX_373_tRNAAla_CGC+	0	0	0	0.76	0	0	0	0	0	0	0	0
697	chrX:133124904-133124975	n-Ta30	chrX_375_tRNAAla_TGC+	0	0	0	0	0	0.96	0	0	0	0	0	0.93
699	chrX:157204042-157204114	n-Tv23	chrX_459_tRNAVal_TAC+	22.32	0.33	33.57	2.79	53.17	14.82	21.89	3.64	98.08	7.32	112.68	20.79
700	chrX:157573066-157573148	n-Tl23	chrX_462_tRNALeu_TAA+	4.05	0	3.05	0	0.96	0	5.98	0	1.69	0	1.86	1.86
701	chrX:163347665-163347746	n-Ts3	chrX_493_tRNASer_AGA-	0	0	0	0	0	0	0	0.99	0	0	0	0

## Sheet: Rn5s
Renaud et al. 2014
Id number	Locus position with link (NCBI37/mm9)	Locus annotation		WT_rep1 all tags	WT_rep2 all tags	WT_rep3 all tags	KO_rep1 all tags	KO_rep2 all tags	KO_rep3 all tags
167	chr6:30297452-30297551	Rn5S	5S_rRNA-	0	0	0	0	0	0
291	chr8:126062686-126062804	Rn5S	5S_rRNA	2.26	5.65	6.08	2.46	2.27	7.49
292	chr8:126064393-126064511	Rn5S	5S_rRNA	0.04	1.31	1.08	0.96	0.57	1.35
293	chr8:126066078-126066196	Rn5S	5S_rRNA	0.04	1.31	1.08	0.36	0.57	1.35
294	chr8:126067773-126067891	Rn5S	5S_rRNA	2.26	5.65	6.08	2.46	2.27	7.49
295	chr8:126069478-126069596	Rn5S	5S_rRNA	2.26	5.65	6.08	2.46	2.27	7.49
296	chr8:126071165-126071283	Rn5S	5S_rRNA	2.26	5.65	6.08	2.46	2.27	7.49
297	chr8:126072856-126072974	Rn5S	5S_rRNA	2.51	4.09	4.74	2.12	1.76	6.64
298	chr8:126074567-126074685	Rn5S	5S_rRNA	2.26	5.65	6.08	2.46	2.27	7.49
299	chr8:126076264-126076382	Rn5S	5S_rRNA	2.26	5.65	6.08	2.46	2.27	7.49
300	chr8:126079663-126079781	Rn5S	5S_rRNA	2.26	5.65	6.08	2.46	2.27	7.49
301	chr8:126081390-126081508	Rn5S	5S_rRNA	2.26	5.65	6.08	2.46	2.27	7.49
302	chr8:126083101-126083219	Rn5S	5S_rRNA	2.18	4.74	5.19	2.22	2.04	7.26
303	chr8:126084788-126084906	Rn5S	5S_rRNA	2.26	5.65	6.08	2.46	2.27	7.49
304	chr8:126086495-126086613	Rn5S	5S_rRNA	0.04	1.31	1.08	0.96	0.57	1.35
305	chr8:126088186-126088304	Rn5S	5S_rRNA	1.09	0.63	1.81	0.18	0.33	3.11
306	chr8:126089866-126089987	Rn5S_like	5S_from_RepeatMasker	2.26	5.58	6.05	2.46	2.27	7.57
307	chr8:126091537-126091655	Rn5S	5S_rRNA	2.26	5.65	6.08	2.46	2.27	7.49
308	chr8:126093228-126093346	Rn5S	5S_rRNA	2.51	4.09	4.74	2.12	1.76	6.64
309	chr8:126094901-126095019	Rn5S	5S_rRNA	0.04	1.31	1.08	0.96	0.57	1.35
310	chr8:126096610-126096728	Rn5S	5S_rRNA	2.18	4.74	5.19	2.22	2.04	7.26
311	chr8:126098297-126098415	Rn5S	5S_rRNA	2.26	5.65	6.08	2.46	2.27	7.49
312	chr8:126099976-126100094	Rn5S	5S_rRNA	2.26	5.65	6.08	2.46	2.27	7.49
313	chr8:126101655-126101773	Rn5S	5S_rRNA	2.26	5.65	6.08	2.46	2.27	7.49
314	chr8:126103350-126103468	Rn5S	5S_rRNA	2.26	5.62	6.08	2.46	2.27	7.49
315	chr8:126105055-126105173	Rn5S	5S_rRNA	2.18	4.74	5.19	2.22	2.04	7.26
316	chr8:126106747-126106868	Rn5S_like	5S_from_RepeatMasker	2.51	4.04	4.74	2.12	1.76	6.72
317	chr8:126108435-126108553	Rn5S	5S_rRNA	0.02	0.81	0.48	0.3	0.5	2.16
318	chr8:126110142-126110260	Rn5S	5S_rRNA	2.26	5.65	6.08	2.46	2.27	7.49
319	chr8:126111859-126111977	Rn5S	5S_rRNA	0.04	1.31	1.08	0.96	0.57	1.35
320	chr8:126113554-126113672	Rn5S	5S_rRNA	2.51	4.09	4.74	2.12	1.76	6.64
321	chr8:126115271-126115389	Rn5S	5S_rRNA	0.04	1.31	1.08	0.96	0.57	1.35
322	chr8:126116968-126117089	Rn5S_like	5S_from_RepeatMasker	2.26	5.6	6.05	2.46	2.27	7.57
323	chr8:126118654-126118772	Rn5S	5S_rRNA	2.26	5.65	6.08	2.46	2.27	7.49
324	chr8:126120357-126120475	Rn5S	5S_rRNA	2.26	5.65	6.08	2.46	2.27	7.49
325	chr8:126122055-126122176	Rn5S_like	5S_from_RepeatMasker	2.26	5.6	6.05	2.46	2.27	7.57
326	chr8:126123761-126123879	Rn5S	5S_rRNA	2.23	5.16	5.35	2.39	2.2	7.33
327	chr8:126125469-126125580	Rn5S_like	5S_from_RepeatMasker	2.23	5.02	5.26	2.39	2.2	6.47
328	chr8:126127147-126127265	Rn5S	5S_rRNA	2.26	5.65	6.08	2.46	2.27	7.49
329	chr8:126128848-126128966	Rn5S	5S_rRNA	2.26	5.65	6.08	2.46	2.27	7.49
330	chr8:126130510-126130631	Rn5S_like	5S_from_RepeatMasker	2.26	5.6	6.05	2.46	2.27	7.57
331	chr8:126132220-126132338	Rn5S	5S_rRNA	2.26	5.65	6.08	2.46	2.27	7.49
332	chr8:126133917-126134035	Rn5S	5S_rRNA	2.26	5.65	6.08	2.46	2.27	7.49
333	chr8:126135615-126135733	Rn5S	5S_rRNA	2.26	5.65	6.08	2.46	2.27	7.49
334	chr8:126137314-126137432	Rn5S	5S_rRNA	2.26	5.65	6.08	2.46	2.27	7.49
335	chr8:126138996-126139117	Rn5S_like	5S_from_RepeatMasker	2.26	5.6	6.05	2.46	2.27	7.57
336	chr8:126140710-126140828	Rn5S	5S_rRNA	2.26	5.65	6.08	2.46	2.27	7.49
337	chr8:126142433-126142554	Rn5S_like	5S_from_RepeatMasker	2.26	5.6	6.05	2.46	2.27	7.57
338	chr8:126144138-126144259	Rn5S_like	5S_from_RepeatMasker	2.26	5.6	6.05	2.46	2.27	7.57
339	chr8:126145828-126145946	Rn5S	5S_rRNA	2.26	5.65	6.08	2.46	2.27	7.49
340	chr8:126147537-126147645	Rn5S	5S_rRNA	2.23	5.07	5.28	2.39	2.2	6.37

## Sheet: Other pol III genes
Renaud et al. 2014
Id number	Locus position with link (NCBI37/mm9)	Locus annotation		WT_rep1 all tags	WT_rep2 all tags	WT_rep3 all tags	KO_rep1 all tags	KO_rep2 all tags	KO_rep3 all tags
49	chr2:27395325-27395450	Rnu6atac	U6atac-	499.21	691.13	1005.27	768.19	941.37	1292.44
126	chr4:43505660-43505930	Rmrp	RNase_MRP-	50958.6	40540	37575.6	46316.9	41084.9	50576.1
188	chr6:47731623-47731724	Rny3	Y3_RNA+	23482.3	7575.28	14234.1	38473.6	16105.3	24179.2
189	chr6:47738068-47738179	Rny1	Y1_RNA-	11400.1	6119.59	8833.42	14012.3	6432.78	13154.5
277.5	chr7:152100375-152100528	Bc1	Bc1	0	0	0	0	0	0
345	chr9:62981090-62981196	Rnu6	U6+	728.83	883.97	1116.68	666.37	1168.58	1007.76
351	chr9:78023110-78023440	Rn7sk	7SK-	131062	210875	182911	161389	154136	207520
374	chr10:79371940-79372046	Rnu6	U6+	509.38	491.51	848.9	470.32	1038.08	874.12
375	chr10:79448251-79448357	Rnu6	U6+	486.21	468.26	838.1	464.85	1025.67	842.64
459	chr12:53704775-53704881	Rnu6	U6-	21.84	1.34	2.2	2.08	1.78	1.27
460	chr12:53705477-53705578	Rnu6	U6-	426.29	442.69	740.28	462.28	903.6	731.25
462	chr12:70260298-70260551	Rn7sl	7SLRNA_srpRNA+	216448	299160	247002	220118	121935	315885
463	chr12:70462167-70462478	Rn7sl	7SLRNA_srpRNA-	217030	299509	246975	220383	122349	302220
580	chr14:51427123-51427447	Rpph1	RnasePRNA-	34492.2	68718.7	62013.1	59259.4	54784.9	80424.1
651	chr18:36961520-36961662	Vaultrc5	Vault+	7283.8	10373.1	13608.5	8810.35	5042.47	13981.9

## Sheet: RN4.5s
Renaud et al. 2014
Id number	Locus position with link (NCBI37/mm9)	Locus annotation		WT_rep1 all tags	WT_rep2 all tags	WT_rep3 all tags	KO_rep1 all tags	KO_rep2 all tags	KO_rep3 all tags
171	chr6:47600760-47600854	Rn4.5s	4.5SRNA_scRNA	409.55	1064.37	988.52	584.74	1002.48	2130.65
172	chr6:47604999-47605093	Rn4.5s	4.5SRNA_scRNA	374.81	1011.95	942.27	523.92	974.66	2011.04
173	chr6:47609320-47609414	Rn4.5s	4.5SRNA_scRNA	374.81	1011.95	942.27	523.92	974.66	2011.04
174	chr6:47613660-47613754	Rn4.5s	4.5SRNA_scRNA	374.81	1011.95	942.27	523.92	974.66	2011.04
175	chr6:47617996-47618090	Rn4.5s	4.5SRNA_scRNA	374.81	1011.95	942.27	523.92	974.66	2011.04
176	chr6:47622304-47622398	Rn4.5s	4.5SRNA_scRNA	374.81	1011.95	942.27	523.92	974.66	2011.04
177	chr6:47626642-47626736	Rn4.5s	4.5SRNA_scRNA	374.81	1011.95	942.27	523.92	974.66	2011.04
178	chr6:47630963-47631057	Rn4.5s	4.5SRNA_scRNA	374.81	1011.95	942.27	523.92	974.66	2011.04
179	chr6:47635281-47635375	Rn4.5s	4.5SRNA_scRNA	374.81	1011.95	942.27	523.92	974.66	2011.04
180	chr6:47689877-47689970	Rn4.5s	4.5SRNA_scRNA	727.55	1275.31	1166.36	998.81	1186.17	2537.15
181	chr6:47694136-47694230	Rn4.5s	4.5SRNA_scRNA	373.05	1014.3	946.69	523.21	969.29	2020.32
182	chr6:47698496-47698590	Rn4.5s	4.5SRNA_scRNA	374.29	1008.07	941.03	510.73	952.36	2010.98
183	chr6:47702830-47702924	Rn4.5s	4.5SRNA_scRNA	373.14	1013.89	946.42	525.48	973.01	2019.91
185	chr6:47713262-47713356	Rn4.5s	4.5SRNA_scRNA	373.14	1013.89	946.42	525.48	973.01	2019.91
244	chr6:128710725-128710819	Rn4.5s	4.5SRNA_scRNA	236.96	556.2	580.06	246.49	469.99	992.56
245	chr6:128714147-128714241	Rn4.5s	4.5SRNA_scRNA	191.83	550.68	574.54	208.23	459.03	978.27
247	chr6:128749420-128749559	Rn4.5s	4.5SRNA_scRNA	235.49	1167.06	1185.86	295.68	1143.13	2256.34
248	chr6:128753032-128753126	Rn4.5s	4.5SRNA_scRNA	469.76	634.66	696.48	585.39	586.22	1189.42
249	chr6:128788477-128788563	Rn4.5s	4.5SRNA_scRNA+	237.3	596.86	617.98	245.76	526.28	1088.66
251	chr6:128793305-128793400	Rn4.5s	4.5SRNA_scRNA+	249.7	554.64	578.81	267.68	462.36	984.18

## Sheet: SINEs
Renaud et al. 2014
Id number	Locus position with link (NCBI37/mm9)	Locus annotation		WT_rep1 all tags	WT_rep2 all tags	WT_rep3 all tags	KO_rep1 all tags	KO_rep2 all tags	KO_rep3 all tags
7	chr1:120246867-120247052	B2_Mm2_SINE_B2+	B2_Mm2_SINE_B2+	2.36	148.87	114.84	14.01	687.53	180.44
8	chr1:130008960-130009059	B2_Mm2_B2_SINE+	B2_Mm2_B2_SINE+	8	28.18	16.6	35.14	64.53	47.42
14	chr1:172930087-172930186	B2_Mm2_SINE-	B2_Mm2_SINE-	3.88	2.75	4.83	6.02	6.25	13.36
43	chr1:180241842-180241941	B2_Mm2_B2_SINE-	B2_Mm2_B2_SINE-	17.67	19.53	26.16	34.6	109.54	40.93
52	chr2:78964614-78964713	B2_Mm1t_B2_SINE+	B2_Mm1t_B2_SINE+	0	0	0	0	0	0
53	chr2:80479746-80479845	B1_Mus1_Alu_SINE+	B1_Mus1_Alu_SINE+	26.56	67.62	55.42	19.55	393.53	142.04
54	chr2:91078023-91078122	B2_Mm1a_B2_SINE+	B2_Mm1a_B2_SINE+	6.17	18.1	18.25	37.42	278.67	45.31
56	chr2:118819929-118820028	B3A_B2_SINE-	B3A_B2_SINE-	0	0	0	0	0	0
59	chr2:122059558-122059657	B1_Mus2_Alu_SINE-	B1_Mus2_Alu_SINE-	19.34	26.86	33.23	26.93	109.97	64.45
63	chr2:154878649-154878748	B1F2_Alu_SINE-	B1F2_Alu_SINE-	0	0	0	0	0	0
64	chr2:164681329-164681428	B2_Mm2_B2_SINE+	B2_Mm2_B2_SINE+	22.48	35.37	20.35	289.91	92.67	213.48
65	chr2:173043603-173043702	B1_Mus2_Alu_SINE+	B1_Mus2_Alu_SINE+	3.53	20.36	13.45	42.29	104.86	38.77
66	chr2:180926179-180926278	B2_Mm1t_B2_SINE-	B2_Mm1t_B2_SINE-	13.76	22.9	21.29	24.3	222.61	69.71
79	chr3:58506340-58506439	B2_Mm2-B2_SINE-	B2_Mm2-B2_SINE-	0	0.76	0.96	0	7.76	1.86
83	chr3:94499511-94499610	B1_Mus2_Alu_SINE-	B1_Mus2_Alu_SINE-	52.49	126.18	91.94	69.23	443.27	130.19
84	chr3:94739234-94739333	B2_Mm2_B2_SINE-_and_ID_ID_SINE-	B2_Mm2_B2_SINE-_and_ID_ID_SINE-	14.2	17.31	10.47	14.51	33.48	27.21
114	chr3:121992390-121992489	B2_Mm1t_B2_SINE-	B2_Mm1t_B2_SINE-	17.51	26.88	14.97	47.28	137.99	86.28
117	chr3:146184477-146184576	B1_Mus2_alu_SINE+	B1_Mus2_alu_SINE+	5.33	20.77	13.17	73.15	388.98	36.86
119	chr4:11181665-11181764	BC1_Mm_scRNA+	BC1_Mm_scRNA+	19.81	120.75	150.28	22.49	1981.69	607.21
125	chr4:40161169-40161268	B2_Mm1t_B2_SINE+	B2_Mm1t_B2_SINE+	11.77	20.94	22.77	77.34	656.48	147.86
130	chr4:128780080-128780179	B2_Mm1t_B2_SINE+	B2_Mm1t_B2_SINE+	5.29	17.85	12.44	33.56	275.87	61.39
132	chr4:131972358-131972457	B2_Mm1t_B2_SINE+	B2_Mm1t_B2_SINE+	1.13	5.34	3.14	6.1	8.96	12.69
135	chr4:135478326-135478425	B2_Mm2_B2_SINE+	B2_Mm2_B2_SINE+	6.37	14.2	15.61	41.44	148.37	43.48
136	chr4:135550206-135550305	B1_Mus1_Alu_SINE+	B1_Mus1_Alu_SINE+	31.04	78.12	62.55	26.18	380.65	115.52
138	chr4:141510536-141510635	B4_B4_SINE-	B4_B4_SINE-	0	0	0	0	0	0
141	chr5:30439143-30439242	B2_Mm2_B2_SINE-	B2_Mm2_B2_SINE-	0	0	0	0	0	0
144	chr5:33205445-33205544	B1_Mus2_Alu_SINE-	B1_Mus2_Alu_SINE-	20.45	123.52	76.34	33.45	401.55	194.81
145	chr5:54383776-54383875	B2_Mm2_B2_SINE-	B2_Mm2_B2_SINE-	16.24	6.25	7.24	20.13	7.2	16.96
146	chr5:65926870-65927025	B2_Mm2_SINE_B2+	B2_Mm2_SINE_B2+	29.42	30.45	24.09	63.94	207.73	74.14
147	chr5:92781746-92781845	B2_Mm1a_B2_SINE-_and_RLTR13D2_ERVK_LTR-	B2_Mm1a_B2_SINE-_and_RLTR13D2_ERVK_LTR-	5.37	15.62	11.65	20.21	59.42	36.86
148	chr5:93139643-93139742	B2_Mm2_B2_SINE-	B2_Mm2_B2_SINE-	51.75	41.62	57.49	313.17	127.98	208.16
152	chr5:115002158-115002423	B2_Mm2_SINE_B2-	B2_Mm2_SINE_B2-	12	27.18	10.55	23.49	69.06	41.11
158	chr5:134651370-134651469	PB1D7_alu_SINE-	PB1D7_alu_SINE-	0	4.57	0	1.99	0	1.86
159	chr5:135372305-135372576	B3_SINE_B2-	B3_SINE_B2-	7.3	21.74	15.78	87.17	66.22	113.89
160	chr5:137775343-137775442	B1_Mus1_Alu_SINE+	B1_Mus1_Alu_SINE+	10.74	35.54	30.26	16.74	156.05	47.28
161	chr5:140252062-140252161	B2_Mus1_Alu_SINE+	B2_Mus1_Alu_SINE+	0	0.76	0	0	0	0.93
168	chr6:35127220-35127319	B1_Mm_Alu_SINE-	B1_Mm_Alu_SINE-	5.4	39.43	30.6	8.68	126.03	51.98
169	chr6:38287916-38288126	B2_Mm2_SINE_B2-	B2_Mm2_SINE_B2-	21.81	30.71	47.63	199.01	384.33	169.04
242	chr6:120876571-120876670	B2_Mm1a_B2_SINE-_and_B1_Mus1_Alu_SINE-	B2_Mm1a_B2_SINE-_and_B1_Mus1_Alu_SINE-	11.67	20.85	19.81	19.81	67.13	49.25
243	chr6:128710011-128710362	B4A_SINE_B4-	B4A_SINE_B4-	2327.36	1584.28	2858.16	3897.16	2877.18	3945.01
246	chr6:128748852-128749049	B4A_SINE_B4-	B4A_SINE_B4-	2332.93	1572.26	2874.18	3931.33	2927.35	3934.06
250	chr6:128788924-128789196	B4A_SINE_B4+	B4A_SINE_B4+	2347.29	1577.6	2868.09	3937.8	2886.92	3952.44
252	chr6:128796113-128796212	B2_Mm1a_B2_SINE-	B2_Mm1a_B2_SINE-	42.08	71.13	66.36	131.4	186.54	169.89
254	chr6:149096989-149097088	B2_Mm1t_B2_SINE-	B2_Mm1t_B2_SINE-	8.81	27.54	29.39	43.71	124.34	78.88
261	chr7:52740591-52740766	B2_Mm2_SINE_B2+	B2_Mm2_SINE_B2+	15.43	45.65	44.62	51.41	238.68	152.67
262	chr7:54241133-54241232	B2_Mm2_B2_SINE-	B2_Mm2_B2_SINE-	67.72	93.23	69.75	331.57	188.28	268.39
263	chr7:59763599-59763698	B3_B2_SINE+	B3_B2_SINE+	0	0	0.96	0	0	0.93
269	chr7:117336693-117336856	B1_Mus1_SINE_Alu-	B1_Mus1_SINE_Alu-	66.18	128.61	102.12	77.52	601.93	264.87
271	chr7:127986097-127986293	B1_Mus1_SINE_Alu-	B1_Mus1_SINE_Alu-	6.08	20.85	29.97	37.32	395.34	101.27
273	chr7:128062206-128062333	MIR_SINE_MIR-	MIR_SINE_MIR-	100.46	99.29	130.53	268.7	162.34	444.21
274	chr7:128147749-128147848	B2_Mm1t_B2_SINE+	B2_Mm1t_B2_SINE+	2.8	0.18	7.52	3.54	1.07	1.16
275	chr7:133786811-133786910	B2_Mm1a_B2_SINE-	B2_Mm1a_B2_SINE-	65.44	99.86	104.42	131.26	674.48	245.43
276	chr7:133824516-133824806	B1_Mus1_SINE_Alu-	B1_Mus1_SINE_Alu-	26.62	58.39	41.27	22.47	149.47	54.2
278	chr8:14842649-14843098	B2_Mm2_SINE_B2+	B2_Mm2_SINE_B2+	17.41	23.87	25.7	61.53	93.6	65.09
282	chr8:86809783-86809882	B3_B2_SINE+_and_B1_Mm_Alu_SINE+	B3_B2_SINE+_and_B1_Mm_Alu_SINE+	11.41	106.97	26.63	61.08	655.16	118.97
283	chr8:87404850-87404949	B2_Mm2_B2_SINE-	B2_Mm2_B2_SINE-	16.74	24.19	24.37	39.31	66.05	41.89
288	chr8:113522107-113522266	B2_Mm1t_SINE_B2+	B2_Mm1t_SINE_B2+	10.82	15.58	22.43	78.65	78.24	51.6
341	chr8:126149708-126149807	B2_Mm2_B2_SINE-	B2_Mm2_B2_SINE-	13.44	26.43	18.4	59.06	87.07	106.94
343	chr9:46080760-46081111	B2_Mm1a_SINE_B2-	B2_Mm1a_SINE_B2-	23.24	38.72	37.69	51.52	308.89	75.62
347	chr9:65049244-65049401	B2_Mm1a_SINE_B2+	B2_Mm1a_SINE_B2+	28.54	44.08	44.62	109.73	175.99	155.31
348	chr9:66003087-66003186	B2_Mm2_B2_SINE-	B2_Mm2_B2_SINE-	0	0	0.02	0.99	1.69	1.86
349	chr9:66919915-66920014	B2_Mm2_B2_SINE-	B2_Mm2_B2_SINE-	5.66	2.63	4.31	10.49	20.59	13.92
356	chr9:107551368-107551823	B2_Mm2_SINE_B2-	B2_Mm2_SINE_B2-	6.59	13.46	10.15	17.11	36.47	32.33
357	chr9:109833765-109833864	B1_Mm_Alu_SINE-	B1_Mm_Alu_SINE-	36.73	92.59	53.28	41.9	485.58	174.77
360	chr10:8702849-8702948	B2_Mm2_B2_SINE+	B2_Mm2_B2_SINE+	2.02	4.83	4.35	15.06	23.91	18.62
362	chr10:19798427-19798526	B2_Mm1t_B2_SINE+	B2_Mm1t_B2_SINE+	12.03	26.36	27.39	46.66	122.87	81.01
366	chr10:62255334-62255433	B1_Mus1_Alu_SINE+	B1_Mus1_Alu_SINE+	64.79	129.2	107.71	55.72	951.16	242.64
368	chr10:62866100-62866281	B3_SINE_B2+	B3_SINE_B2+	1.01	4.25	1.93	3.23	10.99	16.29
370	chr10:70786302-70786504	B2_Mm1a_SINE_B2-	B2_Mm1a_SINE_B2-	8.23	13.29	16.63	27.01	245.31	56.81
371	chr10:74967299-74967451	B3_SINE_B2+	B3_SINE_B2+	363.29	282.35	255.65	875.79	1092.45	851.47
373	chr10:79355503-79355602	B2_Mm1a_B2_SINE-	B2_Mm1a_B2_SINE-	9.6	16.62	18.22	32.41	80.83	44.41
378	chr10:79786931-79787030	B1F2_Alu_SINE+_and_B2_Mm1a_B2_SINE+	B1F2_Alu_SINE+_and_B2_Mm1a_B2_SINE+	46.01	101.64	85.03	189.82	685.06	247.9
383	chr10:119656419-119656518	B2_Mm1a_B2_SINE+	B2_Mm1a_B2_SINE+	55.07	83.57	72.74	99.45	1031.2	186.32
384	chr10:126508214-126508433	B3_SINE_B2-	B3_SINE_B2-	6.49	4.67	4.67	3.98	20.46	20.48
385	chr10:126597026-126597125	B1_Mus1_Alu_SINE-	B1_Mus1_Alu_SINE-	19.67	52.9	42.06	37.3	324.03	79.56
386	chr10:127071228-127071327	B1_Mus2_Alu_SINE-	B1_Mus2_Alu_SINE-	36.71	81.04	67.28	55.23	310.01	122.18
397	chr11:48676608-48676707	B2_Mm2_B2_SINE+	B2_Mm2_B2_SINE+	0	11.06	10.65	16.52	26.44	59.88
398	chr11:48686457-48686556	B1_Mur1_Alu_SINE-	B1_Mur1_Alu_SINE-	0	0.76	2.9	0	13.66	3.91
399	chr11:48689042-48689141	B2_Mm2_B2_SINE-_and_Lx7_L1_LINE-	B2_Mm2_B2_SINE-_and_Lx7_L1_LINE-	54.73	117.52	97.01	132.94	345.39	271.68
400	chr11:49998672-49998771	B2_Mm2_B2_SINE+	B2_Mm2_B2_SINE+	19.92	61.4	40.91	50.32	254.69	191.12
418	chr11:68889367-68889466	B2_Mm1t_B2_SINE-_and_B1_Mur3_alu_SINE-	B2_Mm1t_B2_SINE-_and_B1_Mur3_alu_SINE-	2.9	11.72	11.8	51.42	82.2	77.83
426	chr11:69355229-69355328	B2_Mm2_B2_SINE+_and_B2_Mm1a_B2_SINE+	B2_Mm2_B2_SINE+_and_B2_Mm1a_B2_SINE+	391.91	1080.41	1065.82	738.73	3839.11	1184.92
428	chr11:75160470-75160569	B2_Mm1a_B2_SINE+	B2_Mm1a_B2_SINE+	14.12	35.27	31.93	50.53	194.2	84.91
429	chr11:75237773-75237872	B1_Mur4_Alu_SINE+	B1_Mur4_Alu_SINE+	12.17	23.88	19.01	8.12	72	28.01
438	chr11:97652293-97652392	B2_Mm1a_B2_SINE+	B2_Mm1a_B2_SINE+	2.02	2.92	5.75	3.17	25.53	19.45
443	chr11:97855307-97855406	B2_Mm2_B2_SINE+	B2_Mm2_B2_SINE+	36.43	62.99	66.49	216.5	844.38	280.42
445	chr11:101466556-101466655	B2_Mm1t_B2_SINE-_and_B2_Mm2_B2_SINE-	B2_Mm1t_B2_SINE-_and_B2_Mm2_B2_SINE-	5.07	4.92	0	1.99	3.94	0.93
448	chr11:101859884-101859983	B2_Mm2_B2_SINE+	B2_Mm2_B2_SINE+	23.84	25.88	38.77	155.65	172.59	203.55
465	chr12:82631757-82631856	B2_Mm1t_B2_SINE+_and_MTD_MaLR_LTR-	B2_Mm1t_B2_SINE+_and_MTD_MaLR_LTR-	27.42	31.66	32.38	15.37	26.43	38.2
466	chr12:86493988-86494179	B3A_SINE_B2-	B3A_SINE_B2-	10.7	16.78	9.66	74.8	100.33	33.05
575	chr13:25022629-25022811	B2_Mm1t_SINE_B2+	B2_Mm1t_SINE_B2+	8.11	10.23	6.9	22.88	49.88	22.7
576	chr13:58560282-58560381	B2_Mm1aB2_SINE-	B2_Mm1aB2_SINE-	8.81	27.87	24.06	82.33	90.98	63.04
577	chr13:94385175-94385274	B2_Mm2_B2_SINE-	B2_Mm2_B2_SINE-	14.4	15.96	11.78	25.29	52.01	40.38
579	chr14:51422741-51422840	B2_Mm2_B2_SINE+	B2_Mm2_B2_SINE+	3.37	9.18	14.93	27.64	34.58	47.65
589	chr14:55512400-55512584	B1_Mur3_SINE_Alu+	B1_Mur3_SINE_Alu+	7.1	4.57	3.86	5.97	6.76	9.33
591	chr14:71113711-71113810	B1_Mus1_Alu_SINE+	B1_Mus1_Alu_SINE+	33.91	66.14	57.17	34.64	281.95	147.39
592	chr14:73693701-73693800	B2_Mm1t_B2_SINE+	B2_Mm1t_B2_SINE+	30.48	47.26	36.31	96.69	166.08	135.07
593	chr14:74022510-74022609	B1_Mus2_Alu_SINE-	B1_Mus2_Alu_SINE-	2.02	2.54	2.9	1.99	14.79	7.45
599	chr15:31156406-31156651	B2_Mm2_SINE_B2+	B2_Mm2_SINE_B2+	19.7	31.76	30.59	34.27	125	54.25
601	chr15:41621390-41621489	B1_Mus1_Alu_SINE+	B1_Mus1_Alu_SINE+	43.12	53.22	38.5	44.48	282.09	86.15
606	chr15:81295628-81295727	B1_Mus1_Alu_SINE+	B1_Mus1_Alu_SINE+	6	18.45	15.68	6.76	42.51	21.21
609	chr15:99697526-99697625	B3A_B2_SINE+	B3A_B2_SINE+	0	0.76	1.93	2.98	5.07	8.38
610	chr15:100213624-100213723	ID_B1_B4_SINE-_and_B1_Mur3_Alu_SINE+	ID_B1_B4_SINE-_and_B1_Mur3_Alu_SINE+	1.01	9.92	10.63	0.99	24.23	15.83
616	chr16:14131871-14132075	B2_Mm1t_SINE_B2-	B2_Mm1t_SINE_B2-	58.03	105.19	94.97	185.05	702.16	312.93
618	chr16:18058411-18058510	B1_Mm_Alu_SINE-	B1_Mm_Alu_SINE-	6.08	25.31	15.79	6.29	117.39	48.9
619	chr16:30394020-30394119	B2_Mm2_B2_SINE-	B2_Mm2_B2_SINE-	0	0.76	3.57	0.49	8.16	2.65
620	chr16:31205978-31206077	B2_Mm1t_B2_SINE+	B2_Mm1t_B2_SINE+	3.04	0.76	0.96	0	0	1.86
621	chr16:31399621-31399720	B2_Mm2_B2_SINE+	B2_Mm2_B2_SINE+	54.88	70.09	72.18	89.06	241.99	170.7
622	chr16:38275006-38275105	B2_Mm2_B2_SINE+	B2_Mm2_B2_SINE+	22.35	49.19	38.49	41.72	92.96	136.74
629	chr16:84746464-84746699	B1_Mus1_SINE_Alu+	B1_Mus1_SINE_Alu+	31.45	97.81	77.63	36.17	510.56	163.47
630	chr16:91770236-91770335	B2_Mm1t_B2_SINE-	B2_Mm1t_B2_SINE-	1.01	0	1.99	0	1.69	2.79
639	chr17:24832079-24832178	B1_Mus1_Alu_SINE-	B1_Mus1_Alu_SINE-	12.17	44.64	28.54	23.38	56.34	47.5
640	chr17:24863030-24863129	B2_Mm2_B2_SINE-_and_B1_Mur4_Alu_SINE+	B2_Mm2_B2_SINE-_and_B1_Mur4_Alu_SINE+	8.06	12.04	9.59	2.81	19.73	20.17
642	chr17:30794465-30794672	B3_SINE_B2-	B3_SINE_B2-	1.01	3.81	5.17	11.44	10.14	18.03
645	chr17:56545262-56545361	B4_B4_SINE+	B4_B4_SINE+	0	0	0.96	0	1.69	2.79
647	chr17:71146704-71146803	B2_Mm2_B2_SINE-	B2_Mm2_B2_SINE-	10.63	16.43	16.29	22.88	46.11	33.2
650	chr18:20251213-20251312	B3A_B2_SINE+	B3A_B2_SINE+	0	0	0	0	0	0
653	chr18:60961733-60961832	RLTR30_ERV1_LTR+_and_B2_Mm1a_B2_SINE+	RLTR30_ERV1_LTR+_and_B2_Mm1a_B2_SINE+	93.08	148.99	107.69	162.32	1244.36	321.37
657	chr19:3831713-3831812	B2_Mm1a_B2_SINE-	B2_Mm1a_B2_SINE-	11.06	33.11	22.72	66.97	197.91	117.56
658	chr19:4820900-4821061	B2_Mm1a_SINE_B2+	B2_Mm1a_SINE_B2+	29.26	46.29	70.95	216.03	304.12	176.76
660	chr19:5786771-5786870	B2_Mm2_B2_SINE-	B2_Mm2_B2_SINE-	4.05	0	0	4.97	0	0.93
661	chr19:7570905-7571004	B2_Mm1a_B2_SINE-	B2_Mm1a_B2_SINE-	12.54	30.05	23.52	47.72	222.27	63.12
671	chr19:23195036-23195211	B1_Mus1_SINE_Alu+	B1_Mus1_SINE_Alu+	373.98	548.09	421.9	414.88	1110.92	575.41
672	chr19:30019652-30019751	B2_Mm1a_B2_SINE+	B2_Mm1a_B2_SINE+	0.49	4.7	12.74	16.46	122.55	32.25
673	chr19:32703343-32703442	B2_Mm2_B2_SINE+	B2_Mm2_B2_SINE+	5.07	10.34	5.34	5.32	22.18	14.04
674	chr19:38227174-38227273	B2_Mm2_B2_SINE+	B2_Mm2_B2_SINE+	22.32	103.02	19.52	40.27	208.34	70.22
675	chr19:57478665-57478829	B2_Mm1a_SINE_B2-	B2_Mm1a_SINE_B2-	57.03	84.81	56.27	129.81	294.59	80.06
681	chrX:100824407-100824506	B2_Mm2_B_SINE2+_and_PB1D10_Alu_SINE+	B2_Mm2_B_SINE2+_and_PB1D10_Alu_SINE+	14.36	13.85	12.95	25.11	29.67	32.28

## Sheet: NAs
Renaud et al. 2014
Id number	Locus position with link (NCBI37/mm9)	Locus annotation		WT_rep1 all tags	WT_rep2 all tags	WT_rep3 all tags	KO_rep1 all tags	KO_rep2 all tags	KO_rep3 all tags
3	chr1:51376031-51376130	NA_1	NA_1	0	0	0	0	0	0
40	chr1:173073622-173073789	NA_2	NA_2	1.01	2.28	2.9	12.93	5.07	8.38
75	chr3:27052969-27053068	NA_4	NA_4	0	1.52	0	0	0	0
128	chr4:97438963-97439062	NA_5	NA_5	0	0	0	0	1.69	0
129	chr4:117949245-117949344	NA_6	NA_6	0	0	0	0	0	0
139	chr4:148800836-148800935	NA_7	NA_7	0	0.76	0	0	0	0
164	chr6:5446594-5446693	NA_8	NA_8	5.07	0	0	0	0	0
256	chr7:26052529-26052628	NA_13	NA_13	0	0	0	0	0	0
257	chr7:28259631-28259730	NA_14	NA_14	0	0	0.96	0	0	0
277	chr7:133920329-133920428	NA_15	NA_15	0	0	0	0	0	0
280	chr8:73222611-73222710	NA_16	NA_16	0	0	0.96	0	0	0
430	chr11:75257391-75257490	NA_17	NA_17	0	0	0	0	0	0
433	chr11:87236521-87236620	NA_18	NA_18	1377.65	1373.83	1787.48	1415.25	767.54	2388.32
434	chr11:94023628-94023727	NA_19	NA_19	0	0	0	0	0	0.93
446	chr11:101488967-101489066	NA_20	NA_20	0	0.76	2.9	7.96	49.04	31.66
447	chr11:101519634-101519733	NA_21	NA_21	5640.09	7960.39	10386.7	7776.6	7691.4	11270.9
449	chr11:102995363-102995462	NA_22	NA_22	0	2.28	1.93	0.99	1.69	2.79
456	chr12:12817037-12817136	NA_23	NA_23	0	0	0	0	0	0
457	chr12:32635403-32635502	NA_24	NA_24	0	0	0	0	0	0
578	chr14:49095552-49095651	NA_26	NA_26	0	0	0	0	0	0
603	chr15:58818221-58818320	NA_28	NA_28	0	0	0	0	0	0
604	chr15:58879494-58879593	NA_29	NA_29	0	0	0	0	0	0
613	chr16:10347819-10347918	NA_31	NA_31	0	0	0	0	0	0
623	chr16:43806665-43806764	NA_32	NA_32	0	0	0	0	0	0
662	chr19:7573070-7573169	NA_34	NA_34	0	1.52	2.9	0	0	4.65
